# Supplementary material for: Integrating bulk and single-cell RNA data with machine learning to explore mitophagy in periodontitis
Source: Medicine (Baltimore). 2025 Aug 22;104(34):e44002. doi: 10.1097/MD.0000000000044002 (PMC12384828; doi:10.1097/MD.0000000000044002)
Supplement: Supplementary file 1 [file medi-104-e44002-s001.xlsx]

## Sheet: Supplementary table 1
Table 1 Details of data sources.
Accession number	Data Type	Number of periodontitis	Number of Control	Source or Database	Dataset URL
GSE171213	scRNA-seq	5	4	Gene Expression Omnibus	https://www.ncbi.nlm.nih.gov/geo/
GSE16134	bulk RNA-seq	241	69	Gene Expression Omnibus	https://www.ncbi.nlm.nih.gov/geo/
GSE23586	bulk RNA-seq	3	3	Gene Expression Omnibus	https://www.ncbi.nlm.nih.gov/geo/
GSE173078	bulk RNA-seq	12	12	Gene Expression Omnibus	https://www.ncbi.nlm.nih.gov/geo/
GSE223924	bulk RNA-seq	10	10	Gene Expression Omnibus	https://www.ncbi.nlm.nih.gov/geo/

## Sheet: Supplementary table 2
term	gene
GOBP_MITOPHAGY	ABI2
GOBP_MITOPHAGY	ADCY10
GOBP_MITOPHAGY	AMBRA1
GOBP_MITOPHAGY	ARFIP2
GOBP_MITOPHAGY	ARHGAP26
GOBP_MITOPHAGY	ATG13
GOBP_MITOPHAGY	ATG14
GOBP_MITOPHAGY	ATG4A
GOBP_MITOPHAGY	ATG4B
GOBP_MITOPHAGY	ATG4C
GOBP_MITOPHAGY	ATG4D
GOBP_MITOPHAGY	ATG5
GOBP_MITOPHAGY	ATG7
GOBP_MITOPHAGY	BECN1
GOBP_MITOPHAGY	BECN2
GOBP_MITOPHAGY	BNIP3L
GOBP_MITOPHAGY	CDC37
GOBP_MITOPHAGY	CERS1
GOBP_MITOPHAGY	CSNK2A2
GOBP_MITOPHAGY	CTSK
GOBP_MITOPHAGY	CTTN
GOBP_MITOPHAGY	DELE1
GOBP_MITOPHAGY	DNM1L
GOBP_MITOPHAGY	EIF2AK1
GOBP_MITOPHAGY	EIF2S1
GOBP_MITOPHAGY	FBXO7
GOBP_MITOPHAGY	FBXW7
GOBP_MITOPHAGY	FKBP8
GOBP_MITOPHAGY	FUNDC1
GOBP_MITOPHAGY	FZD5
GOBP_MITOPHAGY	GSK3A
GOBP_MITOPHAGY	HDAC6
GOBP_MITOPHAGY	HIF1A
GOBP_MITOPHAGY	HTRA2
GOBP_MITOPHAGY	HTT
GOBP_MITOPHAGY	HUWE1
GOBP_MITOPHAGY	IRGM
GOBP_MITOPHAGY	LRBA
GOBP_MITOPHAGY	MAP1LC3B
GOBP_MITOPHAGY	MFN2
GOBP_MITOPHAGY	NIPSNAP1
GOBP_MITOPHAGY	NIPSNAP2
GOBP_MITOPHAGY	NOD2
GOBP_MITOPHAGY	OGT
GOBP_MITOPHAGY	OPTN
GOBP_MITOPHAGY	PARL
GOBP_MITOPHAGY	PHB2
GOBP_MITOPHAGY	PINK1
GOBP_MITOPHAGY	PRKN
GOBP_MITOPHAGY	RETREG1
GOBP_MITOPHAGY	RIMOC1
GOBP_MITOPHAGY	RNF41
GOBP_MITOPHAGY	SLC25A4
GOBP_MITOPHAGY	SLC25A5
GOBP_MITOPHAGY	SPATA33
GOBP_MITOPHAGY	SQSTM1
GOBP_MITOPHAGY	SREBF1
GOBP_MITOPHAGY	SREBF2
GOBP_MITOPHAGY	STUB1
GOBP_MITOPHAGY	TAFAZZIN
GOBP_MITOPHAGY	TIGAR
GOBP_MITOPHAGY	TOMM7
GOBP_MITOPHAGY	TP53
GOBP_MITOPHAGY	TSC2
GOBP_MITOPHAGY	TSPO
GOBP_MITOPHAGY	UBE2A
GOBP_MITOPHAGY	USP30
GOBP_MITOPHAGY	USP36
GOBP_MITOPHAGY	VDAC1
GOBP_MITOPHAGY	VPS13C
GOBP_MITOPHAGY	VPS13D

## Sheet: Supplementary table 3
Cell type	Canonical marker genes
T cells	CD3D, CD3E
NK cells	NKG7
B cells	BANK1, CD79A
Plasma cells	MZB1, IGHG1
Neutrophils	CXCL8, FCGR3B
Monocytic cells	LYZ, MS4A6A
MDSCs	LTF
Mast cells	GATA2, KIT
Endothelial cells	VWF, PECAM1
Fibroblasts	PDGFRB, LUM
Epithelial cells	KRT7, KRT6A

## Sheet: Supplementary table 4
Activated B cell	Activated CD4 T cell	Activated CD8 T cell	Activated dendritic cell	CD56bright natural killer cell	CD56dim natural killer cell	Central memory CD4 T cell	Central memory CD8 T cell	Effector memeory CD4 T cell	Effector memeory CD8 T cell	Eosinophil	Gamma delta T cell	Immature B cell	Immature dendritic cell	Macrophage	Mast cell	MDSC	Memory B cell	Monocyte	Natural killer cell	Natural killer T cell	Neutrophil	Plasmacytoid dendritic cell	Regulatory T cell	T follicular helper cell	Type 1 T helper cell	Type 17 T helper cell	Type 2 T helper cell
ADAM28	AIM2	ADRM1	ABCD1	ABAT	CYP27A1	ABHD3	ACTN4	ATM	ACAP1	GIPR	ACP5	CD22	ACADM	AIF1	ADAMTS3	CCR2	AICDA	ASGR2	AKT3	BTN2A2	CREB5	CBX6	CCL3L1	B3GAT1	CD70	IL17A	ASB2
CD180	BIRC3	AHSA1	C1QC	C11orf75	DDX55	AHNAK	ADAM12	CASP3	APOL3	KRT18P50	AQP9	CYBB	AHCYL1	CCL1	CPA3	CD14	CCNA2	CFP	AXL	CD101	CDA	DAB2	CD72	CDK5R1	TBX21	IL17RA	CSRP2
CD79B	BRIP1	C1GALT1C1	CAPG	C5orf15	DYRK2	ANXA2P2	ADCY9	CASQ1	ARHGAP10	LRMP	BTN3A2	FAM129C	ALDH1A2	CCL14	CMA1	CD2	CDKN3	ASGR1	BST2	CD109	CHST15	DDX17	CLEC5A	PDCD1	ADAM8	C2CD4A	DAPK1
BLK	CCL20	CCT6B	CCL3L3	CDHR1	RPL37A	AQP3	F13A1	CD300E	ATP10D	FOSB	C1orf54	FCRL1	ALDH3A2	CCL23	CTSG	CD86	CLCN5	CD1D	CDH2	CNPY3	S100A12	HIGD1A	FOXP3	BCL6	AHCYL2	C2CD4B	DLC1
CD19	CCL4	CD37	CD207	DCAF12	NOTCH3	ATHL1	FCER1G	DARS	C3AR1	RRP12	CARD8	FCRL3	ALDH9A1	CCL26	ARHGAP15	CXCR4	ENPP1	UPK3A	CRTAM	CNPY4	APOBEC3A	IDH3A	ITGA4	CD200	ALCAM	CA2	DNAJC12
MS4A1	CCL5	CD3D	CD302	DYNLL1	AKR7A3	BMI1	FCGR3B	DOCK9	CCR5	GPR183	CCL18	FCRL5	ALOX15	CD300LB	CPM	FCGR2A	FCER1A	ACTG1	CSF2RA	CREB1	CASP5	IL3RA	L1CAM	CD83	B3GALNT1	CCDC65	DUSP6
TNFRSF17	CCNB1	CD3E	ATP5B	GPR137B	GPRC5C	BZW2	FGF7	EXOSC9	CD160	NR4A3	CD209	FCRLA	AMT	CNR1	FCN1	FCGR2B	FCRL4	ANXA5	CTSZ	CRTC2	MMP25	MAGED1	LIPA	CD84	BBS12	CEACAM3	GNAI1
IGHM	CCR7	CD3G	ATP5L	HCP5	GRIN1	CD63	FKBP4	EZH2	CD55	ST3GAL6	CD33	HDAC9	ARL1	CNR2	FTL	FCGR3A	MYC	ATP6V1B2	CXCL1	CRTC3	HAL	NUCB2	LRP1	FGF2	BST1	IL17C	LAMP3
GNG7	DUSP2	CD69	ATP6V1A	HDGFRP2	HLA-E	COL4A1	GLUD1	GDE1	CFLAR	DEPDC5	CD36	HLA-DQA1	ATIC	EIF1	HSPA6	FERMT3	RUNX2	CFL1	CYTH1	CSF2	C1orf183	OFD1	LRRC42	GPR18	CD151	IL17F	NRP2
MICAL3	ESCO2	CD8A	BCL2L1	KRT86	PORCN	CYLD	GM2A	IL34	CMKLR1	PDE6C	CDK5	HVCN1	ATP5A1	EIF4A1	ITGA9	GPSM3	SORL1	DAZAP2	DAXX	KLRC1	FFAR2	OGT	MARCO	CEBPA	CD47	IL17RC	OSBPL1A
SPIB	ETS1	CETN3	C1QB	MLST8	PSMC4	ELMO2	GUSB	NCOA4	DAPP1	PKD2L2	IL10RB	KIAA0226	CAPZA1	FPR1	RNASE3	IL18BP	SOX5	CTBS	DGKH	FUT4	MAK	PDIA4	MMP12	CECR1	CD48	IL17RE	PDE4B
HLA-DOB	EXO1	CSE1L	SNURF	ELMOD3	UPP1	FYN	IL1RN	NEFL	FCRL6	GPR65	KLRF1	NCF1	LILRA5	FPR2	S100A4	IL4R	STAT5A	EMR4P	DLL4	ICAM2	CXCR1	SERTAD2	MNDA	CLEC10A	CD52	IL23A	PHLDA1
IGKC	EXOC6	GEMIN6	SPCS3	ENTPD5	IL21R	GLIPR1	NOL11	PDGFRL	FLT3LG	IL5RA	LGALS1	NCF1B	RDX	FRAT2	SIGLEC8	ITGAL	STAT5B	HIVEP2	DPYD	IL32	STEAP4	SIRPA	MRC1	CLEC4A	CD53	ILDR1	PLA2G4A
PNOC	IARS	GNLY	CCNA1	FAM119A	KIR2DS1	GSS	NTRK1	PTGS1	GZMM	P2RY14	MAPK7	P2RY10	RRAGD	GPR27	SLC6A4	ITGAM	TLR9	MARCKSL1	ERBB3	LAMP2	MGAM	TMED2	MS4A6A	CSF1R	CD59	LONRF3	RAB27B
FCRL2	ITK	GPT2	CEACAM8	FAM179A	KIR2DS2	IFITM2	RARA	REPS1	HAPLN3	DACH1	KLHL7	SP100	TACSTD2	GPR77	PTGS2	PARVG		MBP	F11R	LILRB5	BTNL8	ENG	PELO	CTSS	CD6	SH2D6	RBMS3
BACH2	KIF11	GZMA	NOS2	CLIC2	KIR2DS5	ITGB1	RNF128	SCG2	HLA-DMB	DAPK2	KRT80	TXNIP	INPP5F	RNASE2	EGR3	PSAP		MMP15	FAM27A	KLRG1	CXCR2	FCAR	PLEK	DMN	CD68	TNIP2	RNF125
CR2	KNTC1	GZMH	SRA1	COX7A2L		ITGB2	SIGLEC1	SDPR	HLA-DPA1	EMR3	LAMC1	STAP1	RAB38	MS4A2	PILRA	PTGER2		PNPLA6	FAM49A	HSPA4	TNFRSF10C	IGF1	PRSS23	DPP4	CD7	ABCA1	TMPRSS3
TCL1A	NUF2	GZMK	TNFRSF6B	CREB3L4		KLF5	TNFRSF11A	SIGLEC14	HLA-DPB1		LCORL	TAGAP	PLAU	BASP1		PTGES2		TMBIM6	FASLG	HSPB6	VNN3	ITGA2B	PTGIR	LRRC32	CD96	ABCB1	GATA3
AKNA	PRC1	IL2RB	TREM1	CSF1		LSP1	TOX4	SIGLEC6	IFI16		LMNB1	ZCCHC2	CSF3R	IGSF6		S100A8		PQBP1	FCGR1A	ISM2		GABARAP	ST8SIA4	MC5R	CFHR3	ADAMTS12	BIRC5
ARHGAP25	PSAT1	LCK	TREML1	CSNK2A2		NDUFB9	UBA52	TAL1	LIME1		MEIS3P1		SLC18A2	HK3		S100A9		TEX264	FN1	ITIH2		GPX1	STAB1	MICA	CHRM3	ANK1	CDC25C
CCL21	RGS1	MPZL1	RHOA	CSTA		PKM2	ULBP1	TFEC	LTK		MPL		AMPD2	VNN1				IKZF1	FSTL1	KDM4C		KRT23		NCAM1	CLEC7A	ANKRD22	CDC7
CD27	RTKN2	NKG7	SLC25A37	CSTB		SFXN3		TIPIN	NFKBIA		FABP1		CLTB	FES					FUCA1	KIR2DS4		PROK2		NCR2	COL23A1	B3GALT2	CENPF
CD38	SAMSN1	PIK3IP1	TNFSF14	CTPS		SIRPG		TPK1	SETD7		FABP5		C1orf162	NPL					GBP3	KIRREL3		RALB		NRP1	COL4A4	CAMTA1	CXCR6
CLEC17A	SELL	PTRH2	TREML4	CTSD		SMAD4		UQCRB	SIK1		FADD			FZD2					GLS2	SDCBP		RETNLB		PDCD1LG2	COL5A3	CCR9	DHFR
CLEC9A	TRAT1	TIMM13	VNN2	FST		STX4		USP9Y	TRIB2		MFAP3L			FAM198B					GRB2	NFATC2IP		RNF141		PDCD6	DAB1	CD40	EVI5
CLECL1		ZAP70	XPO6	GATA2		TRADD		WIPF1			MINPP1			HNMT					LST1	MICB		SEC14L1		PRDX1	DLEU7	GPR44	GSTA4
			CLEC4C	GMPR		VIM		ZCRB1			RPS24			SLC15A3					BCL2	KIR2DL1		SEPX1		RAE1	DOC2B	IFT80	HELLS
			TNFAIP2	HDC		XRCC6					RPS7			CD4					CDC5L	KIR2DL3		EMP3		RAET1E	EMP1		IL26
			UBD	HEY1							RPS9			TXNDC3					FGF18	KIR3DL1		CD300LF		SIGLEC7	F12		LAIR2
			ACTR3	HOXA1							DBNL			FRMD4A					FUT5	KIR3DL2		ABTB1		SIGLEC9	FURIN
			RAB1A	HS2ST1							CCL13			CRYBB1					FZR1	NCR1		KLHL21		TYRO3	GAB3
			SLA	HS3ST1										HRH1					GAGE2	FOSL1		PHRF1		CHST12	GATM
			HLA-DQA2	BCL11B										WNT5B					IGFBP5	TSLP				CLIC3	GFPT2
			SIGLEC5	CDH3															KANK2	SLC7A7				IVNS1ABP	GPR25
			SLAMF9	MYL6B															LDB3	SPP1				KIR2DL2	GREM2
				NAA16																TREM2				LGMN	HAVCR1
				ClQA																UBASH3A					HSD11B1
				ClQB																YBX2					HUNK
				CYP27B1																CCDC88A					IGF2
				EIF3M																CLEC1A					RCSD1
																				THBD					RYR1
																				PDPN					SAV1
																				VCAM1					SELE
																				EMR1					SELP
																									SH3KBP1
																									SIT1
																									SLC35B3
																									SIGLEC10
																									SKAP1
																									THUMPD2
																									TIGIT
																									ZEB2
																									ENC1
																									FAM134B
																									FBXO30
																									FCGR2C
																									STAC
																									LTC4S
																									MAN1B1
																									MDH1
																									MMD
																									RGS16
																									IL12A
																									P2RX5
																									CD97
																									ITGB4
																									ICAM3
																									METRNL
																									TNFRSF1A
																									IRF1
																									HTR2B
																									CALD1
																									MOCOS
																									TRAF3IP2
																									TLR8
																									TRAF1
																									DUSP14

## Sheet: Supplementary table 5
GeneSetName	Gene_1	Gene_2	Gene_3	Gene_4	Gene_5	Gene_6	Gene_7	Gene_8	Gene_9	Gene_10	Gene_11	Gene_12	Gene_13	Gene_14	Gene_15	Gene_16	Gene_17	Gene_18	Gene_19	Gene_20	Gene_21	Gene_22	Gene_23	Gene_24	Gene_25	Gene_26	Gene_27	Gene_28	Gene_29	Gene_30	Gene_31	Gene_32	Gene_33	Gene_34	Gene_35	Gene_36	Gene_37	Gene_38	Gene_39	Gene_40	Gene_41	Gene_42	Gene_43	Gene_44	Gene_45	Gene_46	Gene_47	Gene_48	Gene_49
Antigen_Processing_and_Presentation	AZGP1	B2M	CALR	CANX	CD1A	CD1B	CD1C	CD1D	CD1E	CD4	CD8A	CD8B	CD74	CREB1	CTSB	CTSE	CTSL	CTSS	FCER1G	FCGRT	PDIA3	HFE	HLA-A	HLA-B	HLA-C	HLA-DMA	HLA-DMB	HLA-DOA	HLA-DOB	HLA-DPA1	HLA-DPB1	HLA-DQA1	HLA-DQA2	HLA-DQB1	HLA-DRA	HLA-DRB1	HLA-DRB3	HLA-DRB4	HLA-DRB5	HLA-E	HLA-F	HLA-G	HLA-H	MR1	HSPA1A	HSPA1B	HSPA1L	HSPA2	HSPA4
Antimicrobials	HAMP	PI3	CAMP	DEFB4A	PPBP	REG3G	CXCL14	CXCL16	SLPI	CXCL8	CXCL10	CXCL9	CXCL5	CXCL11	CXCL6	CXCL1	CXCL12	CXCL13	CXCL2	PF4	XCL1	CXCL3	DEFB103B	CCL13	CCL1	DEFB1	CCL8	ELANE	DEFB103A	DEFA3	DEFA1	TMSB10	DEFA6	DEFA5	DEFA4	LCN2	LCN1	COLEC10	BPI	S100A9	S100A8	DCD	LCN6	S100A12	HTN3	LCN8	DEFA1B	CCR10	CELA1
BCRSignalingPathway	CD79A	CD79B	LYN	SYK	BTK	BLNK	VAV3	VAV1	VAV2	RAC1	RAC2	RAC3	PPP3CA	PPP3CB	PPP3CC	CHP1	PPP3R1	PPP3R2	CHP2	NFAT5	NFATC1	NFATC2	NFATC3	NFATC4	HRAS	KRAS	NRAS	FOS	JUN	CARD11	BCL10	MALT1	CHUK	IKBKB	IKBKG	NFKB1	RELA	NFKBIA	NFKBIB	NFKBIE	CD81	CD19	CR2	PIK3R5	PIK3R1	PIK3R2	PIK3R3	PIK3CA	PIK3CB
Chemokines	C3	C5	CAMP	CCL1	CCL11	CCL13	CCL14	CCL15-CCL14	CCL15	CCL16	CCL17	CCL18	CCL19	CCL2	CCL20	CCL21	CCL22	CCL23	CCL24	CCL25	CCL26	CCL27	CCL28	CCL3	CCL3L1	CCL3P1	CCL3L3	CCL4	CCL4L2	CCL4L1	CCL5	CCL7	CCL8	CKLF	CMA1	CTSG	CX3CL1	CXCL1	CXCL10	CXCL11	CXCL12	CXCL13	CXCL14	CXCL16	CXCL17	CXCL2	CXCL3	CXCL5	CXCL6
Chemokine_Receptors	C5AR1	ACKR2	CCR1	CCR10	CCR3	CCR4	CCR5	CCR6	CCR7	CCR8	CCR9	ACKR4	CCRL2	CMKLR1	CX3CR1	CXCR3	CXCR4	CXCR5	CXCR6	ACKR3	CYSLTR1	CYSLTR2	ACKR1	EDNRA	EDNRB	FPR1	FPR2	FPR2	GPR17	GPR32	GPR33	PTGDR2	C5AR2	CXCR1	CXCR2	LTB4R	LTB4R2	PLAUR	PLXNA1	PLXNA2	PLXNA3	PLXNA4	PLXNB1	PLXNB2	PLXNB3	PLXNC1	PLXND1	PTAFR	ROBO1
Cytokines	ADIPOQ	ADM	ADM2	AGRP	AGT	AMBN	AMELX	AMH	ANGPTL5	ANGPTL7	APLN	AREG	MANF	CDNF	ARTN	AVP	AZU1	BDNF	BMP1	BMP10	BMP15	BMP2	BMP3	BMP4	BMP5	BMP6	BMP7	BMP8A	BMP8B	BTC	MYDGF	C3	C5	CALCA	CALCB	CAMP	CAT	CCK	CCL1	CCL11	CCL13	CCL14	CCL15-CCL14	CCL15	CCL16	CCL17	CCL18	CCL19	CCL2
Cytokine_Receptors	ACVR1B	ACVR1C	ACVR2A	ACVR2B	ACVRL1	ADCYAP1R1	ADIPOR1	ADIPOR2	ADRB1	ADRB2	AGTR1	AGTR2	AMHR2	ANGPT1	ANGPT4	ANGPTL1	ANGPTL2	ANGPTL3	ANGPTL4	ANGPTL6	APLNR	AR	AVPR1A	AVPR1B	AVPR2	BMPR1A	BMPR1B	BMPR2	BRD8	C3AR1	C5AR1	CALCR	CALCRL	ACKR2	CCR1	CCR10	CCR3	CCR4	CCR5	CCR6	CCR7	CCR8	CCR9	ACKR4	CCRL2	CD40	CMKLR1	CNTFR	CRHR1
Interferons	IFNA10	IFNA13	IFNA14	IFNA16	IFNA17	IFNA2	IFNA21	IFNA4	IFNA5	IFNA6	IFNA7	IFNA8	IFNB1	IFNE	IFNG	IFNK	IFNW1
Interferon_Receptor	IFNAR2	IFNGR1	IFNGR2
Interleukins	IL11	IL12A	IL12B	IL13	IL15	IL16	IL17A	IL17B	IL17C	IL17D	IL17F	IL18	IL19	IL1A	IL1B	IL1F10	IL36RN	IL36A	IL37	IL36B	IL36G	IL1RN	IL2	IL20	IL21	IL22	IL23A	IL24	IL25	IL26	IL27	IFNL2	IFNL3	IFNL1	IL3	IL31	IL32	IL33	IL34	IL4	IL5	IL6	IL6ST	IL7	CXCL8	IL9	TXLNA
Interleukins_Receptor	IL10RA	IL10RB	IL11RA	IL12RB1	IL12RB2	IL13RA1	IL13RA2	IL15RA	IL2RB	IL17RA	IL17RB	IL17RC	IL17RD	IL17RE	IL18R1	IL18RAP	IL1R1	IL1R2	IL1RAP	IL1RL1	IL1RL2	IL20RA	IL20RB	IL21R	IL22RA1	IL22RA2	IL23R	IL27RA	IFNLR1	IL2RA	IL2RB	IL2RG	IL31RA	IL3RA	IL4R	IL5RA	IL6R	IL7R	CXCR1	CXCR2	IL9R	ST2
NaturalKiller_Cell_Cytotoxicity	HLA-A	HLA-B	HLA-C	HLA-E	HLA-G	KIR3DL1	KIR3DL2	KIR2DL1	KIR2DL2	KIR2DL3	KIR2DL4	KIR2DL5A	KLRC1	KLRC2	KLRC3	KLRD1	PTPN6	PTPN11	ICAM1	ICAM2	ITGAL	ITGB2	PTK2B	VAV3	VAV1	VAV2	RAC1	RAC2	RAC3	PAK1	MAP2K1	MAP2K2	MAPK1	MAPK3	TNF	CSF2	IFNG	KIR2DS1	KIR2DS3	KIR2DS4	KIR2DS5	NCR2	TYROBP	LCK	FCGR3A	FCGR3B	NCR1	NCR3	FCER1G
TCRsignalingPathway	CD3D	CD3E	CD3G	CD247	CD4	CD8A	CD8B	PTPRC	LCK	FYN	ZAP70	LCP2	LAT	ITK	TEC	NCK1	NCK2	VAV3	VAV1	VAV2	GRAP2	GRB2	PAK1	PAK2	PAK3	PAK4	PAK6	PAK5	RHOA	CDC42	PPP3CA	PPP3CB	PPP3CC	CHP1	PPP3R1	PPP3R2	CHP2	NFAT5	NFATC1	NFATC2	NFATC3	NFATC4	SOS1	SOS2	HRAS	KRAS	NRAS	FOS	JUN
TGFb_Family_Member	BMP1	BMP10	BMP15	BMP2	BMP3	BMP4	BMP5	BMP6	BMP7	BMP8A	BMP8B	GDF1	GDF10	GDF11	GDF15	GDF2	GDF3	GDF5	GDF6	GDF7	GDF9	GDNF	INHA	INHBA	INHBB	INHBC	INHBE	LEFTY1	LEFTY2	NODAL	TGFB1	TGFB2	TGFB3
TGFb_Family_Member_Receptor	ACVR1B	ACVR1C	ACVR2A	ACVR2B	ACVRL1	AMHR2	BMPR1A	BMPR1B	BMPR2	TGFBR1	TGFBR2	TGFBR3
TNF_Family_Members	TNFRSF11B	TNFSF10	TNFSF11	TNFSF12	TNFSF13	TNFSF13B	TNFSF14	TNFSF15	TNFSF18	TNFSF4	TNFSF8	TNFSF9
TNF_Family_Members_Receptors	TNFRSF10B	TNFRSF10C	TNFRSF10D	TNFRSF11A	TNFRSF12A	TNFRSF13B	TNFRSF13C	TNFRSF14	TNFRSF17	TNFRSF18	TNFRSF19	TNFRSF1A	TNFRSF1B	TNFRSF21	TNFRSF25	TNFRSF4	TNFRSF6B	TNFRSF8	TNFRSF9
[truncated: 486 more columns]

## Sheet: Supplementary table 6
GeneSetName	Description	Gene_1	Gene_2	Gene_3	Gene_4	Gene_5	Gene_6	Gene_7	Gene_8	Gene_9	Gene_10	Gene_11	Gene_12	Gene_13	Gene_14	Gene_15	Gene_16	Gene_17	Gene_18	Gene_19	Gene_20	Gene_21	Gene_22	Gene_23	Gene_24	Gene_25	Gene_26	Gene_27	Gene_28	Gene_29	Gene_30	Gene_31	Gene_32	Gene_33	Gene_34	Gene_35	Gene_36	Gene_37	Gene_38	Gene_39	Gene_40	Gene_41	Gene_42	Gene_43	Gene_44	Gene_45	Gene_46	Gene_47	Gene_48
REACTOME_GLYCOGEN_BREAKDOWN_GLYCOGENOLYSIS	http://www.gsea-msigdb.org/gsea/msigdb/cards/REACTOME_GLYCOGEN_BREAKDOWN_GLYCOGENOLYSIS	PHKA2	GYG2	PHKA1	PYGM	PYGL	PYGB	PHKB	PHKG2	AGL	GYG1	PHKG1	PGM2L1	PGM2	GAA	CALM1
REACTOME_TRANSLATION	http://www.gsea-msigdb.org/gsea/msigdb/cards/REACTOME_TRANSLATION	RPS20	LARS2	SARS	RPL26L1	MRPS10	MRPL43	SEC61A1	MRPS35	MRPS24	EIF4B	RPL18	KARS	SEC61A2	TRAM1	IARS2	PABPC1	EIF2B3	RPL31	MRPS34	MRPL22	RPS5	EIF3I	MTIF2	MRPL28	AC004086.1	RPLP0	MRPS33	AARS	MRPS18A	EIF3L	RPL3	EIF3D	EIF5	SRP54	EEF1A2	MRPS31	GSPT1	EARS2	MTFMT	EIF3J	EIF3E	EEF1D	SARS2	RPS16	MRPL4	RPS19	RPL18A	GARS
REACTOME_PYRIMIDINE_CATABOLISM	http://www.gsea-msigdb.org/gsea/msigdb/cards/REACTOME_PYRIMIDINE_CATABOLISM	UPP2	TYMP	UPB1	AGXT2	NT5C1A	NT5C3A	NT5C	NT5E	DPYS	UPP1	DPYD	NT5M
REACTOME_INHIBITION_OF_THE_PROTEOLYTIC_ACTIVITY_OF_APC_C_REQUIRED_FOR_THE_ONSET_OF_ANAPHASE_BY_MITOTIC_SPINDLE_CHECKPOINT_COMPONENTS	http://www.gsea-msigdb.org/gsea/msigdb/cards/REACTOME_INHIBITION_OF_THE_PROTEOLYTIC_ACTIVITY_OF_APC_C_REQUIRED_FOR_THE_ONSET_OF_ANAPHASE_BY_MITOTIC_SPINDLE_CHECKPOINT_COMPONENTS	CDC27	ANAPC4	UBE2D1	ANAPC5	CDC23	ANAPC15	CDC20	CDC16	ANAPC11	ANAPC1	BUB3	BUB1B	MAD2L1	ANAPC10	ANAPC16	UBE2E1	UBE2C	ANAPC2	CDC26	ANAPC7
REACTOME_PYRUVATE_METABOLISM_AND_CITRIC_ACID_TCA_CYCLE	http://www.gsea-msigdb.org/gsea/msigdb/cards/REACTOME_PYRUVATE_METABOLISM_AND_CITRIC_ACID_TCA_CYCLE	PDK4	PDK2	MPC1	CS	HAGH	ME1	IDH3G	PDK3	SDHA	ME2	L2HGDH	PDPR	DLD	FH	SLC16A8	ACO2	GSTZ1	IDH3B	OGDH	PDHX	LDHB	PPARD	NNT	SDHB	DLST	GLO1	PDHA1	LDHA	SUCLA2	SLC16A3	MPC2	SDHC	MDH2	ADHFE1	DLAT	ME3	PDK1	SLC16A1	PDHA2	SUCLG1	PDP1	IDH3A	LDHC	LDHAL6A	PDHB	LDHAL6B	BSG	SUCLG2
REACTOME_APOPTOTIC_CLEAVAGE_OF_CELLULAR_PROTEINS	http://www.gsea-msigdb.org/gsea/msigdb/cards/REACTOME_APOPTOTIC_CLEAVAGE_OF_CELLULAR_PROTEINS	VIM	CDH1	DSG2	CASP8	PRKCQ	ROCK1	PKP1	ADD1	CLSPN	DSP	ACIN1	BMX	STK24	TJP1	BIRC2	LMNB1	TJP2	STK26	DSG3	DSG1	APC	DBNL	CASP6	GSN	GAS2	LMNA	PRKCD	CASP3	CASP7	CTNNB1	FNTA	PTK2	PLEC	SATB1	BCAP31	MAPT	SPTAN1	OCLN
REACTOME_ACTIVATION_OF_THE_PRE_REPLICATIVE_COMPLEX	http://www.gsea-msigdb.org/gsea/msigdb/cards/REACTOME_ACTIVATION_OF_THE_PRE_REPLICATIVE_COMPLEX	DBF4	POLA2	MCM10	MCM2	MCM6	ORC1	ORC6	CDC45	CDC6	CDC7	MCM5	POLE2	POLA1	MCM4	RPA3	MCM3	GMNN	POLE4	ORC2	ORC4	RPA2	CDK2	MCM8	RPA1	ORC3	PRIM2	POLE3	ORC5	MCM7	CDT1	POLE	PRIM1	RPA4
REACTOME_PROCESSING_OF_INTRONLESS_PRE_MRNAS	http://www.gsea-msigdb.org/gsea/msigdb/cards/REACTOME_PROCESSING_OF_INTRONLESS_PRE_MRNAS	CPSF1	PAPOLA	PABPN1	CSTF1	CSTF2	NCBP2	CPSF3	SYMPK	WDR33	NCBP1	FIP1L1	CPSF7	CPSF4	PCF11	CPSF2	NUDT21	CLP1	CSTF3	CSTF2T
REACTOME_GAP_JUNCTION_DEGRADATION	http://www.gsea-msigdb.org/gsea/msigdb/cards/REACTOME_GAP_JUNCTION_DEGRADATION	CLTCL1	ACTB	DNM2	DNM1	CLTA	CLTC	GJA1	DAB2	AP2M1	CLTB	ACTG1	MYO6
REACTOME_BASE_EXCISION_REPAIR	http://www.gsea-msigdb.org/gsea/msigdb/cards/REACTOME_BASE_EXCISION_REPAIR	LIG3	RFC1	PNKP	RFC2	POLD1	NTHL1	POLB	XRCC1	UNG	POLD3	AL096870.1	POLE2	APEX1	ACD	MPG	LIG1	H2AFV	RPA3	POLD2	NEIL3	RFC5	OGG1	POLE4	ADPRHL2	RPA2	SMUG1	HIST1H2BJ	POT1	MBD4	PARP2	RPA1	TERF2	PCNA	MUTYH	RFC3	TDG	NEIL1	PARP1	HIST1H2BA	TERF1	POLE3	NEIL2	HIST1H2BD	HIST1H4H	RFC4	H2AFZ	TERF2IP	HIST3H3
REACTOME_BILE_ACID_AND_BILE_SALT_METABOLISM	http://www.gsea-msigdb.org/gsea/msigdb/cards/REACTOME_BILE_ACID_AND_BILE_SALT_METABOLISM	AC003665.1	NR1H4	CYP46A1	OSBPL3	ABCB11	OSBPL6	SLC27A5	SLCO1A2	NCOA1	HSD3B7	SLC10A1	ACOT8	ABCC3	OSBP	SLCO1B3	SCP2	OSBPL9	AKR1D1	PTGIS	SLC10A2	OSBPL2	HSD17B4	SLCO1B1	CYP27A1	BAAT	CH25H	SLC27A2	NCOA2	OSBPL1A	CYP39A1	AKR1C2	ALB	CYP7A1	ACOX2	FABP6	STARD5	CYP7B1	CYP8B1	RXRA	AKR1C1	AKR1C3	AKR1C4	AMACR
REACTOME_SYNTHESIS_OF_BILE_ACIDS_AND_BILE_SALTS_VIA_7ALPHA_HYDROXYCHOLESTEROL	http://www.gsea-msigdb.org/gsea/msigdb/cards/REACTOME_SYNTHESIS_OF_BILE_ACIDS_AND_BILE_SALTS_VIA_7ALPHA_HYDROXYCHOLESTEROL	NR1H4	ABCB11	SLC27A5	NCOA1	HSD3B7	ACOT8	SCP2	AKR1D1	PTGIS	HSD17B4	CYP27A1	BAAT	SLC27A2	NCOA2	AKR1C2	CYP7A1	ACOX2	CYP7B1	CYP8B1	RXRA	AKR1C1	AKR1C3	AKR1C4	AMACR
REACTOME_RECYCLING_OF_BILE_ACIDS_AND_SALTS	http://www.gsea-msigdb.org/gsea/msigdb/cards/REACTOME_RECYCLING_OF_BILE_ACIDS_AND_SALTS	NR1H4	ABCB11	SLC27A5	SLCO1A2	NCOA1	SLC10A1	ABCC3	SLCO1B3	SLC10A2	SLCO1B1	BAAT	NCOA2	ALB	FABP6	STARD5	RXRA
REACTOME_SIGNALING_BY_RHO_GTPASES	http://www.gsea-msigdb.org/gsea/msigdb/cards/REACTOME_SIGNALING_BY_RHO_GTPASES	CFTR	MAD1L1	KDM1A	ARHGAP33	DVL2	ARHGAP44	PAFAH1B1	NOX1	RHOBTB2	BTK	WAS	RALBP1	NUP160	FAM13B	ARHGAP31	CENPQ	DEPDC1B	TRIO	CDH1	SPDL1	CTNNA1	ARAP2	ARHGAP6	GOPC	ARHGEF5	CYBA	CYFIP2	GDI2	PPP1R12A	NCKAP1	PKN2	ROPN1	MYLK	PPP2R5A	NGEF	MYO9A	RHOA	PRKCZ	ROCK1	KIF2A	PPP2R5B	NUP133	PFN2	CDC42	ARHGAP10	RHOBTB1	NDE1	CLASP1
REACTOME_SIGNALING_BY_WNT	http://www.gsea-msigdb.org/gsea/msigdb/cards/REACTOME_SIGNALING_BY_WNT	WNT16	HECW1	DVL2	CREBBP	AP2B1	PSMB1	PSMC4	CCDC88C	RUNX3	CUL3	PSMA4	AP2S1	CUL1	WNT8A	TLE2	PPP2R5A	RHOA	PSME4	PPP2R5B	VPS35	GNB5	LRP6	CSNK2A2	CAMK2A	WNT8B	PPP2R5C	GNB1	TNRC6C	TCF7	GSK3B	XPO1	WNT11	NLK	PSMC5	GNAO1	TNRC6A	PSME1	AGO1	PSMD5	ITPR3	PSMD8	CBY1	TNRC6B	RBX1	EP300	PSMC6	PSMA3	DAAM1
REACTOME_METABOLISM_OF_NON_CODING_RNA	http://www.gsea-msigdb.org/gsea/msigdb/cards/REACTOME_METABOLISM_OF_NON_CODING_RNA	NUP160	GEMIN8	TPR	NDC1	DDX20	NUP133	CLNS1A	NUP37	GEMIN5	SEH1L	GEMIN2	NUP50	AAAS	NUP188	SNRPD3	PRMT5	RAE1	NUP93	NUP88	NUP98	NUP107	NUP155	NCBP2	WDR77	NUP43	NUP153	NUP85	SNRPD2	SNRPB	NUP214	NUP210	NUPL2	NCBP1	TGS1	NUP54	SNRPF	NUP58	GEMIN7	SNRPG	GEMIN6	RANBP2	NUP205	SEC13	NUP35	PHAX	SNRPD1	SNUPN	SMN1
REACTOME_SYNTHESIS_OF_BILE_ACIDS_AND_BILE_SALTS_VIA_24_HYDROXYCHOLESTEROL	http://www.gsea-msigdb.org/gsea/msigdb/cards/REACTOME_SYNTHESIS_OF_BILE_ACIDS_AND_BILE_SALTS_VIA_24_HYDROXYCHOLESTEROL	CYP46A1	SLC27A5	HSD3B7	AKR1D1	PTGIS	CYP27A1	SLC27A2	CYP39A1	AKR1C2	CYP8B1	AKR1C1	AKR1C3	AKR1C4	AMACR
REACTOME_SYNTHESIS_OF_BILE_ACIDS_AND_BILE_SALTS	http://www.gsea-msigdb.org/gsea/msigdb/cards/REACTOME_SYNTHESIS_OF_BILE_ACIDS_AND_BILE_SALTS	AC003665.1	NR1H4	CYP46A1	OSBPL3	ABCB11	OSBPL6	SLC27A5	NCOA1	HSD3B7	ACOT8	OSBP	SCP2	OSBPL9	AKR1D1	PTGIS	OSBPL2	HSD17B4	CYP27A1	BAAT	CH25H	SLC27A2	NCOA2	OSBPL1A	CYP39A1	AKR1C2	CYP7A1	ACOX2	CYP7B1	CYP8B1	RXRA	AKR1C1	AKR1C3	AKR1C4	AMACR
REACTOME_ANDROGEN_BIOSYNTHESIS	http://www.gsea-msigdb.org/gsea/msigdb/cards/REACTOME_ANDROGEN_BIOSYNTHESIS	LHB	POMC	SRD5A3	HSD17B3	CGA	SRD5A1	CYP17A1	HSD17B12	HSD3B1	HSD3B2	SRD5A2
REACTOME_INSULIN_RECEPTOR_RECYCLING	http://www.gsea-msigdb.org/gsea/msigdb/cards/REACTOME_INSULIN_RECEPTOR_RECYCLING	ATP6V0A1	ATP6V1H	ATP6AP1	ATP6V1D	ATP6V0A4	TCIRG1	ATP6V0E1	ATP6V1A	ATP6V1B1	ATP6V0B	ATP6V1F	ATP6V1E1	ATP6V1G1	ATP6V1C2	ATP6V1B2	ATP6V0D2	ATP6V1G3	ATP6V1C1	ATP6V0D1	INSR	ATP6V0E2	ATP6V0A2	ATP6V0C	ATP6V1G2	ATP6V1E2	INS
REACTOME_NEF_MEDIATED_DOWNREGULATION_OF_MHC_CLASS_I_COMPLEX_CELL_SURFACE_EXPRESSION	http://www.gsea-msigdb.org/gsea/msigdb/cards/REACTOME_NEF_MEDIATED_DOWNREGULATION_OF_MHC_CLASS_I_COMPLEX_CELL_SURFACE_EXPRESSION	AP1M1	AP1B1	AP1S1	AP1M2	AP1S3	B2M	AP1G1	PACS1	AP1S2	HLA-A
REACTOME_SIGNALING_BY_SCF_KIT	http://www.gsea-msigdb.org/gsea/msigdb/cards/REACTOME_SIGNALING_BY_SCF_KIT	FYN	GAB2	KITLG	PTPRU	CMA1	JAK2	GRAP2	MMP9	PIK3R2	GRB10	CBL	SH2B3	PTPN6	STAT1	SOS1	PIK3R3	PIK3CA	STAT5A	KRAS	TEC	RAC1	GRB7	VAV1	PIK3R1	CHEK1	FER	GRAP	PRKCA	KIT	SH2B2	STAT3	SOCS6	STAT5B	HRAS	YES1	GRB2	PTPN11	FES	LCK	SOCS1	SRC	NRAS	LYN
REACTOME_DEVELOPMENTAL_BIOLOGY	http://www.gsea-msigdb.org/gsea/msigdb/cards/REACTOME_DEVELOPMENTAL_BIOLOGY	PLXND1	POLR2J	CREBBP	ITGA2B	KRT33A	CACNG3	AP2B1	CACNA1G	FARP2	SCN4A	PAX6	PSMB1	ADAM22	SPAG9	MED24	RPS20	RANBP9	FYN	LYPLA2	TYROBP	PSMC4	MAMLD1	CAPN1	ISL1	CNTN1	ANK1	GAB2	RPL26L1	TRIO	PSMA4	MED17	AP2S1	CTNNA1	EPHA3	DSG2	POLR2B	COL9A2	PIK3CB	PRSS8	THRAP3	KMT2C	PKP2	RPL18	MED29	GPC1	CDON	NTN1	PRKCQ
REACTOME_CROSS_PRESENTATION_OF_SOLUBLE_EXOGENOUS_ANTIGENS_ENDOSOMES	http://www.gsea-msigdb.org/gsea/msigdb/cards/REACTOME_CROSS_PRESENTATION_OF_SOLUBLE_EXOGENOUS_ANTIGENS_ENDOSOMES	PSMB1	AC080038.1	PSMC4	PSMA4	PSME4	PSMC5	PSME1	PSMD5	PSMD8	PSMC6	PSMA3	PSMC1	PSMB5	PSMA6	PSME2	PSMA7	PSMD10	PSMD7	PSMA2	PSMD3	PSMD11	PSMD9	PSMD14	CD207	PSMF1	PSMB2	SEM1	PSMA1	PSME3	PSMB7	PSMB6	PSMA5	FCGR1A	PSMA8	PSMD4	PSMB4	PSMC2	PSMD6	PSMC3	PSMD1	PSMD2	PSMD13	PSMD12	FCGR1B	PSMB8	PSMB10	PSMB11	PSMB9
REACTOME_SIGNALING_BY_NODAL	http://www.gsea-msigdb.org/gsea/msigdb/cards/REACTOME_SIGNALING_BY_NODAL	ACVR2B	FOXO3	ACVR2A	ACVR1C	GDF1	ACVR1B	CFC1	PCSK6	FURIN	SMAD4	LEFTY2	CER1	NODAL	FOXH1	SMAD3	SMAD2	DRAP1	DAND5	TDGF1	LEFTY1
REACTOME_DAG_AND_IP3_SIGNALING	http://www.gsea-msigdb.org/gsea/msigdb/cards/REACTOME_DAG_AND_IP3_SIGNALING	CAMKK1	PRKAR2B	CAMK2B	CAMK2A	PRKACA	ADCY2	ITPR3	PRKAR1A	CAMKK2	PRKAR2A	PDE1A	CREB1	ADCY7	ITPR2	PDE1B	PLCG1	PRKCG	ADCY4	ADCY3	PRKACB	CAMK2D	CAMK2G	ITPR1	CAMK4	PRKCA	PDE1C	ADCY8	ADCY9	PRKCD	ADCY1	PRKACG	AHCYL1	PRKCE	GRK2	ADCY5	ADCY6	KPNA2	PRKX	PRKAR1B	CALM1
REACTOME_SPRY_REGULATION_OF_FGF_SIGNALING	http://www.gsea-msigdb.org/gsea/msigdb/cards/REACTOME_SPRY_REGULATION_OF_FGF_SIGNALING	MKNK1	MAPK1	MAPK3	PPP2CB	PPP2R1A	CBL	PPP2CA	SPRY2	RPS27A	UBC	BRAF	UBB	GRB2	PTPN11	SRC	UBA52
REACTOME_ANTIGEN_PROCESSING_CROSS_PRESENTATION	http://www.gsea-msigdb.org/gsea/msigdb/cards/REACTOME_ANTIGEN_PROCESSING_CROSS_PRESENTATION	PSMB1	BTK	AC080038.1	PSMC4	PSMA4	VAMP3	CYBA	SEC61A1	SEC61A2	PSME4	ITGB5	PSMC5	PSME1	SNAP23	PSMD5	PSMD8	NCF4	PSMC6	PSMA3	PSMC1	PSMB5	PSMA6	PSME2	PSMA7	PSMD10	PSMD7	STX4	IKBKB	PSMA2	SEC61B	PSMD3	PSMD11	PSMD9	LNPEP	PSMD14	CD207	NCF2	VAMP8	PSMF1	PSMB2	SEM1	PSMA1	PSME3	SEC61G	CTSL	CD36	TLR4	PSMB7
REACTOME_GROWTH_HORMONE_RECEPTOR_SIGNALING	http://www.gsea-msigdb.org/gsea/msigdb/cards/REACTOME_GROWTH_HORMONE_RECEPTOR_SIGNALING	JAK2	MAPK1	MAPK3	PTPN6	GHR	PRLR	CISH	STAT1	SOCS2	STAT5A	GH2	CSH1	ADAM17	STAT3	IRS1	PRL	STAT5B	SH2B1	SOCS3	SOCS1	IRS2	PTPN1	LYN	GH1
REACTOME_CELL_CELL_COMMUNICATION	http://www.gsea-msigdb.org/gsea/msigdb/cards/REACTOME_CELL_CELL_COMMUNICATION	SKAP2	FYN	TYROBP	CLDN11	CDH1	CDH10	CTNNA1	PIK3CB	LAMA3	LAMC2	CDH3	COL17A1	CLDN18	SDK2	NCK2	ACTN1	LIMS2	MPP5	PVR	FERMT2	ACTB	ACTN2	CDH17	CDH7	FYB1	SIRPG	PXN	ITGA6	SIRPB1	PARD6A	PIK3R2	WASL	CLDN15	TESK1	NECTIN1	PTPN6	CDH9	CDH6	CLDN16	SPTBN1	NPHS2	PTK2B	PIK3CA	SFTPA1	PARD6B	VASP	KIRREL2	FLNC
REACTOME_ENDOSOMAL_VACUOLAR_PATHWAY	http://www.gsea-msigdb.org/gsea/msigdb/cards/REACTOME_ENDOSOMAL_VACUOLAR_PATHWAY	LNPEP	CTSL	CTSV	CTSS	B2M	HLA-C	HLA-E	HLA-G	HLA-F	HLA-B	HLA-A
REACTOME_TETRAHYDROBIOPTERIN_BH4_SYNTHESIS_RECYCLING_SALVAGE_AND_REGULATION	http://www.gsea-msigdb.org/gsea/msigdb/cards/REACTOME_TETRAHYDROBIOPTERIN_BH4_SYNTHESIS_RECYCLING_SALVAGE_AND_REGULATION	HSP90AA1	SPR	GCH1	GCHFR	PRKG2	AKT1	PTS	NOS3	CALM1	DHFR
REACTOME_MEIOSIS	http://www.gsea-msigdb.org/gsea/msigdb/cards/REACTOME_MEIOSIS	BRCA1	MRE11	RAD51	SYNE2	SPO11	MSH4	STAG3	SMC1A	MLH1	FKBP6	SMC1B	AL096870.1	DMC1	SUN2	REC8	DIDO1	RBBP8	STAG2	ACD	UBE2I	NBN	H2AFV	RPA3	SMC3	RAD51C	LMNB1	RAD50	RPA2	STAG1	MLH3	MND1	CDK2	HIST1H2BJ	HSPA2	POT1	SYNE1	PSMC3IP	RPA1	H3F3B	TERF2	TEX15	CDK4	SYCP3	BRCA2	HIST1H2BA	TERF1	ATM	TEX12
REACTOME_G0_AND_EARLY_G1	http://www.gsea-msigdb.org/gsea/msigdb/cards/REACTOME_G0_AND_EARLY_G1	RBL1	CDC6	MYBL2	E2F1	RBL2	CCNE1	TFDP2	HDAC1	CDK2	MAX	TOP2A	PCNA	CCNA1	E2F5	MYC	CCNA2	DYRK1A	RBBP4	CDC25A	CDK1	CCNE2	LIN9	LIN54	TFDP1	E2F4	LIN52	LIN37
REACTOME_REGULATION_OF_KIT_SIGNALING	http://www.gsea-msigdb.org/gsea/msigdb/cards/REACTOME_REGULATION_OF_KIT_SIGNALING	FYN	KITLG	CBL	SH2B3	PTPN6	SOS1	PRKCA	KIT	SH2B2	SOCS6	YES1	GRB2	LCK	SOCS1	SRC	LYN
REACTOME_NEF_MEDIATES_DOWN_MODULATION_OF_CELL_SURFACE_RECEPTORS_BY_RECRUITING_THEM_TO_CLATHRIN_ADAPTERS	http://www.gsea-msigdb.org/gsea/msigdb/cards/REACTOME_NEF_MEDIATES_DOWN_MODULATION_OF_CELL_SURFACE_RECEPTORS_BY_RECRUITING_THEM_TO_CLATHRIN_ADAPTERS	AP2B1	CD4	AP2S1	ATP6V1H	AP1M1	AP1B1	AP1S1	AP1M2	ARF1	AP1S3	AP2M1	B2M	AP1G1	CD8B	PACS1	CD28	AP1S2	LCK	AP2A2	AP2A1	HLA-A
REACTOME_IMMUNOREGULATORY_INTERACTIONS_BETWEEN_A_LYMPHOID_AND_A_NON_LYMPHOID_CELL	http://www.gsea-msigdb.org/gsea/msigdb/cards/REACTOME_IMMUNOREGULATORY_INTERACTIONS_BETWEEN_A_LYMPHOID_AND_A_NON_LYMPHOID_CELL	CD99	ITGAL	TYROBP	CD22	SLAMF7	CDH1	COL17A1	CLEC2D	FCGR2B	PVR	ICAM3	PILRA	SIGLEC1	ICAM1	CD200	TREM2	NCR2	MADCAM1	CD40	CD40LG	LILRB1	LILRA1	SIGLEC8	ICAM4	ICAM5	CD33	SIGLEC6	SIGLEC5	LILRB5	NPDC1	ICAM2	COL1A1	CRTAM	CD81	CLEC2B	KLRB1	ULBP1	TREML2	ITGA4	CD160	PILRB	TREM1	KIR2DL1	C3	HCST	SIGLEC9	NECTIN2	ULBP3
REACTOME_VITAMIN_B5_PANTOTHENATE_METABOLISM	http://www.gsea-msigdb.org/gsea/msigdb/cards/REACTOME_VITAMIN_B5_PANTOTHENATE_METABOLISM	COASY	VNN1	VNN2	PANK3	PDZD11	SLC25A16	PANK2	PPCS	ENPP2	SLC5A6	PPCDC	AASDHPPT	PANK1	ENPP3	PANK4	FASN	ENPP1
REACTOME_METABOLISM_OF_VITAMINS_AND_COFACTORS	http://www.gsea-msigdb.org/gsea/msigdb/cards/REACTOME_METABOLISM_OF_VITAMINS_AND_COFACTORS	CD38	NADK	PRSS3	RETSAT	SLC2A3	GPC1	GSTO2	MTHFD2	COASY	RDH11	PTGS2	MOCOS	SLC46A1	ACACB	GPC4	NMRK2	MCCC1	HSP90AA1	LRP2	APOB	COQ9	SLC23A2	CYB5R3	MTHFD1	SLC52A3	ACP5	PARP4	ABCC1	QPRT	NAMPT	NMRK1	CUBN	PNPO	BST1	APOA4	APOC3	COQ5	VNN1	VNN2	NUDT12	PCCB	RBP2	RBP1	SDC1	SPR	MTR	SLC2A1	SLC19A2
REACTOME_TRANS_GOLGI_NETWORK_VESICLE_BUDDING	http://www.gsea-msigdb.org/gsea/msigdb/cards/REACTOME_TRANS_GOLGI_NETWORK_VESICLE_BUDDING	M6PR	PIK3C2A	DTNBP1	TFRC	AP1M1	PICALM	TPD52	DNM2	AP4E1	FTL	SNX5	NECAP1	SNAP23	AP1B1	AP4S1	CTSZ	STX4	BLOC1S6	NAPA	DNASE2	AP1S1	SH3GL2	GBF1	CPD	RAB5C	SH3D19	HSPA8	TPD52L1	CLINT1	DNAJC6	VAMP8	OCRL	CLTA	VAMP7	AP1M2	SNX9	CHMP2A	HIP1R	AP3B1	TBC1D8B	SORT1	AP4B1	PUM1	BLOC1S1	GNS	ARRB1	CLTC	APP
REACTOME_RESOLUTION_OF_AP_SITES_VIA_THE_MULTIPLE_NUCLEOTIDE_PATCH_REPLACEMENT_PATHWAY	http://www.gsea-msigdb.org/gsea/msigdb/cards/REACTOME_RESOLUTION_OF_AP_SITES_VIA_THE_MULTIPLE_NUCLEOTIDE_PATCH_REPLACEMENT_PATHWAY	RFC1	RFC2	POLD1	POLB	POLD3	POLE2	APEX1	LIG1	RPA3	POLD2	RFC5	POLE4	ADPRHL2	RPA2	PARP2	RPA1	PCNA	RFC3	PARP1	POLE3	RFC4	FEN1	POLD4	POLE	PARG
REACTOME_GAMMA_CARBOXYLATION_TRANSPORT_AND_AMINO_TERMINAL_CLEAVAGE_OF_PROTEINS	http://www.gsea-msigdb.org/gsea/msigdb/cards/REACTOME_GAMMA_CARBOXYLATION_TRANSPORT_AND_AMINO_TERMINAL_CLEAVAGE_OF_PROTEINS	F7	F9	GGCX	PROC	F10	PROZ	FURIN	F2	GAS6	PROS1	BGLAP
REACTOME_CELL_CYCLE	http://www.gsea-msigdb.org/gsea/msigdb/cards/REACTOME_CELL_CYCLE	MAD1L1	CDC27	PRKAR2B	DBF4	PAFAH1B1	E2F2	PSMB1	CDK11A	NCAPD2	BRCA1	PSMC4	POLA2	MNAT1	MRE11	PHF20	NCAPH2	VRK2	NUP160	CENPQ	RFC1	TUBG2	SPDL1	PSMA4	OFD1	TPR	RSF1	RFC2	RAD51	ANAPC4	SDCCAG8	SYNE2	SPO11	CUL1	MSH4	PPP1R12A	NDC1	WAPL	POLD1	MCM10	PPP2R5A	STAG3	TP53BP1	KIF2A	PSME4	PPP2R5B	NUP133	CSNK2A2	PRKACA
REACTOME_SIGNALING_BY_ERBB4	http://www.gsea-msigdb.org/gsea/msigdb/cards/REACTOME_SIGNALING_BY_ERBB4	GABRA1	TAB2	ERBB3	NEDD4	ITCH	PSEN1	PGR	ESR1	ADAP1	CXCL12	HBEGF	SPARC	GABRG2	SOS1	APH1A	STMN1	PIK3CA	WWP1	MXD4	EREG	STAT5A	APOE	GFAP	DLG4	KRAS	CSN2	YAP1	APH1B	EGF	NCOR1	PSEN2	RPS27A	PIK3R1	GABRB2	EGFR	UBC	ADAM17	NRG1	NRG2	S100B	SHC1	NCSTN	GABRB1	GABRB3	NRG4	UBB	HRAS	BTC
REACTOME_ORC1_REMOVAL_FROM_CHROMATIN	http://www.gsea-msigdb.org/gsea/msigdb/cards/REACTOME_ORC1_REMOVAL_FROM_CHROMATIN	PSMB1	PSMC4	PSMA4	CUL1	PSME4	MCM2	MCM6	ORC1	PSMC5	ORC6	PSME1	CDC6	PSMD5	PSMD8	MCM5	RBX1	PSMC6	PSMA3	PSMC1	PSMB5	PSMA6	PSME2	PSMA7	PSMD10	PSMD7	MCM4	PSMA2	PSMD3	PSMD11	PSMD9	MCM3	SKP1	PSMD14	ORC2	ORC4	CDK2	PSMF1	MCM8	PSMB2	SEM1	PSMA1	PSME3	CCNA1	ORC3	PSMB7	PSMB6	PSMA5	RPS27A
REACTOME_O_LINKED_GLYCOSYLATION_OF_MUCINS	http://www.gsea-msigdb.org/gsea/msigdb/cards/REACTOME_O_LINKED_GLYCOSYLATION_OF_MUCINS	ST3GAL1	ST6GALNAC2	ST6GAL1	GALNT16	C1GALT1	GALNTL5	GALNT7	ST3GAL4	GALNT18	GALNT3	MUC5B	A4GNT	B4GALT6	GALNT12	GCNT7	ST3GAL3	GALNT8	GALNT15	GALNT5	ST6GALNAC4	GALNT6	GCNT3	CHST4	GALNT1	GALNT2	GALNT13	MUC4	B3GNT7	ST3GAL2	GALNT14	B4GALT5	GALNT10	MUC15	MUC17	MUC3A	B3GNT2	C1GALT1C1	MUC7	MUCL1	MUC13	GALNTL6	B3GNTL1	B3GNT4	B3GNT5	GCNT4	MUC20	B3GNT8	GALNT11
REACTOME_SULFUR_AMINO_ACID_METABOLISM	http://www.gsea-msigdb.org/gsea/msigdb/cards/REACTOME_SULFUR_AMINO_ACID_METABOLISM	MRI1	MTAP	TXN2	AHCY	ETHE1	CTH	MTR	GOT1	MTRR	GOT2	MPST	TST	CDO1	BHMT2	SQOR	SUOX	CSAD	GADL1	ENOPH1	BHMT	APIP	MAT1A	CBS	ADO	ADI1	SLC25A10	TSTD1	CBSL
REACTOME_ANTIVIRAL_MECHANISM_BY_IFN_STIMULATED_GENES	http://www.gsea-msigdb.org/gsea/msigdb/cards/REACTOME_ANTIVIRAL_MECHANISM_BY_IFN_STIMULATED_GENES	NUP160	TPR	EIF2AK2	NDC1	NUP133	NEDD4	EIF4G3	NUP37	SEH1L	AC004551.1	NUP50	AAAS	NUP188	RAE1	KPNA3	MAPK3	NUP93	DDX58	KPNB1	NUP88	EIF4G2	NUP98	OAS3	OAS2	NUP107	NUP155	KPNA1	EIF4G1	STAT1	NUP43	TRIM25	PLCG1	NUP153	NUP85	IRF3	NUP214	PIN1	NUP210	OASL	RNASEL	EIF4E2	FLNB	NUPL2	PPM1B	HERC5	NUP54	NUP58	EIF4A3
REACTOME_PROLACTIN_RECEPTOR_SIGNALING	http://www.gsea-msigdb.org/gsea/msigdb/cards/REACTOME_PROLACTIN_RECEPTOR_SIGNALING	CUL1	JAK2	RBX1	GHR	PRLR	SKP1	STAT5A	GH2	CSH1	BTRC	PRL	STAT5B	SH2B1	PTPN11	GH1
REACTOME_SIGNALING_BY_ERBB2	http://www.gsea-msigdb.org/gsea/msigdb/cards/REACTOME_SIGNALING_BY_ERBB2	MATK	FYN	ERBB3	RHOA	PTPN18	HSP90AA1	PTK6	STUB1	AKT2	GAB1	ERBIN	HBEGF	SOS1	AKT3	PIK3CA	PLCG1	EREG	PTPN12	DIAPH1	KRAS	USP8	EGF	ERBB2	GRB7	AKT1	RPS27A	PIK3R1	EGFR	UBC	PRKCA	NRG1	NRG2	SHC1	MEMO1	PRKCD	CUL5	NRG4	UBB	PRKCE	HRAS	BTC	YES1	GRB2	ERBB4	RNF41	NRG3	SRC	NRAS
REACTOME_SPHINGOLIPID_DE_NOVO_BIOSYNTHESIS	http://www.gsea-msigdb.org/gsea/msigdb/cards/REACTOME_SPHINGOLIPID_DE_NOVO_BIOSYNTHESIS	ALDH3B1	SPHK2	PLPP1	ALDH3A2	ACER3	SPTLC1	CERS4	SPTLC2	VAPA	FA2H	PRKD2	OSBP	COL4A3BP	PRKD3	KDSR	ORMDL2	VAPB	SGPP1	ORMDL1	ALDH3B2	CSNK1G2	CERS5	PLPP2	CERS2	DEGS1	CERS3	SAMD8	PLPP3	SGPP2	PPM1L	SGMS2	SPTSSA	SGPL1	ACER1	DEGS2	ORMDL3	CERS6	SPTLC3	SPHK1	ACER2	PRKD1	SPTSSB	SGMS1	CERS1
REACTOME_TERMINATION_OF_O_GLYCAN_BIOSYNTHESIS	http://www.gsea-msigdb.org/gsea/msigdb/cards/REACTOME_TERMINATION_OF_O_GLYCAN_BIOSYNTHESIS	ST3GAL1	ST6GALNAC2	ST6GAL1	ST3GAL4	MUC5B	ST3GAL3	ST6GALNAC4	MUC4	ST3GAL2	MUC15	MUC17	MUC3A	MUC7	MUCL1	MUC13	MUC20	MUC16	ST6GALNAC3	MUC6	MUC1	MUC21	MUC12	MUC5AC
REACTOME_DEFENSINS	http://www.gsea-msigdb.org/gsea/msigdb/cards/REACTOME_DEFENSINS	PRSS3	CD4	DEFB127	CCR6	CCR2	DEFB126	DEFB129	ART1	DEFB118	TLR2	DEFA5	DEFA4	DEFA6	DEFB1	DEFB4A	TLR1	DEFB104A	DEFB103A	DEFB104B	DEFB103B	DEFB4B	DEFB114	DEFB125	DEFB124	DEFB123	DEFB119	DEFB112	DEFB108B	DEFB128	DEFB131A	DEFB132	DEFB105A	DEFB107A	DEFB106A	DEFB105B	DEFB106B	DEFB107B	DEFB110	DEFB121	DEFB134	DEFB135	DEFB136	DEFA1	DEFB113	DEFB133	DEFB116	DEFB115	DEFB130A
REACTOME_GRB2_EVENTS_IN_ERBB2_SIGNALING	http://www.gsea-msigdb.org/gsea/msigdb/cards/REACTOME_GRB2_EVENTS_IN_ERBB2_SIGNALING	HBEGF	SOS1	EREG	KRAS	EGF	ERBB2	EGFR	NRG1	NRG2	NRG4	HRAS	BTC	GRB2	ERBB4	NRG3	NRAS
REACTOME_SIGNALING_BY_EGFR_IN_CANCER	http://www.gsea-msigdb.org/gsea/msigdb/cards/REACTOME_SIGNALING_BY_EGFR_IN_CANCER	HSP90AA1	AREG	GAB1	CBL	HBEGF	SOS1	PIK3CA	PLCG1	EREG	KRAS	EGF	RPS27A	PIK3R1	EGFR	UBC	SHC1	TGFA	UBB	HRAS	BTC	GRB2	EPGN	NRAS	UBA52
REACTOME_BETA_DEFENSINS	http://www.gsea-msigdb.org/gsea/msigdb/cards/REACTOME_BETA_DEFENSINS	DEFB127	CCR6	CCR2	DEFB126	DEFB129	DEFB118	TLR2	DEFB1	DEFB4A	TLR1	DEFB104A	DEFB103A	DEFB104B	DEFB103B	DEFB4B	DEFB114	DEFB125	DEFB124	DEFB123	DEFB119	DEFB112	DEFB108B	DEFB128	DEFB131A	DEFB132	DEFB105A	DEFB107A	DEFB106A	DEFB105B	DEFB106B	DEFB107B	DEFB110	DEFB121	DEFB134	DEFB135	DEFB136	DEFB113	DEFB133	DEFB116	DEFB115	DEFB130A	DEFB130B
REACTOME_SRP_DEPENDENT_COTRANSLATIONAL_PROTEIN_TARGETING_TO_MEMBRANE	http://www.gsea-msigdb.org/gsea/msigdb/cards/REACTOME_SRP_DEPENDENT_COTRANSLATIONAL_PROTEIN_TARGETING_TO_MEMBRANE	RPS20	RPL26L1	SEC61A1	RPL18	SEC61A2	TRAM1	RPL31	RPS5	AC004086.1	RPLP0	RPL3	SRP54	RPS16	RPS19	RPL18A	SEC61B	RPL28	RPL19	RPL34	RPS13	RPS12	RPL24	SSR3	SPCS1	RPS15	RPL22	RPS25	SPCS2	RPN2	RPL21	RPL5	RPS10	SSR1	RPL23	SPCS3	RPS4Y1	RPL36	RPL27	SEC61G	RPS15A	RPL35	RPS6	RPLP1	RPS24	SRP14	SEC11A	RPL3L	RPS2
REACTOME_PI3K_EVENTS_IN_ERBB4_SIGNALING	http://www.gsea-msigdb.org/gsea/msigdb/cards/REACTOME_PI3K_EVENTS_IN_ERBB4_SIGNALING	HBEGF	PIK3CA	EREG	PIK3R1	NRG1	NRG2	NRG4	BTC	ERBB4	NRG3
REACTOME_SHC1_EVENTS_IN_ERBB4_SIGNALING	http://www.gsea-msigdb.org/gsea/msigdb/cards/REACTOME_SHC1_EVENTS_IN_ERBB4_SIGNALING	HBEGF	SOS1	EREG	KRAS	NRG1	NRG2	SHC1	NRG4	HRAS	BTC	GRB2	ERBB4	NRG3	NRAS
REACTOME_PI3K_EVENTS_IN_ERBB2_SIGNALING	http://www.gsea-msigdb.org/gsea/msigdb/cards/REACTOME_PI3K_EVENTS_IN_ERBB2_SIGNALING	ERBB3	GAB1	HBEGF	PIK3CA	EREG	EGF	ERBB2	PIK3R1	EGFR	NRG1	NRG2	NRG4	BTC	GRB2	ERBB4	NRG3
REACTOME_NUCLEAR_SIGNALING_BY_ERBB4	http://www.gsea-msigdb.org/gsea/msigdb/cards/REACTOME_NUCLEAR_SIGNALING_BY_ERBB4	TAB2	PSEN1	PGR	ESR1	ADAP1	CXCL12	HBEGF	SPARC	APH1A	STMN1	MXD4	EREG	STAT5A	APOE	GFAP	CSN2	YAP1	APH1B	NCOR1	PSEN2	ADAM17	NRG1	NRG2	S100B	NCSTN	NRG4	BTC	ERBB4	NRG3	WWOX	SRC	PSENEN
REACTOME_GLYCOSPHINGOLIPID_METABOLISM	http://www.gsea-msigdb.org/gsea/msigdb/cards/REACTOME_GLYCOSPHINGOLIPID_METABOLISM	ARSD	HEXB	GALC	ARSF	CTSA	GBA2	ARSA	CERK	STS	GLA	SMPD3	ASAH1	ARSB	NEU2	ESYT2	SUMF2	B4GALNT1	SMPD2	SMPD4	GLTP	ESYT1	ARSG	SUMF1	UGCG	ARSE	ESYT3	NEU3	GLB1L	ARSK	SMPD1	B3GALNT1	GLB1	UGT8	GBA	ARSJ	ENPP7	ARSI	ASAH2	GM2A	PSAP	NEU4	NEU1	ARSH	HEXA	CPTP
REACTOME_DEGRADATION_OF_THE_EXTRACELLULAR_MATRIX	http://www.gsea-msigdb.org/gsea/msigdb/cards/REACTOME_DEGRADATION_OF_THE_EXTRACELLULAR_MATRIX	MMP25	DCN	CAPN1	CD44	TIMP2	TLL1	CDH1	COL9A2	ELN	COL23A1	LAMA3	LAMC2	COL11A1	COL17A1	CAPN6	COL5A3	PSEN1	COL4A4	COL19A1	COL16A1	MMP2	LAMB1	CMA1	CAPN3	COL9A3	TLL2	MMP11	CTSG	MMP9	TIMP1	MMP15	CAPN15	COL1A1	COL12A1	COL9A1	COL7A1	FN1	NID1	CTSD	MMP8	SPP1	PLG	MMP19	COL10A1	MMP24	CAPNS1	COL5A1	LAMA5
REACTOME_MITOCHONDRIAL_PROTEIN_IMPORT	http://www.gsea-msigdb.org/gsea/msigdb/cards/REACTOME_MITOCHONDRIAL_PROTEIN_IMPORT	SLC25A13	OTC	CS	IDH3G	BCS1L	TIMM21	TIMM13	HSCB	TOMM22	SAMM50	ACO2	TIMM9	TAZ	CMC2	TIMM44	TIMM50	PMPCB	CHCHD2	CHCHD3	PITRM1	GRPEL1	ATP5F1B	HSPA9	SLC25A12	CHCHD5	TIMM17B	TIMM8A	GFER	MTX2	TOMM40	TIMM10B	TIMM17A	TIMM10	COX17	HSPD1	TIMM8B	SLC25A4	ATP5F1A	TOMM70	ATP5MC1	CHCHD4	GRPEL2	FXN	PMPCA	NDUFB8	LDHD	COA6	SLC25A6
REACTOME_SIGNALING_BY_HIPPO	http://www.gsea-msigdb.org/gsea/msigdb/cards/REACTOME_SIGNALING_BY_HIPPO	DVL2	WWTR1	STK4	TJP1	STK3	YWHAE	WWC1	AMOTL2	MOB1A	TJP2	AMOT	LATS1	NPHP4	YAP1	LATS2	SAV1	CASP3	AMOTL1	YWHAB	MOB1B
REACTOME_ACTIVATED_NOTCH1_TRANSMITS_SIGNAL_TO_THE_NUCLEUS	http://www.gsea-msigdb.org/gsea/msigdb/cards/REACTOME_ACTIVATED_NOTCH1_TRANSMITS_SIGNAL_TO_THE_NUCLEUS	CNTN1	ITCH	PSEN1	DTX2	JAG1	MIB1	NEURL1	DTX4	APH1A	DLL4	NUMB	DTX1	ARRB1	ADAM10	APH1B	ARRB2	PSEN2	RPS27A	NOTCH1	UBC	ADAM17	NCSTN	UBB	JAG2	DLK1	DNER	MIB2	DLL1	PSENEN	NEURL1B	UBA52
REACTOME_TRAFFICKING_AND_PROCESSING_OF_ENDOSOMAL_TLR	http://www.gsea-msigdb.org/gsea/msigdb/cards/REACTOME_TRAFFICKING_AND_PROCESSING_OF_ENDOSOMAL_TLR	LGMN	TLR8	UNC93B1	CTSL	CTSV	CNPY3	CTSK	CTSS	TLR3	CTSB	HSP90B1	TLR7	TLR9
REACTOME_SIGNALING_BY_NOTCH4	http://www.gsea-msigdb.org/gsea/msigdb/cards/REACTOME_SIGNALING_BY_NOTCH4	CREBBP	PSMB1	PSMC4	MAMLD1	TACC3	FLT4	PSMA4	CUL1	PSEN1	PSMC5	PSME1	PSMD5	PSMD8	RBX1	EP300	PSMC6	PSMA3	SNW1	PSMC1	PSMB5	PSMA6	PSME2	PSMA7	JAG1	PSMD10	PSMD7	PSMA2	ACTA2	PSMD3	PSMD11	KAT2A	FBXW7	PSMD9	SKP1	KAT2B	HES1	PSMD14	APH1A	PSMF1	PSMB2	SEM1	DLL4	PSMA1	PSME3	NOTCH2	HEY2	PSMB7	ADAM10
REACTOME_DOWNSTREAM_SIGNALING_EVENTS_OF_B_CELL_RECEPTOR_BCR	http://www.gsea-msigdb.org/gsea/msigdb/cards/REACTOME_DOWNSTREAM_SIGNALING_EVENTS_OF_B_CELL_RECEPTOR_BCR	PSMB1	PSMC4	PSMA4	CUL1	PSME4	NFATC3	FBXW11	PSMC5	FKBP1A	PSME1	PSMD5	PSMD8	PSMC6	PSMA3	PSMC1	PSMB5	PSMA6	NFKBIA	PSME2	NFATC2	PSMA7	PSMD10	PSMD7	IKBKB	NFKBIB	PSMA2	PPP3CB	PSMD3	PSMD11	NFKB1	PSMD9	SKP1	PSMD14	PSMF1	PSMB2	SEM1	PSMA1	NFATC1	PSME3	KRAS	MAP3K7	PSMB7	PPP3CA	PSMB6	BCL10	PSMA5	RPS27A	NFKBIE
REACTOME_ACTIVATION_OF_NF_KAPPAB_IN_B_CELLS	http://www.gsea-msigdb.org/gsea/msigdb/cards/REACTOME_ACTIVATION_OF_NF_KAPPAB_IN_B_CELLS	PSMB1	PSMC4	PSMA4	CUL1	PSME4	FBXW11	PSMC5	PSME1	PSMD5	PSMD8	PSMC6	PSMA3	PSMC1	PSMB5	PSMA6	NFKBIA	PSME2	PSMA7	PSMD10	PSMD7	IKBKB	NFKBIB	PSMA2	PSMD3	PSMD11	NFKB1	PSMD9	SKP1	PSMD14	PSMF1	PSMB2	SEM1	PSMA1	PSME3	MAP3K7	PSMB7	PSMB6	BCL10	PSMA5	RPS27A	NFKBIE	UBC	PSMA8	PSMD4	PSMB4	PSMC2	REL	PSMD6
REACTOME_YAP1_AND_WWTR1_TAZ_STIMULATED_GENE_EXPRESSION	http://www.gsea-msigdb.org/gsea/msigdb/cards/REACTOME_YAP1_AND_WWTR1_TAZ_STIMULATED_GENE_EXPRESSION	TEAD3	WWTR1	HIPK2	TEAD2	TBX5	KAT2B	CCN2	RUNX2	GATA4	YAP1	HIPK1	NPPA	NKX2-5	TEAD1	TEAD4
REACTOME_SIGNALING_BY_NOTCH2	http://www.gsea-msigdb.org/gsea/msigdb/cards/REACTOME_SIGNALING_BY_NOTCH2	MAMLD1	CNTN1	PSEN1	EP300	GZMB	JAG1	MIB1	FCER2	NEURL1	MDK	HES1	APH1A	CREB1	DLL4	NOTCH2	ADAM10	APH1B	PSEN2	RPS27A	UBC	MAML1	NCSTN	RBPJ	UBB	MAML2	JAG2	MAML3	MIB2	HES5	DLL1	PSENEN	NEURL1B	UBA52
REACTOME_PRE_NOTCH_EXPRESSION_AND_PROCESSING	http://www.gsea-msigdb.org/gsea/msigdb/cards/REACTOME_PRE_NOTCH_EXPRESSION_AND_PROCESSING	CREBBP	MAMLD1	ST3GAL6	SEL1L	NOTCH3	ATP2A3	AC016586.1	TNRC6C	B4GALT1	TMED2	TNRC6A	AGO1	MFNG	TNRC6B	EP300	SNW1	POFUT1	E2F1	H2AFV	LFNG	KAT2A	ST3GAL4	CCND1	E2F3	TFDP2	KAT2B	AGO2	HIST1H2BJ	AGO3	ST3GAL3	H3F3B	NOTCH2	AGO4	FURIN	TP53	HIST1H2BA	NOTCH1	MOV10	HIST1H2BD	HIST1H4H	RUNX1	MAML1	H3F3A	POGLUT1	ELF3	PRKCI	H2AFZ	RBPJ
REACTOME_SIGNALING_BY_THE_B_CELL_RECEPTOR_BCR	http://www.gsea-msigdb.org/gsea/msigdb/cards/REACTOME_SIGNALING_BY_THE_B_CELL_RECEPTOR_BCR	CD79B	PSMB1	BTK	FYN	CD22	PSMC4	PSMA4	CUL1	PSME4	DAPP1	NFATC3	FBXW11	PSMC5	FKBP1A	PSME1	PSMD5	BLNK	ITPR3	PSMD8	PSMC6	PSMA3	PSMC1	PSMB5	PSMA6	NFKBIA	PSME2	NFATC2	PSMA7	PSMD10	PSMD7	IKBKB	NFKBIB	CD79A	PSMA2	PPP3CB	PSMD3	PSMD11	NFKB1	PSMD9	PTPN6	SKP1	PSMD14	SOS1	ITPR2	PSMF1	PSMB2	SEM1	PSMA1
REACTOME_EXTRACELLULAR_MATRIX_ORGANIZATION	http://www.gsea-msigdb.org/gsea/msigdb/cards/REACTOME_EXTRACELLULAR_MATRIX_ORGANIZATION	ITGAL	ITGA3	ITGA2B	MMP25	DCN	CAPN1	CD44	IBSP	MUSK	TIMP2	MFAP3	TLL1	VCAN	CDH1	TNC	COL9A2	LTBP1	ELN	LAMC3	COL23A1	LAMA3	LAMC2	COL11A1	COL17A1	ACTN1	P4HA2	NTN4	ICAM3	CAPN6	FBLN1	ITGA8	CEACAM1	COL5A3	PSEN1	COL4A4	COL19A1	ITGB5	PLOD1	ITGAE	COL16A1	CEACAM6	ADAMTS2	MMP2	NID2	LTBP4	ICAM1	P3H2	LAMB1
REACTOME_NOTCH1_INTRACELLULAR_DOMAIN_REGULATES_TRANSCRIPTION	http://www.gsea-msigdb.org/gsea/msigdb/cards/REACTOME_NOTCH1_INTRACELLULAR_DOMAIN_REGULATES_TRANSCRIPTION	CREBBP	MAMLD1	HDAC9	CUL1	HDAC7	TLE2	HDAC4	HDAC6	RBX1	EP300	HDAC10	SNW1	HIF1A	TBL1X	TLE4	KAT2A	HDAC5	FBXW7	CCNC	SKP1	KAT2B	HES1	HDAC1	CDK8	HEY2	MYC	TLE3	NCOR1	RPS27A	HDAC8	NOTCH1	UBC	MAML1	HDAC11	HEYL	HEY1	RBPJ	UBB	HDAC3	TBL1XR1	MAML2	NCOR2	HDAC2	TLE1	MAML3	HES5	UBA52
REACTOME_PRE_NOTCH_PROCESSING_IN_GOLGI	http://www.gsea-msigdb.org/gsea/msigdb/cards/REACTOME_PRE_NOTCH_PROCESSING_IN_GOLGI	ST3GAL6	SEL1L	NOTCH3	ATP2A3	B4GALT1	TMED2	MFNG	LFNG	ST3GAL4	ST3GAL3	NOTCH2	FURIN	NOTCH1	RFNG	ATP2A2	RAB6A	ATP2A1	NOTCH4
REACTOME_SIGNALING_BY_NOTCH1	http://www.gsea-msigdb.org/gsea/msigdb/cards/REACTOME_SIGNALING_BY_NOTCH1	CREBBP	MAMLD1	CNTN1	HDAC9	CUL1	HDAC7	TLE2	HDAC4	ITCH	PSEN1	DTX2	HDAC6	RBX1	EP300	HDAC10	SNW1	HIF1A	JAG1	MIB1	TBL1X	TLE4	NEURL1	KAT2A	HDAC5	FBXW7	DTX4	CCNC	SKP1	KAT2B	HES1	HDAC1	APH1A	DLL4	CDK8	NUMB	DTX1	HEY2	MYC	ARRB1	ADAM10	APH1B	TLE3	NCOR1	ARRB2	PSEN2	RPS27A	HDAC8	NOTCH1
REACTOME_SIGNALING_BY_NOTCH3	http://www.gsea-msigdb.org/gsea/msigdb/cards/REACTOME_SIGNALING_BY_NOTCH3	PLXND1	CREBBP	MAMLD1	TACC3	YBX1	NOTCH3	PSEN1	EP300	SNW1	JAG1	MIB1	NEURL1	KAT2A	WWC1	KAT2B	HES1	STAT1	APH1A	DLGAP5	DLL4	HEY2	ADAM10	APH1B	EGF	PSEN2	RPS27A	EGFR	NOTCH1	UBC	MAML1	NCSTN	HEYL	FABP7	HEY1	RBPJ	UBB	PTCRA	MAML2	JAG2	PBX1	IKZF1	MAML3	MIB2	HES5	WWP2	DLL1	PSENEN	NEURL1B
REACTOME_TRIGLYCERIDE_BIOSYNTHESIS	http://www.gsea-msigdb.org/gsea/msigdb/cards/REACTOME_TRIGLYCERIDE_BIOSYNTHESIS	DGAT2	LPIN2	MOGAT3	GPAM	MOGAT1	LPIN3	LPIN1	MOGAT2	DGAT1	GPAT2	AGMO	GK2	GK	GK3P
REACTOME_INSULIN_RECEPTOR_SIGNALLING_CASCADE	http://www.gsea-msigdb.org/gsea/msigdb/cards/REACTOME_INSULIN_RECEPTOR_SIGNALLING_CASCADE	GAB2	PIK3CB	FGFR2	FGFR3	FGF10	FGF22	FGF4	FGFR1	PIK3C3	FGF20	FLT3LG	MAPK1	TRIB3	FGF9	MAPK3	AKT2	PIK3R2	GRB10	FGF8	GAB1	FGF6	FGF1	SOS1	FGF23	PIK3CA	FLT3	KL	KRAS	KLB	FGF5	FGF2	FGF7	PDPK1	PIK3R1	PDE3B	FGF18	FGF17	THEM4	SHC1	FGFR4	FGF19	FRS2	IRS1	INSR	HRAS	GRB2	PTPN11	IRS2
REACTOME_ARMS_MEDIATED_ACTIVATION	http://www.gsea-msigdb.org/gsea/msigdb/cards/REACTOME_ARMS_MEDIATED_ACTIVATION	RAP1A	NGF	KIDINS220	BRAF	YWHAB	CRK	NTRK1
REACTOME_PROLONGED_ERK_ACTIVATION_EVENTS	http://www.gsea-msigdb.org/gsea/msigdb/cards/REACTOME_PROLONGED_ERK_ACTIVATION_EVENTS	CRKL	MAPK1	MAPK3	RAPGEF1	RAP1A	NGF	KIDINS220	BRAF	FRS2	YWHAB	CRK	NTRK1
REACTOME_SIGNALLING_TO_RAS	http://www.gsea-msigdb.org/gsea/msigdb/cards/REACTOME_SIGNALLING_TO_RAS	RALA	MAPK14	MAPKAPK3	SOS1	SHC2	KRAS	NGF	RALB	SHC3	MAPK13	RALGDS	SHC1	MAPKAPK2	HRAS	GRB2	MAPK11	MAPK12	SRC	NTRK1	NRAS
REACTOME_SIGNALING_BY_BMP	http://www.gsea-msigdb.org/gsea/msigdb/cards/REACTOME_SIGNALING_BY_BMP	ZFYVE16	UBE2D1	SMAD7	CHRDL1	AMH	BMPR1A	SMURF2	UBE2D3	SMAD5	ACVR2B	SMAD9	ACVR2A	BMP2	AMHR2	SMAD6	BMPR1B	ACVRL1	SMAD4	CER1	SKI	BMP10	FSTL1	SMAD1	GREM2	NOG	SMURF1	BMPR2	GDF2
REACTOME_CELL_SURFACE_INTERACTIONS_AT_THE_VASCULAR_WALL	http://www.gsea-msigdb.org/gsea/msigdb/cards/REACTOME_CELL_SURFACE_INTERACTIONS_AT_THE_VASCULAR_WALL	CD99	ITGAL	ITGA3	SELE	FYN	CD74	SLC7A9	CD44	PIK3CB	GPC1	CD84	ATP1B3	CEACAM1	APOB	CEACAM6	GP6	SIRPG	GLG1	ITGA6	ANGPT2	SLC7A8	PPIL2	PICK1	SLC16A8	PROCR	ANGPT4	CD99L2	SLC7A6	SLC7A5	TNFRSF10A	TGFB1	CEACAM5	PIK3R2	MAG	CAV1	COL1A1	PF4V1	SELPLG	PTPN6	ITGA4	GRB14	FN1	PROC	SDC1	SOS1	CD58	CD2	CD48
REACTOME_SIGNALLING_TO_ERKS	http://www.gsea-msigdb.org/gsea/msigdb/cards/REACTOME_SIGNALLING_TO_ERKS	RALA	CRKL	MAPK1	MAPK3	RAPGEF1	MAPK14	MAPKAPK3	SOS1	RAP1A	SHC2	KRAS	NGF	KIDINS220	RIT1	RALB	SHC3	RIT2	MAPK13	BRAF	RALGDS	SHC1	MAPKAPK2	FRS2	YWHAB	CRK	HRAS	GRB2	MAPK11	MAPK12	SRC	NTRK1	NRAS
REACTOME_P38MAPK_EVENTS	http://www.gsea-msigdb.org/gsea/msigdb/cards/REACTOME_P38MAPK_EVENTS	RALA	MAPK14	MAPKAPK3	KRAS	RALB	MAPK13	RALGDS	MAPKAPK2	HRAS	MAPK11	MAPK12	SRC	NRAS
REACTOME_ACYL_CHAIN_REMODELLING_OF_PI	http://www.gsea-msigdb.org/gsea/msigdb/cards/REACTOME_ACYL_CHAIN_REMODELLING_OF_PI	PLA2G10	PLA2G4C	PLA2G4A	PLA2G2D	PLBD1	PLA2G12A	MBOAT7	PLA2G5	PLA2R1	PLA2G2F	PLA2G4D	PLA2G4F	PLA2G1B	PLAAT3	PLA2G4E	PLA2G2A	PLA2G2E
REACTOME_TGF_BETA_RECEPTOR_SIGNALING_IN_EMT_EPITHELIAL_TO_MESENCHYMAL_TRANSITION	http://www.gsea-msigdb.org/gsea/msigdb/cards/REACTOME_TGF_BETA_RECEPTOR_SIGNALING_IN_EMT_EPITHELIAL_TO_MESENCHYMAL_TRANSITION	RHOA	PRKCZ	FKBP1A	PARD6A	ARHGEF18	TGFB1	TGFBR1	CGN	RPS27A	PARD3	UBC	F11R	TGFBR2	UBB	SMURF1	UBA52
REACTOME_DOWNREGULATION_OF_TGF_BETA_RECEPTOR_SIGNALING	http://www.gsea-msigdb.org/gsea/msigdb/cards/REACTOME_DOWNREGULATION_OF_TGF_BETA_RECEPTOR_SIGNALING	STRAP	NEDD4L	XPO1	PPP1R15A	BAMBI	SMAD7	STUB1	TGFB1	TGFBR1	MTMR4	SMURF2	UCHL5	PMEPA1	USP15	RPS27A	UBC	ZFYVE9	TGFBR2	SMAD3	UBB	PPP1CA	SMAD2	PPP1CC	SMURF1	PPP1CB	UBA52
REACTOME_COLLAGEN_FORMATION	http://www.gsea-msigdb.org/gsea/msigdb/cards/REACTOME_COLLAGEN_FORMATION	TLL1	COL9A2	COL23A1	LAMA3	LAMC2	COL11A1	COL17A1	P4HA2	COL5A3	COL4A4	COL19A1	PLOD1	COL16A1	ADAMTS2	P3H2	ITGA6	COL9A3	TLL2	MMP9	COL20A1	PCOLCE	PLOD3	COL1A1	P3H3	COL12A1	COL9A1	LOX	COL7A1	LOXL3	P3H1	P4HA1	COL10A1	COL21A1	LOXL1	COLGALT1	PXDN	COL5A1	ITGB4	LOXL2	COL4A2	CTSL	CTSV	MMP7	MMP20	MMP13	LOXL4	ADAMTS14	COL2A1
REACTOME_SIGNALING_BY_FGFR_IN_DISEASE	http://www.gsea-msigdb.org/gsea/msigdb/cards/REACTOME_SIGNALING_BY_FGFR_IN_DISEASE	POLR2J	GAB2	POLR2B	FGFR2	FGFR3	FGF10	FGF22	FGF4	FGFR1	FGF20	POLR2E	POLR2F	FGF9	POLR2C	POLR2I	FGF8	GAB1	FGF6	CPSF6	FGFR1OP2	FGF1	NCBP2	STAT1	SOS1	FGF23	CNTRL	ZMYM2	PIK3CA	TRIM24	PLCG1	LRRFIP1	GTF2F1	STAT5A	KRAS	NCBP1	FGF5	FGF2	FGF7	POLR2D	PIK3R1	ERLIN2	POLR2K	FGF18	BAG4	FGF17	FGFR4	POLR2H	FRS2
REACTOME_HS_GAG_DEGRADATION	http://www.gsea-msigdb.org/gsea/msigdb/cards/REACTOME_HS_GAG_DEGRADATION	IDS	GPC1	GPC4	NAGLU	SDC1	SDC4	IDUA	HSPG2	GPC3	SDC3	GLB1L	HGSNAT	SDC2	GUSB	GLB1	HPSE2	HPSE	GPC5	SGSH	GPC6	AGRN	GPC2
REACTOME_SYNTHESIS_OF_PIPS_AT_THE_EARLY_ENDOSOME_MEMBRANE	http://www.gsea-msigdb.org/gsea/msigdb/cards/REACTOME_SYNTHESIS_OF_PIPS_AT_THE_EARLY_ENDOSOME_MEMBRANE	PIK3C2A	PI4K2B	INPP4A	PIK3C3	MTMR2	VAC14	MTMR4	INPP4B	FIG4	PIKFYVE	MTMR12	PI4K2A	MTMR10	MTM1	PIK3R4	INPP5F
REACTOME_SIGNALLING_TO_P38_VIA_RIT_AND_RIN	http://www.gsea-msigdb.org/gsea/msigdb/cards/REACTOME_SIGNALLING_TO_P38_VIA_RIT_AND_RIN	NGF	RIT1	RIT2	BRAF	NTRK1
REACTOME_ACYL_CHAIN_REMODELLING_OF_PC	http://www.gsea-msigdb.org/gsea/msigdb/cards/REACTOME_ACYL_CHAIN_REMODELLING_OF_PC	PLA2G10	LPCAT2	PLA2G3	PLA2G4C	LPCAT3	PLA2G4A	PLA2G2D	PLBD1	PLA2G12A	PLA2G5	PNPLA8	MBOAT2	PLA2R1	LPCAT1	PLA2G2F	PLA2G4D	PLB1	PLA2G4F	PLA2G1B	LPCAT4	PLAAT3	TMEM86B	PLA2G6	PLA2G4E	PLA2G2A	PLA2G2E	PLA2G4B
REACTOME_SYNTHESIS_OF_PIPS_AT_THE_GOLGI_MEMBRANE	http://www.gsea-msigdb.org/gsea/msigdb/cards/REACTOME_SYNTHESIS_OF_PIPS_AT_THE_GOLGI_MEMBRANE	PIK3C2A	PI4K2B	PIK3C3	VAC14	FIG4	PIKFYVE	OCRL	TPTE2	ARF3	PIK3C2G	PI4KB	ARF1	INPP5E	PI4K2A	PIK3R4	SACM1L	PI4KA	TPTE
REACTOME_TGF_BETA_RECEPTOR_SIGNALING_ACTIVATES_SMADS	http://www.gsea-msigdb.org/gsea/msigdb/cards/REACTOME_TGF_BETA_RECEPTOR_SIGNALING_ACTIVATES_SMADS	STRAP	NEDD4L	XPO1	PPP1R15A	FKBP1A	BAMBI	SMAD7	STUB1	TGFB1	TGFBR1	MTMR4	SMURF2	CBL	UCHL5	PMEPA1	NEDD8	UBE2M	USP15	FURIN	SMAD4	RPS27A	UBC	ZFYVE9	TGFBR2	SMAD3	UBB	PPP1CA	SMAD2	PPP1CC	SMURF1	PPP1CB	UBA52
REACTOME_PHOSPHOLIPID_METABOLISM	http://www.gsea-msigdb.org/gsea/msigdb/cards/REACTOME_PHOSPHOLIPID_METABOLISM	MTMR7	GDE1	AGK	PIK3C2A	OSBPL5	AGPAT4	PNPLA6	PI4K2B	INPP4A	PIK3CB	PLEKHA5	DGAT2	MTMR1	PLA2G10	SLC44A1	CHAT	CSNK2A2	MGLL	PLD1	PIK3C3	SYNJ2	STARD7	HADHA	CPNE3	DDHD2	MTMR2	ACHE	PGS1	LPCAT2	CRLS1	PITPNM2	OSBPL8	PITPNM3	PLA2G3	SBF1	CHKB	MTMR3	PNPLA3	ABHD4	DDHD1	CPNE6	CSNK2A1	CDS2	LPIN2	BMX	MTMR8	TAZ	PCYT1B
REACTOME_CS_DS_DEGRADATION	http://www.gsea-msigdb.org/gsea/msigdb/cards/REACTOME_CS_DS_DEGRADATION	IDS	DCN	VCAN	HEXB	ARSB	HYAL1	CSPG5	IDUA	NCAN	BCAN	CSPG4	BGN	HYAL3	HEXA
REACTOME_SYNTHESIS_OF_PA	http://www.gsea-msigdb.org/gsea/msigdb/cards/REACTOME_SYNTHESIS_OF_PA	AGPAT4	PLA2G10	PLD1	DDHD2	DDHD1	GPD2	PLA2G4A	GNPAT	PLA2G2D	GPAM	PLA2G12A	PLA2G5	PLD2	GPAT3	MIGA2	GPD1L	PLA2R1	LPCAT1	AGPAT5	GPAT4	PLA2G2F	PLA2G4D	AGPAT3	ACP6	ALPI	LIPH	GPD1	AGPAT2	PLA2G1B	LCLAT1	LPCAT4	PLD6	MIGA1	GPAT2	PLA2G2A	PLA2G2E	LIPI	AGPAT1	PLA2G4B
REACTOME_SYNTHESIS_OF_PIPS_AT_THE_LATE_ENDOSOME_MEMBRANE	http://www.gsea-msigdb.org/gsea/msigdb/cards/REACTOME_SYNTHESIS_OF_PIPS_AT_THE_LATE_ENDOSOME_MEMBRANE	MTMR7	PIK3C2A	PIK3C3	MTMR2	VAC14	MTMR9	MTMR4	FIG4	PIKFYVE	MTM1	PIK3R4
REACTOME_SYNTHESIS_OF_PE	http://www.gsea-msigdb.org/gsea/msigdb/cards/REACTOME_SYNTHESIS_OF_PE	CHKB	LPIN2	CHKA	LPIN3	CEPT1	LPIN1	SELENOI	ETNK1	ETNK2	ETNPPL	PHOSPHO1	PCYT2	PISD
REACTOME_GASTRIN_CREB_SIGNALLING_PATHWAY_VIA_PKC_AND_MAPK	http://www.gsea-msigdb.org/gsea/msigdb/cards/REACTOME_GASTRIN_CREB_SIGNALLING_PATHWAY_VIA_PKC_AND_MAPK	RPS6KA2	MAPK1	MAPK3	CCKBR	HBEGF	SOS1	RPS6KA1	CREB1	KRAS	EGFR	MMP3	PRKCA	MAPK7	HRAS	RPS6KA3	GRB2	GAST	NRAS
REACTOME_CHONDROITIN_SULFATE_BIOSYNTHESIS	http://www.gsea-msigdb.org/gsea/msigdb/cards/REACTOME_CHONDROITIN_SULFATE_BIOSYNTHESIS	DCN	CHPF2	VCAN	CSPG5	CHST3	CHPF	NCAN	CHSY1	BCAN	CHST12	CHST7	CSGALNACT1	CHST9	CSGALNACT2	CHST11	CSPG4	CHST13	CHST15	BGN	CHSY3
REACTOME_HYALURONAN_UPTAKE_AND_DEGRADATION	http://www.gsea-msigdb.org/gsea/msigdb/cards/REACTOME_HYALURONAN_UPTAKE_AND_DEGRADATION	CD44	HEXB	HYAL2	HMMR	SLC9A1	HYAL1	LYVE1	STAB2	GUSB	HYAL3	CHP1	HEXA
REACTOME_SYNTHESIS_OF_PIPS_AT_THE_PLASMA_MEMBRANE	http://www.gsea-msigdb.org/gsea/msigdb/cards/REACTOME_SYNTHESIS_OF_PIPS_AT_THE_PLASMA_MEMBRANE	PIK3C2A	PI4K2B	INPP4A	PIK3CB	PLEKHA5	MTMR1	SYNJ2	MTMR2	MTMR3	BMX	MTMR8	MTMR9	PLEKHA4	PIK3R2	PIK3CG	PLEKHA8	PIP5K1B	PLEKHA1	INPP4B	PLEKHA3	PIK3R3	RAB14	PIK3CA	OCRL	INPP5K	PIK3C2B	SBF2	PIK3C2G	MTMR6	PIK3R5	PIP5K1A	ARF1	PLEKHA6	RAB5A	PIK3R1	PIP4K2A	PI4K2A	SYNJ1	PTPN13	MTMR14	INPPL1	PIP4K2C	RAB4A	INPP5D	PLEKHA2	MTM1	PIK3CD	PTEN
REACTOME_THE_ACTIVATION_OF_ARYLSULFATASES	http://www.gsea-msigdb.org/gsea/msigdb/cards/REACTOME_THE_ACTIVATION_OF_ARYLSULFATASES	ARSD	ARSF	ARSA	STS	ARSB	SUMF2	ARSG	SUMF1	ARSE	ARSK	ARSJ	ARSI	ARSH
REACTOME_HYALURONAN_METABOLISM	http://www.gsea-msigdb.org/gsea/msigdb/cards/REACTOME_HYALURONAN_METABOLISM	CD44	HEXB	HYAL2	HMMR	SLC9A1	HAS3	CEMIP	HAS1	HYAL1	ABCC5	LYVE1	STAB2	GUSB	HAS2	HYAL3	CHP1	HEXA
REACTOME_KERATAN_SULFATE_BIOSYNTHESIS	http://www.gsea-msigdb.org/gsea/msigdb/cards/REACTOME_KERATAN_SULFATE_BIOSYNTHESIS	ST3GAL1	ST3GAL6	B4GALT1	OGN	ST3GAL4	B4GALT2	B4GALT6	B4GALT4	FMOD	ST3GAL3	OMD	SLC35D2	CHST5	LUM	KERA	B3GNT7	ST3GAL2	ACAN	B4GALT5	B4GALT3	B3GNT2	B4GAT1	CHST2	CHST1	B3GNT4	B3GNT3	CHST6	PRELP
REACTOME_REVERSIBLE_HYDRATION_OF_CARBON_DIOXIDE	http://www.gsea-msigdb.org/gsea/msigdb/cards/REACTOME_REVERSIBLE_HYDRATION_OF_CARBON_DIOXIDE	CA12	CA2	CA9	CA14	CA6	CA1	CA3	CA4	CA7	CA5B	CA5A	CA13
REACTOME_PI_METABOLISM	http://www.gsea-msigdb.org/gsea/msigdb/cards/REACTOME_PI_METABOLISM	MTMR7	GDE1	PIK3C2A	PNPLA6	PI4K2B	INPP4A	PIK3CB	PLEKHA5	MTMR1	PIK3C3	SYNJ2	MTMR2	SBF1	MTMR3	BMX	MTMR8	GDPD3	VAC14	MTMR9	PLEKHA4	PIK3R2	PIK3CG	PLEKHA8	PIP5K1B	PLEKHA1	MTMR4	INPP4B	FIG4	PIKFYVE	PLEKHA3	PIK3R3	RAB14	PIK3CA	OCRL	PNPLA7	INPP5K	TPTE2	PIK3C2B	SBF2	ARF3	PIK3C2G	MTMR6	PIK3R5	PI4KB	PIP5K1A	ARF1	PLEKHA6	RAB5A
REACTOME_ABACAVIR_TRANSPORT_AND_METABOLISM	http://www.gsea-msigdb.org/gsea/msigdb/cards/REACTOME_ABACAVIR_TRANSPORT_AND_METABOLISM	NT5C2	ABCB1	SLC22A2	ABCG2	PCK1	GUK1	SLC22A3	ADAL	SLC22A1	ADH1A
REACTOME_CHONDROITIN_SULFATE_DERMATAN_SULFATE_METABOLISM	http://www.gsea-msigdb.org/gsea/msigdb/cards/REACTOME_CHONDROITIN_SULFATE_DERMATAN_SULFATE_METABOLISM	IDS	DCN	XYLT2	B4GALT7	CHPF2	VCAN	HEXB	GPC1	GPC4	XYLT1	B3GAT1	DSE	UST	B3GAT2	ARSB	HYAL1	CSPG5	SDC1	CHST3	CHPF	SDC4	IDUA	NCAN	CHSY1	BCAN	CHST12	HSPG2	CHST7	GPC3	CSGALNACT1	B3GAT3	CHST9	SDC3	CHST14	SDC2	CSGALNACT2	CHST11	DSEL	CSPG4	B3GALT6	GPC5	CHST13	CHST15	BGN	GPC6	HYAL3	AGRN	CHSY3
REACTOME_SYNTHESIS_OF_PC	http://www.gsea-msigdb.org/gsea/msigdb/cards/REACTOME_SYNTHESIS_OF_PC	SLC44A1	CHAT	CSNK2A2	STARD7	ACHE	CHKB	CSNK2A1	LPIN2	PCYT1B	CHKA	CHPT1	BCHE	SLC44A2	LPIN3	PEMT	CEPT1	LPIN1	SLC44A5	PCTP	SLC44A3	LPCAT1	ABHD3	PCYT1A	MFSD2A	PHOSPHO1	SLC44A4	CSNK2B	STARD10
REACTOME_HS_GAG_BIOSYNTHESIS	http://www.gsea-msigdb.org/gsea/msigdb/cards/REACTOME_HS_GAG_BIOSYNTHESIS	HS3ST1	GPC1	NDST1	GPC4	SDC1	HS3ST2	SDC4	HS3ST3B1	SLC35D2	HS6ST1	GLCE	NDST4	HSPG2	GPC3	EXT2	HS2ST1	HS3ST3A1	HS3ST6	SDC3	NDST3	NDST2	SDC2	HS6ST2	GPC5	EXT1	HS3ST4	GPC6	HS6ST3	AGRN	GPC2	HS3ST5
REACTOME_KERATAN_SULFATE_KERATIN_METABOLISM	http://www.gsea-msigdb.org/gsea/msigdb/cards/REACTOME_KERATAN_SULFATE_KERATIN_METABOLISM	ST3GAL1	HEXB	ST3GAL6	B4GALT1	OGN	ST3GAL4	B4GALT2	B4GALT6	B4GALT4	FMOD	ST3GAL3	OMD	SLC35D2	GNS	CHST5	LUM	KERA	GALNS	B3GNT7	ST3GAL2	ACAN	B4GALT5	B4GALT3	GLB1L	GLB1	B3GNT2	B4GAT1	CHST2	CHST1	B3GNT4	B3GNT3	CHST6	PRELP	HEXA
REACTOME_APOPTOSIS_INDUCED_DNA_FRAGMENTATION	http://www.gsea-msigdb.org/gsea/msigdb/cards/REACTOME_APOPTOSIS_INDUCED_DNA_FRAGMENTATION	KPNB1	KPNA1	HIST1H1D	HIST1H1A	DFFA	HMGB2	CASP3	HIST1H1E	DFFB	HIST1H1B	HIST1H1C	H1F0	HMGB1
REACTOME_KERATAN_SULFATE_DEGRADATION	http://www.gsea-msigdb.org/gsea/msigdb/cards/REACTOME_KERATAN_SULFATE_DEGRADATION	HEXB	OGN	FMOD	OMD	GNS	LUM	KERA	GALNS	ACAN	GLB1L	GLB1	PRELP	HEXA
REACTOME_HEPARAN_SULFATE_HEPARIN_HS_GAG_METABOLISM	http://www.gsea-msigdb.org/gsea/msigdb/cards/REACTOME_HEPARAN_SULFATE_HEPARIN_HS_GAG_METABOLISM	HS3ST1	IDS	DCN	XYLT2	B4GALT7	VCAN	GPC1	NDST1	GPC4	XYLT1	NAGLU	B3GAT1	B3GAT2	CSPG5	SDC1	HS3ST2	SDC4	HS3ST3B1	IDUA	NCAN	SLC35D2	BCAN	HS6ST1	GLCE	NDST4	HSPG2	GPC3	B3GAT3	EXT2	HS2ST1	HS3ST3A1	HS3ST6	SDC3	GLB1L	NDST3	HGSNAT	NDST2	SDC2	GUSB	GLB1	HS6ST2	HPSE2	HPSE	CSPG4	B3GALT6	GPC5	SGSH	EXT1
REACTOME_GLYCOSAMINOGLYCAN_METABOLISM	http://www.gsea-msigdb.org/gsea/msigdb/cards/REACTOME_GLYCOSAMINOGLYCAN_METABOLISM	HS3ST1	ST3GAL1	IDS	DCN	XYLT2	CD44	B4GALT7	CHPF2	VCAN	HEXB	GPC1	ST3GAL6	HYAL2	NDST1	HMMR	GPC4	B4GALT1	SLC9A1	HAS3	XYLT1	CEMIP	HAS1	OGN	NAGLU	B3GAT1	ST3GAL4	DSE	UST	B3GAT2	ARSB	HYAL1	CSPG5	ABCC5	SDC1	B4GALT2	B4GALT6	B4GALT4	FMOD	HS3ST2	CHST3	CHPF	SDC4	SLC35B3	HS3ST3B1	ST3GAL3	OMD	IDUA	NCAN
REACTOME_ACYL_CHAIN_REMODELLING_OF_PG	http://www.gsea-msigdb.org/gsea/msigdb/cards/REACTOME_ACYL_CHAIN_REMODELLING_OF_PG	PLA2G10	CRLS1	PLA2G3	PLA2G4A	PLA2G2D	LPGAT1	PLA2G12A	PLA2G5	PLA2R1	LPCAT1	PLA2G2F	PLA2G4D	PLA2G4F	PLA2G1B	LPCAT4	PLA2G2A	PLA2G2E	PLA2G4B
REACTOME_ACYL_CHAIN_REMODELLING_OF_PE	http://www.gsea-msigdb.org/gsea/msigdb/cards/REACTOME_ACYL_CHAIN_REMODELLING_OF_PE	PLA2G10	PLA2G3	ABHD4	PLA2G4C	LPCAT3	PLA2G4A	PLA2G2D	PLBD1	PLA2G12A	PLAAT1	PLA2G5	PLAAT4	PLAAT2	PNPLA8	MBOAT2	PLA2R1	PLA2G2F	PLA2G4D	PLAAT5	PLA2G4F	PLA2G1B	MBOAT1	LPCAT4	PLAAT3	PLA2G6	PLA2G4E	PLA2G2A	PLA2G2E	PLA2G4B
REACTOME_ACYL_CHAIN_REMODELLING_OF_PS	http://www.gsea-msigdb.org/gsea/msigdb/cards/REACTOME_ACYL_CHAIN_REMODELLING_OF_PS	OSBPL5	PLA2G10	OSBPL8	LPCAT3	PLA2G4A	PLA2G2D	PLA2G12A	PLA2G5	OSBPL10	PLA1A	PLA2R1	PLA2G2F	PLA2G4D	PLA2G4F	PLA2G1B	MBOAT1	LPCAT4	PLAAT3	PLA2G4E	PLA2G2A	PLA2G2E	PLA2G4B
REACTOME_MHC_CLASS_II_ANTIGEN_PRESENTATION	http://www.gsea-msigdb.org/gsea/msigdb/cards/REACTOME_MHC_CLASS_II_ANTIGEN_PRESENTATION	AP2B1	CD74	AP2S1	CTSA	KIF26A	KIF2A	AP1M1	RAB7A	TUBA3D	KIFAP3	DYNC1I2	CAPZB	KIF22	DNM2	KIF3C	DYNLL1	LAG3	KIF4A	AP1B1	LGMN	SEC23A	TUBB1	KIF3B	CTSH	DCTN6	TUBB4A	KLC3	AP1S1	DNM1	SH3GL2	CTSC	KIF20A	SEC24A	ACTR1B	CAPZA1	CTSD	KIF18A	CLTA	TUBA1B	KLC1	CANX	TUBA4A	AP1M2	KIF3A	ACTR10	DCTN4	CTSL	DYNC1LI2
REACTOME_GLYCEROPHOSPHOLIPID_BIOSYNTHESIS	http://www.gsea-msigdb.org/gsea/msigdb/cards/REACTOME_GLYCEROPHOSPHOLIPID_BIOSYNTHESIS	AGK	OSBPL5	AGPAT4	DGAT2	PLA2G10	SLC44A1	CHAT	CSNK2A2	MGLL	PLD1	STARD7	HADHA	CPNE3	DDHD2	ACHE	PGS1	LPCAT2	CRLS1	PITPNM2	OSBPL8	PITPNM3	PLA2G3	CHKB	PNPLA3	ABHD4	DDHD1	CPNE6	CSNK2A1	CDS2	LPIN2	TAZ	PCYT1B	PLA2G15	CDIPT	PLD3	PLA2G4C	PTPMT1	PITPNM1	CHKA	CHPT1	LPCAT3	BCHE	GPD2	PLA2G4A	GNPAT	PLA2G2D	GPAM	PLBD1
REACTOME_A_TETRASACCHARIDE_LINKER_SEQUENCE_IS_REQUIRED_FOR_GAG_SYNTHESIS	http://www.gsea-msigdb.org/gsea/msigdb/cards/REACTOME_A_TETRASACCHARIDE_LINKER_SEQUENCE_IS_REQUIRED_FOR_GAG_SYNTHESIS	DCN	XYLT2	B4GALT7	VCAN	GPC1	GPC4	XYLT1	B3GAT1	B3GAT2	CSPG5	SDC1	SDC4	NCAN	BCAN	HSPG2	GPC3	B3GAT3	SDC3	SDC2	CSPG4	B3GALT6	GPC5	BGN	GPC6	AGRN	GPC2
REACTOME_CDK_MEDIATED_PHOSPHORYLATION_AND_REMOVAL_OF_CDC6	http://www.gsea-msigdb.org/gsea/msigdb/cards/REACTOME_CDK_MEDIATED_PHOSPHORYLATION_AND_REMOVAL_OF_CDC6	CDC27	PSMB1	PSMC4	PSMA4	ANAPC4	PSME4	UBE2D1	PSMC5	ANAPC5	PSME1	CDC6	CDC23	PSMD5	PSMD8	PSMC6	PSMA3	PSMC1	PSMB5	PSMA6	PSME2	PSMA7	PSMD10	PSMD7	CCNE1	FZR1	PSMA2	PSMD3	PSMD11	ANAPC15	PSMD9	PSMD14	CDK2	PSMF1	PSMB2	SEM1	PSMA1	CDC16	PSME3	CCNA1	PSMB7	ANAPC11	PSMB6	PSMA5	RPS27A	CCNA2	UBC	ANAPC1	PSMA8
REACTOME_PLATELET_ADHESION_TO_EXPOSED_COLLAGEN	http://www.gsea-msigdb.org/gsea/msigdb/cards/REACTOME_PLATELET_ADHESION_TO_EXPOSED_COLLAGEN	FYN	GP6	COL1A1	VWF	ITGA10	ITGB1	FCER1G	ITGA2	COL1A2	GP9	GP5	GP1BA	GP1BB	ITGA1	LYN
REACTOME_VEGF_LIGAND_RECEPTOR_INTERACTIONS	http://www.gsea-msigdb.org/gsea/msigdb/cards/REACTOME_VEGF_LIGAND_RECEPTOR_INTERACTIONS	FLT4	FLT1	VEGFA	PGF	KDR	VEGFC	VEGFD	VEGFB
REACTOME_MICRORNA_MIRNA_BIOGENESIS	http://www.gsea-msigdb.org/gsea/msigdb/cards/REACTOME_MICRORNA_MIRNA_BIOGENESIS	POLR2J	POLR2B	AGO1	POLR2E	POLR2F	DICER1	POLR2C	POLR2I	DROSHA	AGO2	XPO5	AGO3	DGCR8	RAN	AGO4	TARBP2	POLR2D	POLR2K	POLR2H	POLR2G	POLR2L	PRKRA	POLR2A	BCDIN3D	MIR23B
REACTOME_NUCLEAR_EVENTS_KINASE_AND_TRANSCRIPTION_FACTOR_ACTIVATION	http://www.gsea-msigdb.org/gsea/msigdb/cards/REACTOME_NUCLEAR_EVENTS_KINASE_AND_TRANSCRIPTION_FACTOR_ACTIVATION	MEF2A	RPS6KA2	MEF2C	MAPK1	RPS6KA5	MAPK3	PPP2CB	VRK3	PPP2R1A	DUSP3	MAPK14	PPP2R5D	PPP2CA	RPS6KA1	CREB1	DUSP4	ATF1	ELK1	PPP2R1B	DUSP6	MAPKAPK2	DUSP7	MAPK7	RPS6KA3	MAPK11
REACTOME_RETROGRADE_NEUROTROPHIN_SIGNALLING	http://www.gsea-msigdb.org/gsea/msigdb/cards/REACTOME_RETROGRADE_NEUROTROPHIN_SIGNALLING	AP2B1	AP2S1	DNM2	DNAL4	DNM1	SH3GL2	CLTA	NGF	CLTC	AP2M1	AP2A2	AP2A1	DNM3	NTRK1
REACTOME_ERKS_ARE_INACTIVATED	http://www.gsea-msigdb.org/gsea/msigdb/cards/REACTOME_ERKS_ARE_INACTIVATED	MAPK1	MAPK3	PPP2CB	VRK3	PPP2R1A	DUSP3	PPP2R5D	PPP2CA	DUSP4	PPP2R1B	DUSP6	DUSP7	MAPK7
REACTOME_NEGATIVE_REGULATION_OF_THE_PI3K_AKT_NETWORK	http://www.gsea-msigdb.org/gsea/msigdb/cards/REACTOME_NEGATIVE_REGULATION_OF_THE_PI3K_AKT_NETWORK	FYN	HGF	PHLPP2	KITLG	PIK3CB	ERBB3	PPP2R5A	FGFR2	FGFR3	PPP2R5B	FGF10	FGF22	FGF4	FGFR1	PPP2R5C	FGF20	PHLPP1	ESR1	MAPK1	PDGFB	TRIB3	FGF9	MAPK3	PPP2CB	AKT2	PPP2R1A	PIK3R2	MET	PIP5K1B	FGF8	AREG	GAB1	FGF6	PPP2R5D	HBEGF	PPP2CA	FGF1	PDGFRB	CD86	IL1RL1	STRN	AKT3	PIK3R3	FGF23	CD80	PIK3CA	EREG	RAC2
REACTOME_PI3K_AKT_ACTIVATION	http://www.gsea-msigdb.org/gsea/msigdb/cards/REACTOME_PI3K_AKT_ACTIVATION	PIK3CB	RHOA	PIK3R2	PIK3CA	NGF	PIK3R1	IRS1	IRS2	NTRK1
REACTOME_EGFR_DOWNREGULATION	http://www.gsea-msigdb.org/gsea/msigdb/cards/REACTOME_EGFR_DOWNREGULATION	EPN1	PTPN3	CDC42	EPS15	ARHGEF7	SH3GL2	AREG	CBL	HBEGF	STAM2	EREG	EPS15L1	PTPN12	SPRY2	STAM	EGF	SH3GL3	SH3GL1	RPS27A	EGFR	SH3KBP1	UBC	PTPRK	TGFA	SPRY1	UBB	BTC	GRB2	EPGN	HGS	UBA52
REACTOME_PROCESSING_OF_CAPPED_INTRON_CONTAINING_PRE_MRNA	http://www.gsea-msigdb.org/gsea/msigdb/cards/REACTOME_PROCESSING_OF_CAPPED_INTRON_CONTAINING_PRE_MRNA	RBM5	POLR2J	GCFC2	PTBP1	AQR	NUP160	MTREX	POLR2B	TPR	THOC3	ZC3H11A	NDC1	CCAR1	SNRNP40	U2AF2	YBX1	ELAVL1	GPKOW	NUP133	CPSF1	NUP37	XAB2	SNRPA	THOC1	PPIE	WBP11	SEH1L	CHERP	RBM22	SRRT	SF3B2	FUS	PAPOLA	PDCD7	HNRNPC	NUP50	AAAS	NUP188	CDC5L	HNRNPM	POLR2E	SF3A1	SNRPD3	TFIP11	SNU13	POLR2F	POLDIP3	THOC5
REACTOME_PECAM1_INTERACTIONS	http://www.gsea-msigdb.org/gsea/msigdb/cards/REACTOME_PECAM1_INTERACTIONS	FYN	PTPN6	PLCG1	ITGAV	INPP5D	YES1	PTPN11	LCK	SRC	LYN	ITGB3	PECAM1
REACTOME_TCR_SIGNALING	http://www.gsea-msigdb.org/gsea/msigdb/cards/REACTOME_TCR_SIGNALING	PSMB1	CD4	PSMC4	WAS	PSMA4	LCP2	PIK3CB	CUL1	TAB2	PRKCQ	PSME4	UBE2D1	FBXW11	PAG1	PAK3	PTPRC	FYB1	PSMC5	PSME1	PSMD5	PSMD8	CDC34	GRAP2	PSMC6	PSMA3	PSMC1	PSMB5	PSMA6	NFKBIA	PSME2	PSMA7	PSMD10	PSMD7	CSK	RIPK2	IKBKB	PIK3R2	PSMA2	PSMD3	PSMD11	NFKB1	PSMD9	ITK	SKP1	ZAP70	PSMD14	PIK3CA	PLCG1
REACTOME_REGULATION_OF_PYRUVATE_DEHYDROGENASE_PDH_COMPLEX	http://www.gsea-msigdb.org/gsea/msigdb/cards/REACTOME_REGULATION_OF_PYRUVATE_DEHYDROGENASE_PDH_COMPLEX	PDK4	PDK2	PDK3	PDPR	DLD	GSTZ1	PDHX	PPARD	PDHA1	DLAT	PDK1	PDHA2	PDP1	PDHB	PDP2	RXRA
REACTOME_DOWNSTREAM_TCR_SIGNALING	http://www.gsea-msigdb.org/gsea/msigdb/cards/REACTOME_DOWNSTREAM_TCR_SIGNALING	PSMB1	CD4	PSMC4	PSMA4	PIK3CB	CUL1	TAB2	PRKCQ	PSME4	UBE2D1	FBXW11	PSMC5	PSME1	PSMD5	PSMD8	CDC34	PSMC6	PSMA3	PSMC1	PSMB5	PSMA6	NFKBIA	PSME2	PSMA7	PSMD10	PSMD7	RIPK2	IKBKB	PIK3R2	PSMA2	PSMD3	PSMD11	NFKB1	PSMD9	SKP1	PSMD14	PIK3CA	PSMF1	PSMB2	SEM1	PSMA1	PSME3	UBE2D2	MAP3K7	PSMB7	PDPK1	PSMB6	BCL10
REACTOME_BASIGIN_INTERACTIONS	http://www.gsea-msigdb.org/gsea/msigdb/cards/REACTOME_BASIGIN_INTERACTIONS	ITGA3	SLC7A9	ATP1B3	ITGA6	SLC7A8	PPIL2	SLC16A8	SLC7A6	SLC7A5	MAG	CAV1	ATP1B2	SLC7A10	SLC16A3	ATP1B1	ITGB1	SLC7A11	SLC16A1	SLC7A7	SLC3A2	BSG	PPIA	MMP1	SPN	L1CAM
REACTOME_AKT_PHOSPHORYLATES_TARGETS_IN_THE_CYTOSOL	http://www.gsea-msigdb.org/gsea/msigdb/cards/REACTOME_AKT_PHOSPHORYLATES_TARGETS_IN_THE_CYTOSOL	BAD	GSK3B	TSC2	AKT2	GSK3A	CDKN1B	AKT3	CDKN1A	CASP9	MKRN1	MDM2	AKT1	AKT1S1	CHUK
REACTOME_GAB1_SIGNALOSOME	http://www.gsea-msigdb.org/gsea/msigdb/cards/REACTOME_GAB1_SIGNALOSOME	PAG1	PXN	CSK	AREG	GAB1	HBEGF	PIK3CA	EREG	EGF	PIK3R1	EGFR	TGFA	BTC	GRB2	PTPN11	EPGN	SRC
REACTOME_SHC1_EVENTS_IN_EGFR_SIGNALING	http://www.gsea-msigdb.org/gsea/msigdb/cards/REACTOME_SHC1_EVENTS_IN_EGFR_SIGNALING	AREG	HBEGF	SOS1	EREG	KRAS	EGF	EGFR	SHC1	TGFA	HRAS	BTC	GRB2	EPGN	NRAS
REACTOME_ACTIVATION_OF_THE_MRNA_UPON_BINDING_OF_THE_CAP_BINDING_COMPLEX_AND_EIFS_AND_SUBSEQUENT_BINDING_TO_43S	http://www.gsea-msigdb.org/gsea/msigdb/cards/REACTOME_ACTIVATION_OF_THE_MRNA_UPON_BINDING_OF_THE_CAP_BINDING_COMPLEX_AND_EIFS_AND_SUBSEQUENT_BINDING_TO_43S	RPS20	EIF4B	PABPC1	RPS5	EIF3I	EIF3L	EIF3D	EIF3J	EIF3E	RPS16	RPS19	EIF3B	EIF4H	EIF3A	RPS13	RPS12	EIF4G1	RPS15	RPS25	RPS10	EIF2S2	RPS4Y1	EIF2S3	EIF3G	EIF2S1	RPS15A	RPS6	RPS24	RPS2	RPS11	RPS8	RPS27A	RPS3A	EIF3H	EIF3M	RPS3	FAU	EIF4E	EIF4A2	EIF4A1	RPS14	RPSA	RPS9	RPS21	RPS7	EIF1AX	EIF3F	RPS27
REACTOME_PHOSPHORYLATION_OF_CD3_AND_TCR_ZETA_CHAINS	http://www.gsea-msigdb.org/gsea/msigdb/cards/REACTOME_PHOSPHORYLATION_OF_CD3_AND_TCR_ZETA_CHAINS	CD4	PAG1	PTPRC	CSK	PTPN22	PTPRJ	CD3G	CD3D	LCK	HLA-DRB3	HLA-DRB1	HLA-DQA1	HLA-DRB5	CD247	CD3E	HLA-DRA	TRAV8-4	TRAV19	TRAV29DV5	HLA-DPB1	HLA-DRB4	HLA-DPA1	HLA-DQB2	HLA-DQA2	TRBV12-3	TRBV7-9
REACTOME_GLUTAMATE_NEUROTRANSMITTER_RELEASE_CYCLE	http://www.gsea-msigdb.org/gsea/msigdb/cards/REACTOME_GLUTAMATE_NEUROTRANSMITTER_RELEASE_CYCLE	TSPOAP1	SYT1	SLC1A3	RIMS1	SLC17A7	SLC1A6	RAB3A	STX1A	SLC1A1	SLC1A2	GLS	PPFIA1	SNAP25	SLC38A2	GLS2	STXBP1	PPFIA2	PPFIA4	ARL6IP5	SLC1A7	CPLX1	PPFIA3	UNC13B	VAMP2
REACTOME_TRANSLOCATION_OF_ZAP_70_TO_IMMUNOLOGICAL_SYNAPSE	http://www.gsea-msigdb.org/gsea/msigdb/cards/REACTOME_TRANSLOCATION_OF_ZAP_70_TO_IMMUNOLOGICAL_SYNAPSE	CD4	ZAP70	PTPN22	CD3G	CD3D	LCK	HLA-DRB3	HLA-DRB1	HLA-DQA1	HLA-DRB5	CD247	CD3E	HLA-DRA	TRAV8-4	TRAV19	TRAV29DV5	HLA-DPB1	HLA-DRB4	HLA-DPA1	HLA-DQB2	HLA-DQA2	TRBV12-3	TRBV7-9
REACTOME_TIE2_SIGNALING	http://www.gsea-msigdb.org/gsea/msigdb/cards/REACTOME_TIE2_SIGNALING	PIK3CB	ANGPT2	ANGPT4	PIK3R2	GRB14	SOS1	TEK	PIK3CA	KRAS	GRB7	PIK3R1	DOK2	ANGPT1	SHC1	HRAS	GRB2	PTPN11	NRAS
REACTOME_GENERATION_OF_SECOND_MESSENGER_MOLECULES	http://www.gsea-msigdb.org/gsea/msigdb/cards/REACTOME_GENERATION_OF_SECOND_MESSENGER_MOLECULES	CD4	WAS	LCP2	PAK3	FYB1	GRAP2	ITK	ZAP70	PLCG1	VASP	CD101	PAK1	ENAH	NCK1	CD3G	CD3D	PAK2	LCK	HLA-DRB3	HLA-DRB1	EVL	HLA-DQA1	HLA-DRB5	CD247	CD3E	HLA-DRA	TRAV8-4	TRAV19	TRAV29DV5	LAT	HLA-DPB1	HLA-DRB4	HLA-DPA1	HLA-DQB2	HLA-DQA2	TRBV12-3	TRBV7-9
REACTOME_GENERIC_TRANSCRIPTION_PATHWAY	http://www.gsea-msigdb.org/gsea/msigdb/cards/REACTOME_GENERIC_TRANSCRIPTION_PATHWAY	NFYA	CASP10	POLR2J	CREBBP	KMT2E	ZNF195	ITGAL	ITGA2B	ZNF263	DLX6	TEAD3	PSMB1	TFAP2B	TFAP2D	MED24	ZNF200	SCMH1	ELOA	BRCA1	NR1H4	PSMC4	MAMLD1	YAF2	BID	WWTR1	ZNF582	MNAT1	RUNX3	MRE11	ZNF839	RRAGD	PHF20	NR1H3	FAS	USP2	PSMA4	AIFM2	MED17	POLR2B	HDAC9	RRM2B	RFC2	ARID1B	NEDD4L	FOXP3	RAD51	CUL1	KMT2C
REACTOME_TRANSPORT_OF_MATURE_TRANSCRIPT_TO_CYTOPLASM	http://www.gsea-msigdb.org/gsea/msigdb/cards/REACTOME_TRANSPORT_OF_MATURE_TRANSCRIPT_TO_CYTOPLASM	NUP160	TPR	THOC3	ZC3H11A	NDC1	U2AF2	NUP133	CPSF1	NUP37	THOC1	SEH1L	NUP50	AAAS	NUP188	POLDIP3	THOC5	SRSF5	RAE1	LUZP4	NUP93	CASC3	NUP88	NUP98	MAGOHB	NUP107	SRSF9	SRSF3	NUP155	NCBP2	SRSF7	SRSF4	SRSF11	CPSF3	GLE1	NUP43	FYTTD1	DDX39A	SRSF6	NUP153	UPF3B	NUP85	THOC2	SYMPK	NUP214	THOC6	NUP210	NXT1	SRRM1
REACTOME_METABOLISM_OF_AMINO_ACIDS_AND_DERIVATIVES	http://www.gsea-msigdb.org/gsea/msigdb/cards/REACTOME_METABOLISM_OF_AMINO_ACIDS_AND_DERIVATIVES	NDUFAB1	SLC25A13	PSMB1	AASS	RPS20	IYD	SLC6A7	PSMC4	CHDH	CPS1	SARS	OTC	RPL26L1	MRI1	PSMA4	ALDH18A1	BCAT1	RPL18	OAT	KARS	PSME4	SLC44A1	ASNS	RPL31	HSD17B10	ACAT1	TYR	NAALAD2	MCCC1	DCT	ARG2	BCKDHB	RPS5	HAL	FOLH1	PSMC5	SMOX	AC004086.1	RPLP0	DLD	PSME1	PHGDH	PSMD5	PSMD8	MTAP	PRODH	GCAT	RPL3
REACTOME_FATTY_ACYL_COA_BIOSYNTHESIS	http://www.gsea-msigdb.org/gsea/msigdb/cards/REACTOME_FATTY_ACYL_COA_BIOSYNTHESIS	ELOVL5	ELOVL1	ACSL4	HACD3	SCD	TECR	SLC25A1	ACSBG1	ELOVL4	ELOVL3	ACSL3	ACSBG2	HSD17B3	PPT1	ACLY	MORC2	SLC27A3	SCD5	CBR4	HSD17B12	ACSL1	OLAH	ELOVL7	ACSL6	HACD1	FASN	ELOVL6	ACSF3	HACD4	ACSL5	ELOVL2	HSD17B8	TECRL	HACD2	PPT2	HTD2	ACACA
REACTOME_E2F_ENABLED_INHIBITION_OF_PRE_REPLICATION_COMPLEX_FORMATION	http://www.gsea-msigdb.org/gsea/msigdb/cards/REACTOME_E2F_ENABLED_INHIBITION_OF_PRE_REPLICATION_COMPLEX_FORMATION	ORC1	ORC6	ORC2	ORC4	MCM8	CCNB1	ORC3	ORC5	CDK1
REACTOME_P75NTR_RECRUITS_SIGNALLING_COMPLEXES	http://www.gsea-msigdb.org/gsea/msigdb/cards/REACTOME_P75NTR_RECRUITS_SIGNALLING_COMPLEXES	NGFR	RIPK2	IKBKB	NGF	RPS27A	UBC	SQSTM1	PRKCI	UBB	MYD88	TRAF6	IRAK1	UBA52
REACTOME_BIOLOGICAL_OXIDATIONS	http://www.gsea-msigdb.org/gsea/msigdb/cards/REACTOME_BIOLOGICAL_OXIDATIONS	GCLC	CYP51A1	AOC1	CYP26B1	GGCT	FMO3	MGST1	FMO1	NR1H4	DPEP1	CYP24A1	CYP3A43	GCLM	CYP46A1	MAT2B	AKR7A2	TBXAS1	AHRR	GSTO2	ACSM2B	MAOB	CYP2W1	GSTP1	NCOA1	MGST2	SULT2B1	SMOX	COMT	FMO2	PTGS1	CYP26A1	HSP90AB1	GSTT2	GGT5	GGT1	CYP2D6	CYB5R3	GSTZ1	GSS	AHCY	CYB5B	IMPAD1	SULT2A1	CYP3A5	AHR	CYP2C18	ALDH3A1	UGT2B10
REACTOME_REGULATED_PROTEOLYSIS_OF_P75NTR	http://www.gsea-msigdb.org/gsea/msigdb/cards/REACTOME_REGULATED_PROTEOLYSIS_OF_P75NTR	NGFR	PSEN1	NFKB1	APH1A	APH1B	PSEN2	ADAM17	NCSTN	RELA	TRAF6	PSENEN
REACTOME_TRANSMISSION_ACROSS_CHEMICAL_SYNAPSES	http://www.gsea-msigdb.org/gsea/msigdb/cards/REACTOME_TRANSMISSION_ACROSS_CHEMICAL_SYNAPSES	CAMKK1	PRKAR2B	TSPOAP1	CACNG3	AP2B1	CACNA2D2	SYN1	SLC6A13	GABRA3	GABRA1	LRRC7	AP2S1	RASGRF1	CAMK2B	GNAI3	CACNB1	SYT1	GNB5	CHAT	CAMK2A	RPS6KA2	PRKACA	RPS6KA6	NSF	CACNG4	DLG1	TUBA3D	ACTN2	ADCY2	GNB1	SLC1A3	RIMS1	CHRNA3	DLG3	ACHE	EPB41L1	COMT	MAPK1	PPM1F	PICK1	DNAJC5	TUBB1	CHRNA4	SLC32A1	GLRA2	ARHGEF7	MAPK3	NCALD
REACTOME_CASPASE_MEDIATED_CLEAVAGE_OF_CYTOSKELETAL_PROTEINS	http://www.gsea-msigdb.org/gsea/msigdb/cards/REACTOME_CASPASE_MEDIATED_CLEAVAGE_OF_CYTOSKELETAL_PROTEINS	VIM	CASP8	ADD1	DBNL	CASP6	GSN	GAS2	CASP3	CASP7	PLEC	MAPT	SPTAN1
REACTOME_XENOBIOTICS	http://www.gsea-msigdb.org/gsea/msigdb/cards/REACTOME_XENOBIOTICS	CYP3A43	AHRR	CYP2W1	CYP2D6	CYP3A5	AHR	CYP2C18	CYP2E1	CYP2J2	CYP2C9	CYP2C8	CYP1A1	CYP1A2	ARNT	CYP3A4	CYP3A7	CYP2C19	CYP2S1	ARNT2	CYP2B6	CYP2F1	CYP2A13	CYP2A7	CYP2A6
REACTOME_INTEGRIN_CELL_SURFACE_INTERACTIONS	http://www.gsea-msigdb.org/gsea/msigdb/cards/REACTOME_INTEGRIN_CELL_SURFACE_INTERACTIONS	ITGAL	ITGA3	ITGA2B	CD44	IBSP	CDH1	TNC	COL9A2	COL23A1	ICAM3	ITGA8	COL5A3	COL4A4	ITGB5	ITGAE	COL16A1	ICAM1	ITGA6	COL9A3	MADCAM1	ICAM4	ICAM5	COMP	ITGB8	ICAM2	COL1A1	VTN	VWF	COL9A1	COL7A1	ITGB6	ITGA4	FN1	SPP1	COL10A1	KDR	COL5A1	COL4A2	ITGA7	THBS1	ITGA11	ITGAV	COL2A1	LUM	ITGB7	ITGAX	COL6A1	COL6A2
REACTOME_CYTOCHROME_P450_ARRANGED_BY_SUBSTRATE_TYPE	http://www.gsea-msigdb.org/gsea/msigdb/cards/REACTOME_CYTOCHROME_P450_ARRANGED_BY_SUBSTRATE_TYPE	CYP51A1	CYP26B1	NR1H4	CYP24A1	CYP3A43	CYP46A1	TBXAS1	AHRR	CYP2W1	NCOA1	CYP26A1	CYP2D6	CYP3A5	AHR	CYP2C18	CYP27B1	POMC	PTGIS	POR	CYP2E1	CYP2J2	CYP27A1	FDX1	CYP19A1	CYP1B1	CYP2C9	CYP2C8	NCOA2	CYP11A1	CYP1A1	CYP1A2	CYP4B1	ARNT	CYP4V2	CYP39A1	CYP2U1	CYP3A4	CYP3A7	CYP11B1	FDXR	CYP4A22	CYP2C19	CYP2S1	CYP7A1	CYP4F11	CYP4F22	ARNT2	CYP7B1
REACTOME_APOPTOTIC_CLEAVAGE_OF_CELL_ADHESION_PROTEINS	http://www.gsea-msigdb.org/gsea/msigdb/cards/REACTOME_APOPTOTIC_CLEAVAGE_OF_CELL_ADHESION_PROTEINS	CDH1	DSG2	PKP1	DSP	TJP1	TJP2	DSG3	DSG1	CASP3	CTNNB1	OCLN
REACTOME_NRAGE_SIGNALS_DEATH_THROUGH_JNK	http://www.gsea-msigdb.org/gsea/msigdb/cards/REACTOME_NRAGE_SIGNALS_DEATH_THROUGH_JNK	BAD	TRIO	ARHGEF5	NGFR	NGEF	ARHGEF10L	ARHGEF1	PLEKHG2	SOS2	MCF2	FGD1	ARHGEF7	ARHGEF10	ARHGEF18	MAPK8	ARHGEF17	RASGRF2	ECT2	ARHGEF26	SOS1	ARHGEF2	GNA13	PREX1	MCF2L	FGD3	ARHGEF6	ARHGEF16	ARHGEF9	ARHGEF11	VAV3	NGF	ARHGEF4	RAC1	ARHGEF39	FGD4	VAV1	ARHGEF19	FGD2	TIAM2	BCL2L11	OBSCN	TIAM1	ABR	KALRN	VAV2	ARHGEF3	ARHGEF40	AKAP13
REACTOME_SLBP_DEPENDENT_PROCESSING_OF_REPLICATION_DEPENDENT_HISTONE_PRE_MRNAS	http://www.gsea-msigdb.org/gsea/msigdb/cards/REACTOME_SLBP_DEPENDENT_PROCESSING_OF_REPLICATION_DEPENDENT_HISTONE_PRE_MRNAS	SNRPD3	NCBP2	SNRPB	NCBP1	SNRPF	ZNF473	SNRPG	LSM11	SLBP	LSM10	SNRPE
REACTOME_NRIF_SIGNALS_CELL_DEATH_FROM_THE_NUCLEUS	http://www.gsea-msigdb.org/gsea/msigdb/cards/REACTOME_NRIF_SIGNALS_CELL_DEATH_FROM_THE_NUCLEUS	NGFR	PSEN1	MAPK8	APH1A	NGF	APH1B	ITGB3BP	PSEN2	RPS27A	UBC	SQSTM1	NCSTN	UBB	TRAF6	PSENEN	UBA52
REACTOME_REGULATION_OF_APOPTOSIS	http://www.gsea-msigdb.org/gsea/msigdb/cards/REACTOME_REGULATION_OF_APOPTOSIS	PSMB1	PSMC4	PSMA4	PSME4	ARHGAP10	PSMC5	PSME1	PSMD5	PSMD8	PSMC6	PSMA3	PSMC1	PSMB5	PSMA6	PSME2	PSMA7	PSMD10	PSMD7	PSMA2	PSMD3	PSMD11	PSMD9	PSMD14	PSMF1	PSMB2	SEM1	PSMA1	PSME3	PSMB7	PSMB6	PSMA5	RPS27A	UBC	PSMA8	PSMD4	PSMB4	PSMC2	OMA1	PSMD6	PSMC3	UBB	PSMD1	PSMD2	PAK2	PSMD13	PSMD12	OPA1	PSMB8
REACTOME_NEURONAL_SYSTEM	http://www.gsea-msigdb.org/gsea/msigdb/cards/REACTOME_NEURONAL_SYSTEM	CAMKK1	PRKAR2B	TSPOAP1	ABCC8	CACNG3	AP2B1	CACNA2D2	SYN1	SLC6A13	AC005954.1	SYT7	GABRA3	NRXN3	GABRA1	KCNG1	LRRC7	APBA2	AP2S1	HOMER3	KCNQ1	KCNH2	RASGRF1	CAMK2B	GNAI3	CACNB1	SYT1	KCNAB2	ABCC9	GNB5	CHAT	CAMK2A	RPS6KA2	PRKACA	RPS6KA6	PANX2	NSF	KCNQ2	CACNG4	DLG1	TUBA3D	ACTN2	ADCY2	GNB1	SLC1A3	EPB41L2	RIMS1	CHRNA3	KCNN2
REACTOME_REGULATION_OF_BETA_CELL_DEVELOPMENT	http://www.gsea-msigdb.org/gsea/msigdb/cards/REACTOME_REGULATION_OF_BETA_CELL_DEVELOPMENT	CREBBP	PAX6	MAMLD1	FGF10	EP300	SNW1	HNF4A	AKT2	PAX4	GCK	KAT2A	KAT2B	HES1	NR5A2	AKT3	IAPP	NEUROG3	FOXA2	NKX2-2	HNF1A	PDX1	AKT1	PKLR	NOTCH1	FOXO1	MAML1	NEUROD1	SLC2A2	NKX6-1	HNF4G	RBPJ	PTF1A	ONECUT1	FOXA3	INSM1	MAFA	MAML2	RFX6	MAML3	ONECUT3	INS	HNF1B
REACTOME_CELL_DEATH_SIGNALLING_VIA_NRAGE_NRIF_AND_NADE	http://www.gsea-msigdb.org/gsea/msigdb/cards/REACTOME_CELL_DEATH_SIGNALLING_VIA_NRAGE_NRIF_AND_NADE	BAD	TRIO	ARHGEF5	NGFR	NGEF	ARHGEF10L	ARHGEF1	PSEN1	PLEKHG2	SOS2	MCF2	FGD1	ARHGEF7	ARHGEF10	ARHGEF18	CASP2	MAPK8	YWHAE	ARHGEF17	RASGRF2	ECT2	ARHGEF26	SOS1	ARHGEF2	APH1A	GNA13	PREX1	MCF2L	FGD3	ARHGEF6	ARHGEF16	ARHGEF9	ARHGEF11	VAV3	NGF	ARHGEF4	RAC1	ARHGEF39	APH1B	FGD4	VAV1	ARHGEF19	ITGB3BP	PSEN2	RPS27A	FGD2	TIAM2	UBC
REACTOME_NEUROTRANSMITTER_RELEASE_CYCLE	http://www.gsea-msigdb.org/gsea/msigdb/cards/REACTOME_NEUROTRANSMITTER_RELEASE_CYCLE	TSPOAP1	SYN1	SLC6A13	SYT1	CHAT	SLC1A3	RIMS1	DNAJC5	SLC32A1	LIN7B	SLC17A7	SLC1A6	RAB3A	STX1A	SLC1A1	APBA1	HSPA8	SLC1A2	LIN7A	SLC6A12	ALDH5A1	SLC22A2	GLS	SLC5A7	GAD1	PPFIA1	SLC6A11	SNAP25	SLC38A2	GLS2	GAD2	STXBP1	NAAA	PPFIA2	PPFIA4	ARL6IP5	CASK	LIN7C	SLC6A1	SYN2	SLC1A7	SLC18A2	CPLX1	SLC22A1	PPFIA3	ABAT	SYN3	SLC18A3
REACTOME_P75_NTR_RECEPTOR_MEDIATED_SIGNALLING	http://www.gsea-msigdb.org/gsea/msigdb/cards/REACTOME_P75_NTR_RECEPTOR_MEDIATED_SIGNALLING	BAD	TRIO	RTN4R	ARHGEF5	NGFR	NGEF	RHOA	ARHGEF10L	ARHGEF1	PSEN1	PLEKHG2	SOS2	NFKBIA	MCF2	FGD1	ARHGEF7	RIPK2	IKBKB	ARHGEF10	ARHGEF18	MAG	CASP2	MAPK8	YWHAE	NFKB1	ARHGEF17	PRDM4	RASGRF2	ECT2	ARHGEF26	RTN4	SOS1	HDAC1	ARHGEF2	APH1A	GNA13	PREX1	MCF2L	OMG	FGD3	ARHGEF6	ARHGEF16	ARHGEF9	ARHGEF11	VAV3	NGF	SMPD2	ARHGEF4
REACTOME_AMINO_ACID_TRANSPORT_ACROSS_THE_PLASMA_MEMBRANE	http://www.gsea-msigdb.org/gsea/msigdb/cards/REACTOME_AMINO_ACID_TRANSPORT_ACROSS_THE_PLASMA_MEMBRANE	SLC7A2	SLC38A5	SLC7A9	SLC6A15	SLC7A8	SLC7A6	SLC7A5	SLC1A5	SLC6A12	SLC38A1	SLC16A10	SLC1A4	SLC36A1	SLC7A10	SLC6A6	SLC38A2	SLC3A1	SLC38A4	SLC7A1	SLC43A1	SLC7A11	SLC7A7	SLC6A20	SLC6A18	SLC7A3	SLC43A2	SLC3A2	SLC6A19	SLC36A4	SLC36A2	SLC38A3	SLC25A29	SLC6A14
REACTOME_ENDOGENOUS_STEROLS	http://www.gsea-msigdb.org/gsea/msigdb/cards/REACTOME_ENDOGENOUS_STEROLS	CYP51A1	NR1H4	CYP46A1	AHRR	NCOA1	AHR	POMC	PTGIS	CYP27A1	FDX1	CYP19A1	CYP1B1	NCOA2	CYP11A1	ARNT	CYP4V2	CYP39A1	CYP11B1	FDXR	CYP7A1	ARNT2	CYP7B1	CYP11B2	CYP8B1	RXRA	CYP21A2	FDX2
REACTOME_REGULATION_OF_GENE_EXPRESSION_IN_BETA_CELLS	http://www.gsea-msigdb.org/gsea/msigdb/cards/REACTOME_REGULATION_OF_GENE_EXPRESSION_IN_BETA_CELLS	PAX6	HNF4A	AKT2	GCK	AKT3	IAPP	FOXA2	NKX2-2	HNF1A	PDX1	AKT1	PKLR	FOXO1	NEUROD1	SLC2A2	NKX6-1	HNF4G	FOXA3	MAFA	RFX6	INS
REACTOME_GLYCOLYSIS	http://www.gsea-msigdb.org/gsea/msigdb/cards/REACTOME_GLYCOLYSIS	NUP160	TPR	NDC1	PFKP	PKM	NUP133	PRKACA	ENO1	NUP37	GCKR	SEH1L	NUP50	AAAS	NUP188	RAE1	PGK1	NUP93	PPP2CB	GPI	PPP2R1A	GAPDHS	GCK	ENO3	NUP88	ALDOC	NUP98	NUP107	GAPDH	TPI1	ENO2	PPP2R5D	GNPDA1	NUP155	PPP2CA	PFKFB4	NUP43	PFKFB2	NUP153	NUP85	NUP214	NUP210	NUPL2	ALDOB	PPP2R1B	NUP54	NUP58	PFKL	PRKACB
REACTOME_PROCESSIVE_SYNTHESIS_ON_THE_LAGGING_STRAND	http://www.gsea-msigdb.org/gsea/msigdb/cards/REACTOME_PROCESSIVE_SYNTHESIS_ON_THE_LAGGING_STRAND	POLA2	POLD1	POLD3	POLA1	LIG1	RPA3	POLD2	RPA2	RPA1	PCNA	DNA2	PRIM2	FEN1	POLD4	PRIM1
REACTOME_MRNA_CAPPING	http://www.gsea-msigdb.org/gsea/msigdb/cards/REACTOME_MRNA_CAPPING	POLR2J	MNAT1	POLR2B	POLR2E	POLR2F	RNMT	POLR2C	ERCC2	POLR2I	GTF2H1	GTF2H3	RNGTT	NCBP2	GTF2F1	CDK7	CCNH	NCBP1	POLR2D	GTF2H2	POLR2K	ERCC3	POLR2H	POLR2G	POLR2L	POLR2A	GTF2F2	SUPT5H	GTF2H4	GTF2H5
REACTOME_MITOCHONDRIAL_FATTY_ACID_BETA_OXIDATION	http://www.gsea-msigdb.org/gsea/msigdb/cards/REACTOME_MITOCHONDRIAL_FATTY_ACID_BETA_OXIDATION	NDUFAB1	ACSM3	ACADVL	HADHA	ACOT7	MCAT	DECR1	ACAD10	ACOT13	PCCB	ACADL	MECR	ACADM	ACOT2	ACADS	ACOT9	MCEE	ECHS1	HADHB	HADH	PCTP	MMUT	MMAA	DBI	THEM4	ACOT11	ACSF2	ACAA2	ECI1	ACOT12	ACSM6	PCCA	ACBD7	ACOT1	THEM5	ACBD6	ACAD11
REACTOME_SIGNALING_BY_GPCR	http://www.gsea-msigdb.org/gsea/msigdb/cards/REACTOME_SIGNALING_BY_GPCR	WNT16	CAMKK1	CALCR	PRKAR2B	TAC1	CX3CL1	TBXA2R	GIPR	BTK	HEBP1	HSD17B6	PRKCH	CASR	TRIO	RETSAT	ADRB1	XK	GUCA1A	UTS2	ARHGEF5	PTGER3	OPN3	NPFFR2	CAMK2B	DGKG	GNA15	WNT8A	GPC1	LPAR2	CALCRL	GNAI3	GLP2R	DGKA	PRKCQ	PDE4A	NGEF	RHOA	ROCK1	REEP1	RASGRP2	TRPC7	GAL	DRD4	GNB5	SCT	CNGB1	CAMK2A	CDC42
REACTOME_PEPTIDE_LIGAND_BINDING_RECEPTORS	http://www.gsea-msigdb.org/gsea/msigdb/cards/REACTOME_PEPTIDE_LIGAND_BINDING_RECEPTORS	TAC1	CX3CL1	HEBP1	XK	UTS2	NPFFR2	GAL	PRLH	TACR2	EDN1	CXCL2	OPRK1	MLN	BDKRB1	NTSR1	AVP	PROKR2	PDYN	OXT	BRS3	MLNR	C5	RLN2	CXCL12	CCL1	PPY	NMU	CCKBR	OPRM1	CCR6	KNG1	CCL20	POMC	TACR1	KISS1R	OPRD1	ECE1	PRLHR	HCRTR1	CCRL2	CCR2	GHSR	CXCR4	NPY	NLN	MC3R	EDN3	CXCL6
REACTOME_METABOLISM_OF_POLYAMINES	http://www.gsea-msigdb.org/gsea/msigdb/cards/REACTOME_METABOLISM_OF_POLYAMINES	PSMB1	PSMC4	PSMA4	PSME4	PSMC5	SMOX	PSME1	PSMD5	PSMD8	PSMC6	PSMA3	PSMC1	PSMB5	PSMA6	PSME2	PSMA7	PSMD10	SMS	PSMD7	OAZ1	PSMA2	PSMD3	PSMD11	PSMD9	PSMD14	ODC1	SRM	AGMAT	AMD1	PSMF1	PSMB2	SEM1	PSMA1	SAT1	PSME3	PSMB7	PSMB6	AZIN2	PSMA5	OAZ3	PAOX	PSMA8	AZIN1	PSMD4	PSMB4	PSMC2	PSMD6	PSMC3
REACTOME_NOTCH_HLH_TRANSCRIPTION_PATHWAY	http://www.gsea-msigdb.org/gsea/msigdb/cards/REACTOME_NOTCH_HLH_TRANSCRIPTION_PATHWAY	CREBBP	MAMLD1	HDAC9	HDAC7	HDAC4	NOTCH3	HDAC6	HDAC10	SNW1	TBL1X	KAT2A	HDAC5	KAT2B	HDAC1	NOTCH2	NCOR1	HDAC8	NOTCH1	MAML1	HDAC11	RBPJ	HDAC3	TBL1XR1	MAML2	NCOR2	HDAC2	MAML3	NOTCH4
REACTOME_INTEGRATION_OF_ENERGY_METABOLISM	http://www.gsea-msigdb.org/gsea/msigdb/cards/REACTOME_INTEGRATION_OF_ENERGY_METABOLISM	PRKAR2B	ABCC8	ADIPOR2	CACNA2D2	MLXIPL	GNA15	ACSL4	GNB5	PRKACA	ACACB	ADCY2	GNB1	RAPGEF3	GNAS	GNA11	RAPGEF4	ITPR3	PPP2CB	PPP2R1A	STX1A	PRKAG2	MLX	PRKAR1A	GNB3	GLP1R	PPP2R5D	PPP2CA	PRKAR2A	GNAI2	GNB4	GCG	RAP1A	SLC2A1	STK11	ADCY7	ITPR2	ACSL3	FFAR1	GNG13	GNG11	GNGT1	GNAI1	ADCY4	SYT5	ACLY	PRKAB2	SNAP25	CHRM3
REACTOME_CELL_CYCLE_MITOTIC	http://www.gsea-msigdb.org/gsea/msigdb/cards/REACTOME_CELL_CYCLE_MITOTIC	MAD1L1	CDC27	PRKAR2B	DBF4	PAFAH1B1	E2F2	PSMB1	CDK11A	NCAPD2	PSMC4	POLA2	MNAT1	NCAPH2	VRK2	NUP160	CENPQ	RFC1	TUBG2	SPDL1	PSMA4	OFD1	TPR	RFC2	ANAPC4	SDCCAG8	CUL1	PPP1R12A	NDC1	WAPL	POLD1	MCM10	PPP2R5A	KIF2A	PSME4	PPP2R5B	NUP133	CSNK2A2	PRKACA	UBE2D1	SMC1A	HMMR	FBXW11	NDE1	MCM2	CLASP1	NUP37	GTSE1	TUBA3D
REACTOME_GLUCONEOGENESIS	http://www.gsea-msigdb.org/gsea/msigdb/cards/REACTOME_GLUCONEOGENESIS	SLC25A13	MDH1	ENO1	SLC25A1	PCK2	PGK1	GPI	GAPDHS	ENO3	SLC25A11	ALDOC	GAPDH	TPI1	ENO2	SLC25A12	GOT1	PCK1	GOT2	FBP2	G6PC	SLC37A2	ALDOB	G6PC3	MDH2	ALDOA	G6PC2	SLC37A1	PGAM2	FBP1	PGK2	PGAM1	PC	SLC25A10	SLC37A4
REACTOME_DOPAMINE_NEUROTRANSMITTER_RELEASE_CYCLE	http://www.gsea-msigdb.org/gsea/msigdb/cards/REACTOME_DOPAMINE_NEUROTRANSMITTER_RELEASE_CYCLE	TSPOAP1	SYN1	SYT1	RIMS1	LIN7B	RAB3A	STX1A	APBA1	LIN7A	PPFIA1	SNAP25	STXBP1	PPFIA2	PPFIA4	CASK	LIN7C	SYN2	SLC18A2	CPLX1	PPFIA3	SYN3	UNC13B	VAMP2
REACTOME_OPIOID_SIGNALLING	http://www.gsea-msigdb.org/gsea/msigdb/cards/REACTOME_OPIOID_SIGNALLING	CAMKK1	PRKAR2B	CAMK2B	GNAI3	PDE4A	GNB5	CAMK2A	PRKACA	ADCY2	GNB1	GNAO1	ITPR3	MAPK1	PDYN	PLCB4	PPP2CB	PPP2R1A	AC005759.1	PPP3CB	PRKAR1A	CAMKK2	GNB3	OPRM1	PPP2R5D	PDE4D	PPP2CA	PRKAR2A	GNAT1	GNAI2	GNB4	POMC	PDE1A	PLA2G4A	CREB1	PPP3CC	ADCY7	ITPR2	PDE1B	PRKCG	GNG13	GNG11	GNGT1	GNAI1	GNAZ	ADCY4	PPP1R1B	GNAT2	PPP2R1B
REACTOME_MITOCHONDRIAL_TRNA_AMINOACYLATION	http://www.gsea-msigdb.org/gsea/msigdb/cards/REACTOME_MITOCHONDRIAL_TRNA_AMINOACYLATION	LARS2	KARS	IARS2	EARS2	SARS2	GARS	HARS2	WARS2	DARS2	AARS2	CARS2	VARS2	NARS2	PPA2	YARS2	TARS2	FARS2	RARS2	PARS2	QARS	MARS2
REACTOME_CYTOSOLIC_TRNA_AMINOACYLATION	http://www.gsea-msigdb.org/gsea/msigdb/cards/REACTOME_CYTOSOLIC_TRNA_AMINOACYLATION	SARS	KARS	AARS	GARS	AIMP2	CARS	TARS	RARS	DARS	FARSB	EEF1E1	LARS	NARS	YARS	EPRS	WARS	AIMP1	MARS	HARS	QARS	FARSA	PPA1	IARS	VARS
REACTOME_CA_DEPENDENT_EVENTS	http://www.gsea-msigdb.org/gsea/msigdb/cards/REACTOME_CA_DEPENDENT_EVENTS	CAMKK1	PRKAR2B	CAMK2B	CAMK2A	PRKACA	ADCY2	MAPK1	PRKAR1A	CAMKK2	PRKAR2A	PDE1A	PLA2G4A	CREB1	ADCY7	PDE1B	PRKCG	ADCY4	ADCY3	PRKACB	CAMK2D	CAMK2G	CAMK4	PRKCA	PDE1C	ADCY8	ADCY9	PRKCD	ADCY1	PRKACG	GRK2	ADCY5	ADCY6	KPNA2	PRKX	PRKAR1B	CALM1
REACTOME_ACETYLCHOLINE_NEUROTRANSMITTER_RELEASE_CYCLE	http://www.gsea-msigdb.org/gsea/msigdb/cards/REACTOME_ACETYLCHOLINE_NEUROTRANSMITTER_RELEASE_CYCLE	TSPOAP1	SYT1	CHAT	RIMS1	RAB3A	STX1A	SLC5A7	PPFIA1	SNAP25	STXBP1	PPFIA2	PPFIA4	CPLX1	PPFIA3	SLC18A3	UNC13B	VAMP2
REACTOME_ADENYLATE_CYCLASE_ACTIVATING_PATHWAY	http://www.gsea-msigdb.org/gsea/msigdb/cards/REACTOME_ADENYLATE_CYCLASE_ACTIVATING_PATHWAY	ADCY2	ADCY7	ADCY4	ADCY3	GNAL	ADCY8	ADCY9	ADCY1	ADCY5	ADCY6
REACTOME_ADENYLATE_CYCLASE_INHIBITORY_PATHWAY	http://www.gsea-msigdb.org/gsea/msigdb/cards/REACTOME_ADENYLATE_CYCLASE_INHIBITORY_PATHWAY	GNAI3	ADCY2	GNAI2	ADCY7	GNAI1	ADCY4	ADCY3	GNAL	ADCY8	ADCY9	ADCY1	ADCY5	ADCY6	GNAT3
REACTOME_DARPP_32_EVENTS	http://www.gsea-msigdb.org/gsea/msigdb/cards/REACTOME_DARPP_32_EVENTS	PRKAR2B	PDE4A	PRKACA	PPP2CB	PPP2R1A	AC005759.1	PPP3CB	PRKAR1A	PPP2R5D	PDE4D	PPP2CA	PRKAR2A	PPP3CC	PPP1R1B	PPP2R1B	PPP3CA	PRKACB	CDK5	PRKACG	PPP1CA	PDE4B	PRKAR1B	CALM1	PPP3R1
REACTOME_CHEMOKINE_RECEPTORS_BIND_CHEMOKINES	http://www.gsea-msigdb.org/gsea/msigdb/cards/REACTOME_CHEMOKINE_RECEPTORS_BIND_CHEMOKINES	CX3CL1	CXCL2	CXCL12	CCL1	CCR6	CCL20	CCRL2	CCR2	CXCR4	CXCL6	CCR7	ACKR4	CCL25	CCL21	CXCL9	XCL1	XCL2	ACKR3	CCL28	CXCL13	CXCR5	CCR5	CXCL16	CXCR1	CXCL3	CXCL5	PPBP	PF4	CXCL1	CCR1	CX3CR1	CXCL10	CXCL11	CXCL8	CXCR6	CCL19	XCR1	CCR9	CCR8	CXCR2	CCL13	CCR3	CCR4	CCR10	CXCR3	CCL27	CCL5	CCL16
REACTOME_CELL_CYCLE_CHECKPOINTS	http://www.gsea-msigdb.org/gsea/msigdb/cards/REACTOME_CELL_CYCLE_CHECKPOINTS	MAD1L1	CDC27	DBF4	PAFAH1B1	PSMB1	BRCA1	PSMC4	MRE11	PHF20	NUP160	CENPQ	SPDL1	PSMA4	RFC2	ANAPC4	MCM10	PPP2R5A	TP53BP1	KIF2A	PSME4	PPP2R5B	NUP133	UBE2D1	NDE1	MCM2	CLASP1	NUP37	GTSE1	MCM6	DYNC1I2	PPP2R5C	NDC80	XPO1	SEH1L	ORC1	ZW10	PSMC5	UIMC1	DYNLL1	ANAPC5	BIRC5	PCBP4	NUDC	ORC6	PSME1	CLSPN	CDC45	CDC6
REACTOME_P130CAS_LINKAGE_TO_MAPK_SIGNALING_FOR_INTEGRINS	http://www.gsea-msigdb.org/gsea/msigdb/cards/REACTOME_P130CAS_LINKAGE_TO_MAPK_SIGNALING_FOR_INTEGRINS	ITGA2B	BCAR1	APBB1IP	VWF	FN1	RAP1A	RAP1B	TLN1	CRK	PTK2	FGG	FGA	FGB	SRC	ITGB3
REACTOME_NOREPINEPHRINE_NEUROTRANSMITTER_RELEASE_CYCLE	http://www.gsea-msigdb.org/gsea/msigdb/cards/REACTOME_NOREPINEPHRINE_NEUROTRANSMITTER_RELEASE_CYCLE	TSPOAP1	SYT1	RIMS1	RAB3A	STX1A	SLC22A2	PPFIA1	SNAP25	STXBP1	PPFIA2	PPFIA4	SLC18A2	CPLX1	SLC22A1	PPFIA3	MAOA	UNC13B	VAMP2
REACTOME_PEPTIDE_HORMONE_BIOSYNTHESIS	http://www.gsea-msigdb.org/gsea/msigdb/cards/REACTOME_PEPTIDE_HORMONE_BIOSYNTHESIS	LHB	CGB3	POMC	INHBA	INHA	FSHB	TSHB	CGA	INHBE	INHBB	INHBC	PCSK1	CGB5	CGB8
REACTOME_G_PROTEIN_ACTIVATION	http://www.gsea-msigdb.org/gsea/msigdb/cards/REACTOME_G_PROTEIN_ACTIVATION	GNAI3	GNB5	GNB1	GNAO1	PDYN	GNB3	OPRM1	GNAT1	GNAI2	GNB4	POMC	GNG13	GNG11	GNGT1	GNAI1	GNAZ	GNAT2	GNG3	GNGT2	AC093503.1	GNG4	GNB2	GNG12	GNG5	GNG7	GNG2	GNAT3	GNG10
REACTOME_ACETYLCHOLINE_BINDING_AND_DOWNSTREAM_EVENTS	http://www.gsea-msigdb.org/gsea/msigdb/cards/REACTOME_ACETYLCHOLINE_BINDING_AND_DOWNSTREAM_EVENTS	CHRNA3	CHRNA4	CHRNE	CHRNB4	CHRNA2	CHRND	CHRNA1	CHRNB3	CHRNA6	CHRNB2	CHRNA5	CHRNA9	CHRNA7	CHRNG
REACTOME_ABC_FAMILY_PROTEINS_MEDIATED_TRANSPORT	http://www.gsea-msigdb.org/gsea/msigdb/cards/REACTOME_ABC_FAMILY_PROTEINS_MEDIATED_TRANSPORT	CFTR	ABCB5	ABCB4	PSMB1	PSMC4	ABCC2	PEX3	PSMA4	ABCA7	PSME4	ERLEC1	ABCC9	SEL1L	DERL2	ABCB1	PSMC5	ABCC6	PSME1	PSMD5	PSMD8	DERL3	PSMC6	PSMA3	PSMC1	PSMB5	PSMA6	PSME2	PSMA7	PSMD10	ABCD1	PSMD7	ABCC1	PSMA2	ABCA2	ERLIN1	PSMD3	PSMD11	ABCC3	PSMD9	ABCC5	PSMD14	ABCB6	ABCD3	APOA1	ABCC11	ABCC10	ABCC4	PSMF1
REACTOME_TRNA_AMINOACYLATION	http://www.gsea-msigdb.org/gsea/msigdb/cards/REACTOME_TRNA_AMINOACYLATION	LARS2	SARS	KARS	IARS2	AARS	EARS2	SARS2	GARS	AIMP2	CARS	HARS2	TARS	RARS	DARS	FARSB	WARS2	DARS2	AARS2	EEF1E1	LARS	NARS	YARS	CARS2	EPRS	VARS2	NARS2	PPA2	YARS2	WARS	TARS2	FARS2	RARS2	PARS2	AIMP1	MARS	HARS	QARS	FARSA	PPA1	IARS	VARS	MARS2
REACTOME_OLFACTORY_SIGNALING_PATHWAY	http://www.gsea-msigdb.org/gsea/msigdb/cards/REACTOME_OLFACTORY_SIGNALING_PATHWAY	REEP1	GNB1	OR1I1	OR12D3	REEP6	OR2B6	OR7A10	OR7C2	AC005255.1	OR1E2	GNGT1	REEP5	OR11H1	REEP2	RTP4	OR1J1	OR13C9	OR1L4	OR4D1	GNAL	OR13C4	OR5C1	OR5F1	OR8K1	OR5M9	OR14K1	OR4K1	OR3A3	OR7G1	OR2M5	RTP3	OR1Q1	OR1K1	REEP3	OR4K2	OR10A5	OR2D2	OR4D6	OR51E2	OR51B5	OR51I1	OR51Q1	OR8J3	OR5I1	OR1F1	OR2B2	OR2C1	REEP4
REACTOME_PKA_MEDIATED_PHOSPHORYLATION_OF_CREB	http://www.gsea-msigdb.org/gsea/msigdb/cards/REACTOME_PKA_MEDIATED_PHOSPHORYLATION_OF_CREB	PRKAR2B	PRKACA	ADCY2	PRKAR1A	PRKAR2A	CREB1	ADCY7	ADCY4	ADCY3	PRKACB	ADCY8	ADCY9	ADCY1	PRKACG	ADCY5	ADCY6	PRKX	PRKAR1B	CALM1
REACTOME_RECRUITMENT_OF_NUMA_TO_MITOTIC_CENTROSOMES	http://www.gsea-msigdb.org/gsea/msigdb/cards/REACTOME_RECRUITMENT_OF_NUMA_TO_MITOTIC_CENTROSOMES	PRKAR2B	PAFAH1B1	TUBG2	OFD1	SDCCAG8	PRKACA	NDE1	CLASP1	TUBA3D	DYNC1I2	PCM1	HSP90AA1	DYNLL1	HAUS4	NINL	TUBB1	MAPRE1	CEP76	CEP192	CCP110	CEP152	TUBB4A	PPP2R1A	CEP41	YWHAE	CEP164	CEP72	CEP70	ALMS1	NEK2	CNTRL	TUBA1B	CEP250	TUBGCP3	TUBA4A	AKAP9	TUBGCP6	TUBGCP2	HAUS8	TUBG1	ODF2	CDK5RAP2	DCTN3	TUBB2A	TUBB2B	NUMA1	HAUS2	TUBGCP4
REACTOME_NUCLEAR_RECEPTOR_TRANSCRIPTION_PATHWAY	http://www.gsea-msigdb.org/gsea/msigdb/cards/REACTOME_NUCLEAR_RECEPTOR_TRANSCRIPTION_PATHWAY	NR1H4	NR1H3	RORA	RARB	PGR	ESR1	HNF4A	VDR	PPARD	NR2E1	NR3C1	NRBP1	NR5A2	NR4A3	ESRRB	NR2C1	NR4A1	MED1	THRA	NR1D1	NR1H2	RARA	NR0B2	PPARG	NR5A1	ESR2	NCOR1	RXRG	NR1I3	RORC	NR1I2	NR6A1	NRBF2	THRB	NR3C2	NR4A2	NR2F6	HNF4G	AR	NR0B1	RARG	ESRRA	NR1D2	NR2F1	NR2C2	NR2C2AP	RXRA	PPARA
REACTOME_G1_PHASE	http://www.gsea-msigdb.org/gsea/msigdb/cards/REACTOME_G1_PHASE	E2F2	MNAT1	CUL1	RBL1	JAK2	ABL1	PTK6	E2F1	RBL2	PPP2CB	PPP2R1A	CDK6	CCND1	CDKN1B	E2F3	CCND3	SKP1	PPP2CA	TFDP2	CCND2	CDKN2C	CDKN1A	CDKN2D	CDKN1C	E2F5	CDK7	CCNH	CDK4	PPP2R1B	RB1	RPS27A	SKP2	CDKN2B	CDKN2A	UBC	PPP2R3B	UBB	CKS1B	SRC	TFDP1	E2F4	PPP2R2A	UBA52	LYN
REACTOME_GLUCAGON_SIGNALING_IN_METABOLIC_REGULATION	http://www.gsea-msigdb.org/gsea/msigdb/cards/REACTOME_GLUCAGON_SIGNALING_IN_METABOLIC_REGULATION	PRKAR2B	PRKACA	ADCY2	GNB1	GNAS	PRKAR1A	GNB3	PRKAR2A	GNB4	GCG	ADCY7	GNG13	GNG11	ADCY4	ADCY3	PRKACB	ADCY8	ADCY9	GNG3	ADCY1	PRKACG	AC093503.1	GNG4	GNB2	GNG12	ADCY5	GNG5	ADCY6	GNG7	GNG2	PRKAR1B	GCGR	GNG10
REACTOME_SIGNALING_BY_PDGF	http://www.gsea-msigdb.org/gsea/msigdb/cards/REACTOME_SIGNALING_BY_PDGF	COL9A2	BCAR1	PIK3CB	NCK2	COL5A3	COL4A4	COL9A3	CRKL	PDGFB	PLAT	PIK3R2	RAPGEF1	COL9A1	THBS4	PDGFRB	STAT1	SOS1	SPP1	PIK3CA	PLG	PLCG1	STAT5A	PTPN12	COL5A1	KRAS	PDGFRA	COL4A2	THBS1	COL2A1	FURIN	GRB7	COL6A1	COL6A2	PDGFC	PIK3R1	RASA1	NCK1	COL6A3	STAT6	CRK	COL3A1	STAT3	COL4A3	THBS3	PDGFD	COL6A5	STAT5B	HRAS
REACTOME_ASSOCIATION_OF_TRIC_CCT_WITH_TARGET_PROTEINS_DURING_BIOSYNTHESIS	http://www.gsea-msigdb.org/gsea/msigdb/cards/REACTOME_ASSOCIATION_OF_TRIC_CCT_WITH_TARGET_PROTEINS_DURING_BIOSYNTHESIS	FBXL3	XRN2	NOP56	USP11	LONP2	CCNE1	GAPDHS	FBXW4	FBXW7	CCT4	FBXO6	FBXL5	FBXW2	TCP1	FKBP9	ARFGEF2	FBXW9	CCT6B	CCT7	DCAF7	KIF13A	KIFC3	WRAP53	TP53	CCT6A	CCT5	FBXO4	CCT8	FBXW5	CCT3	CCT2	STAT3	HDAC3	FBXW10	CCNE2	SPHK1	GBA	AP3M1	SKIV2L
REACTOME_PREFOLDIN_MEDIATED_TRANSFER_OF_SUBSTRATE_TO_CCT_TRIC	http://www.gsea-msigdb.org/gsea/msigdb/cards/REACTOME_PREFOLDIN_MEDIATED_TRANSFER_OF_SUBSTRATE_TO_CCT_TRIC	ACTB	TUBA3D	PFDN4	TUBB1	TUBB4A	PFDN1	CCT4	TCP1	PFDN5	TUBA4A	CCT6B	CCT7	TUBB2A	TUBB2B	PFDN2	CCT6A	CCT5	VBP1	CCT8	CCT3	CCT2	TUBA1A	TUBA1C	TUBB6	TUBB4B	TUBA3C	PFDN6	TUBB3
REACTOME_HORMONE_LIGAND_BINDING_RECEPTORS	http://www.gsea-msigdb.org/gsea/msigdb/cards/REACTOME_HORMONE_LIGAND_BINDING_RECEPTORS	LHB	GNRHR	GNRH2	FSHB	TSHB	CGA	LHCGR	GNRH1	GPHA2	TSHR	FSHR	GPHB5
REACTOME_GPVI_MEDIATED_ACTIVATION_CASCADE	http://www.gsea-msigdb.org/gsea/msigdb/cards/REACTOME_GPVI_MEDIATED_ACTIVATION_CASCADE	FYN	LCP2	PIK3CB	RHOA	PRKCZ	CDC42	GP6	PIK3R2	PIK3CG	COL1A1	PTPN6	PIK3R3	PIK3CA	RAC2	VAV3	RAC1	PDPK1	PIK3R5	VAV1	RHOB	PIK3R1	FCER1G	VAV2	PDPN	COL1A2	SYK	CLEC1B	RHOG	PTPN11	LCK	PLCG2	MPIG6B	LAT	LYN	PIK3R6
REACTOME_PROTEIN_FOLDING	http://www.gsea-msigdb.org/gsea/msigdb/cards/REACTOME_PROTEIN_FOLDING	FBXL3	GNAI3	GNB5	CSNK2A2	ACTB	TUBA3D	RGS11	GNB1	GNAO1	XRN2	PFDN4	TUBB1	CSNK2A1	NOP56	USP11	LONP2	TUBB4A	CCNE1	TBCB	GAPDHS	FBXW4	RGS9	FBXW7	GNB3	PFDN1	GNAT1	GNAI2	GNB4	CCT4	FBXO6	FBXL5	FBXW2	TCP1	FKBP9	PFDN5	TUBA1B	ARFGEF2	TBCC	GNG13	TUBA4A	GNG11	GNGT1	GNAI1	GNAZ	FBXW9	CCT6B	GNAT2	CCT7
REACTOME_FORMATION_OF_TUBULIN_FOLDING_INTERMEDIATES_BY_CCT_TRIC	http://www.gsea-msigdb.org/gsea/msigdb/cards/REACTOME_FORMATION_OF_TUBULIN_FOLDING_INTERMEDIATES_BY_CCT_TRIC	TUBA3D	TUBB1	TUBB4A	CCT4	TCP1	TUBA1B	TUBA4A	CCT6B	CCT7	TUBB2A	TUBB2B	CCT6A	CCT5	TUBA3E	CCT8	CCT3	CCT2	TUBA1A	TUBA1C	TUBB6	TUBAL3	TUBA8	TUBB4B	TUBA3C	TUBA4B	TUBB3
REACTOME_PEROXISOMAL_LIPID_METABOLISM	http://www.gsea-msigdb.org/gsea/msigdb/cards/REACTOME_PEROXISOMAL_LIPID_METABOLISM	CROT	ACAA1	ALDH3A2	ACOX3	CRAT	SLC25A17	ACOT8	ABCD1	MLYCD	PHYH	ACBD5	EHHADH	PECR	SCP2	HAO2	HACL1	HSD17B4	SLC27A2	AC092724.1	ACOXL	ACOX1	ACOX2	ACOT4	ACBD4	ECI2	ACOT6	NUDT19	AMACR	DECR2
REACTOME_POST_CHAPERONIN_TUBULIN_FOLDING_PATHWAY	http://www.gsea-msigdb.org/gsea/msigdb/cards/REACTOME_POST_CHAPERONIN_TUBULIN_FOLDING_PATHWAY	TUBA3D	TUBB1	TUBB4A	TBCB	TUBA1B	TBCC	TUBA4A	TUBB2A	TUBB2B	TBCD	TUBA3E	TUBA1A	TUBA1C	TBCA	TUBB6	TUBAL3	TUBA8	TUBB4B	TUBA3C	ARL2	TUBA4B	TUBB3	TBCE
REACTOME_STRIATED_MUSCLE_CONTRACTION	http://www.gsea-msigdb.org/gsea/msigdb/cards/REACTOME_STRIATED_MUSCLE_CONTRACTION	VIM	ACTN2	MYBPC2	TNNC2	TNNT1	MYH3	MYL2	TNNC1	TNNT2	TMOD2	TNNI3	TNNT3	TNNI2	MYH8	MYBPC3	TMOD1	TMOD3	TPM1	TPM3	ACTA1	TTN	TNNI1	ACTC1	MYL3	TMOD4	TPM4	MYL1	TCAP	DES	NEB	MYBPC1	MYH6	MYL4	TPM2	DMD	ACTN3
REACTOME_METABOLISM_OF_NUCLEOTIDES	http://www.gsea-msigdb.org/gsea/msigdb/cards/REACTOME_METABOLISM_OF_NUCLEOTIDES	AK2	UPP2	TYMP	ADSS	CTPS2	RRM2B	ENTPD2	NT5C2	CAD	AK6	UPB1	GMPR2	SAMHD1	DHODH	NME3	NME4	GSR	NUDT1	IMPDH1	AK1	LHPP	DNPH1	AGXT2	UMPS	DGUOK	AMPD2	AMPD1	NT5C1A	GDA	NT5C3A	NT5C	ITPA	PAICS	PPAT	DUT	DCTD	PUDP	UCK1	AMPD3	NT5E	NUDT15	TXN	GMPR	ENTPD1	ATIC	AK7	UCK2	GUK1
REACTOME_AMINE_LIGAND_BINDING_RECEPTORS	http://www.gsea-msigdb.org/gsea/msigdb/cards/REACTOME_AMINE_LIGAND_BINDING_RECEPTORS	ADRB1	DRD4	HRH3	GPR143	HTR2A	HRH2	ADRA1A	CHRM3	HRH4	HTR1B	TAAR5	HTR2B	TAAR2	TAAR6	TAAR8	TAAR1	HTR2C	HTR7	DRD2	ADRA2A	DRD3	HTR5A	HTR6	HTR4	CHRM1	HTR1E	ADRB2	DRD5	ADRA1B	ADRA1D	HTR1A	HTR1F	HTR1D	CHRM4	CHRM2	ADRA2C	DRD1	CHRM5	ADRB3	HRH1	TAAR9	ADRA2B
REACTOME_DOWNSTREAM_SIGNAL_TRANSDUCTION	http://www.gsea-msigdb.org/gsea/msigdb/cards/REACTOME_DOWNSTREAM_SIGNAL_TRANSDUCTION	BCAR1	PIK3CB	NCK2	CRKL	PDGFB	PIK3R2	RAPGEF1	PDGFRB	STAT1	SOS1	PIK3CA	PLCG1	STAT5A	KRAS	PDGFRA	GRB7	PIK3R1	RASA1	NCK1	STAT6	CRK	STAT3	STAT5B	HRAS	GRB2	PTPN11	SRC	PDGFA	NRAS
REACTOME_MUSCLE_CONTRACTION	http://www.gsea-msigdb.org/gsea/msigdb/cards/REACTOME_MUSCLE_CONTRACTION	CACNG3	SCN4A	CACNA2D2	WWTR1	ATP1A2	VIM	VCL	KCNQ1	KCNH2	CAMK2B	ATP2B4	GUCY1B1	HIPK2	MYLK	CACNB1	ATP2B3	ABCC9	ATP1B3	CAMK2A	ATP2B1	PRKACA	ATP2A3	SRI	CACNG5	CACNG4	ACTN2	CACNA1S	KCNK2	ITGB5	MYBPC2	PXN	TBX5	NOS1	FXYD3	MYL6	SORBS1	KCNK16	ITPR3	KCNK6	KCNK10	SLC8A3	MYL9	TNNC2	MYL12A	CACNA1F	KCND1	FGF14	DMPK
REACTOME_SEROTONIN_RECEPTORS	http://www.gsea-msigdb.org/gsea/msigdb/cards/REACTOME_SEROTONIN_RECEPTORS	HTR2A	HTR1B	HTR2B	HTR2C	HTR7	HTR5A	HTR6	HTR4	HTR1E	HTR1A	HTR1F	HTR1D
REACTOME_MRNA_SPLICING	http://www.gsea-msigdb.org/gsea/msigdb/cards/REACTOME_MRNA_SPLICING	RBM5	POLR2J	GCFC2	PTBP1	AQR	MTREX	POLR2B	CCAR1	SNRNP40	U2AF2	YBX1	ELAVL1	GPKOW	CPSF1	XAB2	SNRPA	PPIE	WBP11	CHERP	RBM22	SRRT	SF3B2	FUS	PAPOLA	PDCD7	HNRNPC	CDC5L	HNRNPM	POLR2E	SF3A1	SNRPD3	TFIP11	SNU13	POLR2F	ZMAT5	PHF5A	SNW1	SRSF5	PABPN1	CSTF1	PRPF6	CRNKL1	CSTF2	PQBP1	POLR2C	HNRNPL	SNRNP70	SF3A2
REACTOME_MRNA_SPLICING_MINOR_PATHWAY	http://www.gsea-msigdb.org/gsea/msigdb/cards/REACTOME_MRNA_SPLICING_MINOR_PATHWAY	POLR2J	POLR2B	SNRNP40	YBX1	SF3B2	PDCD7	POLR2E	SNRPD3	SNU13	POLR2F	ZMAT5	PRPF6	POLR2C	POLR2I	EFTUD2	NCBP2	SF3B6	SF3B1	SRSF7	SRSF6	GTF2F1	SNRPD2	SNRPB	SRSF1	NCBP1	ZCRB1	SNRPF	TXNL4A	SF3B4	SNRPG	SNRNP200	POLR2D	POLR2K	SRSF2	SNRNP25	POLR2H	SNRPD1	POLR2G	SNRNP48	ZRSR2	SF3B5	PRPF8	DDX23	POLR2L	POLR2A	SNRPE	SNRNP35	RNPC3
REACTOME_PROCESSING_OF_CAPPED_INTRONLESS_PRE_MRNA	http://www.gsea-msigdb.org/gsea/msigdb/cards/REACTOME_PROCESSING_OF_CAPPED_INTRONLESS_PRE_MRNA	CPSF1	PAPOLA	SNRPD3	PABPN1	CSTF1	CSTF2	NCBP2	CPSF3	SYMPK	SNRPB	WDR33	NCBP1	SNRPF	ZNF473	SNRPG	FIP1L1	CPSF7	LSM11	CPSF4	SLBP	PCF11	CPSF2	NUDT21	CLP1	CSTF3	CSTF2T	LSM10	SNRPE
REACTOME_PURINE_RIBONUCLEOSIDE_MONOPHOSPHATE_BIOSYNTHESIS	http://www.gsea-msigdb.org/gsea/msigdb/cards/REACTOME_PURINE_RIBONUCLEOSIDE_MONOPHOSPHATE_BIOSYNTHESIS	ADSS	IMPDH1	LHPP	PAICS	PPAT	ATIC	GART	GMPS	IMPDH2	PFAS	ADSSL1	ADSL
REACTOME_CITRIC_ACID_CYCLE_TCA_CYCLE	http://www.gsea-msigdb.org/gsea/msigdb/cards/REACTOME_CITRIC_ACID_CYCLE_TCA_CYCLE	CS	IDH3G	SDHA	ME2	DLD	FH	ACO2	IDH3B	OGDH	NNT	SDHB	DLST	SUCLA2	SDHC	MDH2	ME3	SUCLG1	IDH3A	SUCLG2	FAHD1	IDH2	SDHD
REACTOME_NUCLEOTIDE_EXCISION_REPAIR	http://www.gsea-msigdb.org/gsea/msigdb/cards/REACTOME_NUCLEOTIDE_EXCISION_REPAIR	POLR2J	LIG3	ERCC1	MNAT1	AQR	PIAS1	RFC1	POLR2B	ERCC8	RFC2	POLD1	XRCC1	ACTB	XAB2	POLD3	PPIE	POLR2E	POLR2F	RBX1	EP300	POLE2	YY1	ACTR5	POLR2C	UBE2I	ERCC2	POLR2I	LIG1	TFPT	ELL	RPA3	POLD2	PRPF19	GTF2H1	GTF2H3	RFC5	COPS7A	ACTR8	INO80D	INO80B	POLE4	SUMO1	RPA2	RAD23B	COPS5	POLK	USP45	INO80
REACTOME_AXON_GUIDANCE	http://www.gsea-msigdb.org/gsea/msigdb/cards/REACTOME_AXON_GUIDANCE	PLXND1	ITGA2B	AP2B1	CACNA1G	FARP2	SCN4A	PSMB1	RPS20	RANBP9	FYN	LYPLA2	TYROBP	PSMC4	ISL1	CNTN1	ANK1	GAB2	RPL26L1	TRIO	PSMA4	AP2S1	EPHA3	COL9A2	PIK3CB	RPL18	GPC1	NTN1	PRKCQ	NGEF	NEO1	CACNB1	RHOA	ROCK1	PSME4	TRPC7	PFN2	SPTB	CLTCL1	PABPC1	CSNK2A2	CDC42	EPHA8	NCK2	RPL31	RPS6KA2	PRKACA	RPS6KA6	TRPC5
REACTOME_G_ALPHA_Q_SIGNALLING_EVENTS	http://www.gsea-msigdb.org/gsea/msigdb/cards/REACTOME_G_ALPHA_Q_SIGNALLING_EVENTS	TAC1	TBXA2R	BTK	PRKCH	CASR	TRIO	UTS2	NPFFR2	DGKG	GNA15	LPAR2	DGKA	PRKCQ	RASGRP2	TRPC7	GNB5	RPS6KA2	MGLL	TACR2	DGKD	GNB1	EDN1	P2RY10	GNA11	RGS1	RGS17	MLN	ITPR3	MAPK1	BDKRB1	ABHD12	NTSR1	AVP	PROKR2	PLCB4	OXT	GPR143	BRS3	HTR2A	MLNR	DGKH	MAPK3	PIK3R2	GNRHR	NMU	CCKBR	GNB3	HBEGF
REACTOME_P2Y_RECEPTORS	http://www.gsea-msigdb.org/gsea/msigdb/cards/REACTOME_P2Y_RECEPTORS	P2RY10	LPAR6	GPR17	LPAR4	P2RY12	P2RY1	P2RY6	P2RY14	P2RY2	P2RY13	P2RY4	P2RY11
REACTOME_NCAM1_INTERACTIONS	http://www.gsea-msigdb.org/gsea/msigdb/cards/REACTOME_NCAM1_INTERACTIONS	CACNA1G	COL9A2	CACNB1	COL5A3	COL4A4	CACNA1S	COL9A3	CACNA1I	COL9A1	ST8SIA4	ARTN	PSPN	GFRA4	NCAN	COL5A1	COL4A2	COL2A1	ST8SIA2	COL6A1	COL6A2	NCAM1	CACNA1C	GFRA1	CACNA1D	COL6A3	CACNB2	CACNB3	COL3A1	GFRA2	GDNF	COL4A3	NRTN	PRNP	COL6A5	CACNB4	CNTN2	COL4A1	COL4A5	AGRN	CACNA1H	COL5A2	COL6A6
REACTOME_CLASS_C_3_METABOTROPIC_GLUTAMATE_PHEROMONE_RECEPTORS	http://www.gsea-msigdb.org/gsea/msigdb/cards/REACTOME_CLASS_C_3_METABOTROPIC_GLUTAMATE_PHEROMONE_RECEPTORS	CASR	GRM6	TAS2R8	TAS2R10	TAS2R7	TAS2R9	GRM4	TAS2R3	TAS2R4	TAS2R5	TAS2R16	GABBR2	GRM1	GRM2	GRM5	TAS2R1	TAS1R3	GPRC6A	TAS1R1	TAS1R2	GRM8	TAS2R60	TAS2R42	GRM7	GRM3	GABBR1	TAS2R19	TAS2R50	TAS2R14	TAS2R13	TAS2R41	TAS2R40	TAS2R46	TAS2R39	TAS2R43	TAS2R20	TAS2R30	TAS2R31	TAS2R38
REACTOME_REGULATION_OF_INSULIN_SECRETION	http://www.gsea-msigdb.org/gsea/msigdb/cards/REACTOME_REGULATION_OF_INSULIN_SECRETION	PRKAR2B	ABCC8	CACNA2D2	GNA15	ACSL4	GNB5	PRKACA	GNB1	RAPGEF3	GNAS	GNA11	RAPGEF4	ITPR3	STX1A	PRKAR1A	GNB3	GLP1R	PRKAR2A	GNAI2	GNB4	GCG	RAP1A	SLC2A1	ITPR2	ACSL3	FFAR1	GNG13	GNG11	GNGT1	GNAI1	SYT5	SNAP25	CHRM3	CD36	STXBP1	PLCB2	IQGAP1	CACNA1A	PRKACB	PLCB3	ADRA2A	ITPR1	CACNA1C	PRKCA	ADCY8	GNA14	GNAQ	CACNA1D
REACTOME_NCAM_SIGNALING_FOR_NEURITE_OUT_GROWTH	http://www.gsea-msigdb.org/gsea/msigdb/cards/REACTOME_NCAM_SIGNALING_FOR_NEURITE_OUT_GROWTH	CACNA1G	FYN	COL9A2	CACNB1	SPTB	FGFR1	COL5A3	COL4A4	CACNA1S	COL9A3	MAPK1	CACNA1I	RPS6KA5	MAPK3	COL9A1	ST8SIA4	SPTBN1	SOS1	ARTN	CREB1	PSPN	GFRA4	NCAN	COL5A1	PTPRA	KRAS	COL4A2	SPTBN5	COL2A1	ST8SIA2	COL6A1	COL6A2	NCAM1	CACNA1C	GFRA1	CACNA1D	SPTBN4	COL6A3	SPTA1	CACNB2	CACNB3	COL3A1	GFRA2	GDNF	COL4A3	PTK2	NRTN	PRNP
REACTOME_NUCLEOTIDE_LIKE_PURINERGIC_RECEPTORS	http://www.gsea-msigdb.org/gsea/msigdb/cards/REACTOME_NUCLEOTIDE_LIKE_PURINERGIC_RECEPTORS	P2RY10	ADORA2A	LPAR6	GPR17	LPAR4	ADORA1	P2RY12	P2RY1	ADORA2B	P2RY6	P2RY14	P2RY2	P2RY13	P2RY4	P2RY11	ADORA3
REACTOME_EICOSANOID_LIGAND_BINDING_RECEPTORS	http://www.gsea-msigdb.org/gsea/msigdb/cards/REACTOME_EICOSANOID_LIGAND_BINDING_RECEPTORS	TBXA2R	PTGER3	PTGFR	PTGER2	GPR17	CYSLTR2	PTGIR	PTGER1	OXER1	PTGDR	PTGER4	CYSLTR1	PTGDR2	LTB4R	LTB4R2
REACTOME_CLASS_B_2_SECRETIN_FAMILY_RECEPTORS	http://www.gsea-msigdb.org/gsea/msigdb/cards/REACTOME_CLASS_B_2_SECRETIN_FAMILY_RECEPTORS	WNT16	CALCR	GIPR	WNT8A	CALCRL	GLP2R	GNB5	SCT	WNT8B	GNB1	ADCYAP1R1	SCTR	WNT11	GNAS	PTHLH	FZD3	WNT2	VIPR2	CRHR2	GHRHR	WNT3	CALCA	FZD10	GNB3	GLP1R	WNT5A	GNB4	VIPR1	GCG	WNT6	PTCH2	GHRH	CRHR1	IAPP	RAMP3	ADGRE5	WNT1	ADGRE2	GNG13	GNG11	GNGT1	ADM2	SMO	ADGRE3	RAMP2	RAMP1	WNT2B	WNT10A
REACTOME_GLUCAGON_TYPE_LIGAND_RECEPTORS	http://www.gsea-msigdb.org/gsea/msigdb/cards/REACTOME_GLUCAGON_TYPE_LIGAND_RECEPTORS	GIPR	GLP2R	GNB5	SCT	GNB1	ADCYAP1R1	SCTR	GNAS	VIPR2	GHRHR	GNB3	GLP1R	GNB4	VIPR1	GCG	GHRH	GNG13	GNG11	GNGT1	ADCYAP1	VIP	GIP	GNG3	GNGT2	AC093503.1	GNG4	GNB2	GNG12	GNG5	GNG7	GNG2	GCGR	GNG10
REACTOME_FANCONI_ANEMIA_PATHWAY	http://www.gsea-msigdb.org/gsea/msigdb/cards/REACTOME_FANCONI_ANEMIA_PATHWAY	ERCC1	UBE2T	RPA3	FANCE	WDR48	FANCL	RPA2	DCLRE1B	POLN	FAAP24	SLX1A	RPA1	FANCI	RPS27A	FANCD2	UBC	EME1	FANCC	FAAP20	USP1	ATRIP	CENPX	UBB	MUS81	ATR	CENPS	ERCC4	FANCB	SLX1B	FANCF	FAAP100	FANCA	FANCM	SLX4	EME2	FAN1	DCLRE1A	FANCG	UBA52
REACTOME_TRAFFICKING_OF_GLUR2_CONTAINING_AMPA_RECEPTORS	http://www.gsea-msigdb.org/gsea/msigdb/cards/REACTOME_TRAFFICKING_OF_GLUR2_CONTAINING_AMPA_RECEPTORS	AP2B1	AP2S1	NSF	PICK1	GRIA2	GRIA3	PRKCG	GRIP2	GRIA4	PRKCA	GRIA1	GRIP1	TSPAN7	AP2M1	PRKCB	AP2A2	AP2A1
REACTOME_PROSTANOID_LIGAND_RECEPTORS	http://www.gsea-msigdb.org/gsea/msigdb/cards/REACTOME_PROSTANOID_LIGAND_RECEPTORS	TBXA2R	PTGER3	PTGFR	PTGER2	PTGIR	PTGER1	PTGDR	PTGER4	PTGDR2
REACTOME_OPSINS	http://www.gsea-msigdb.org/gsea/msigdb/cards/REACTOME_OPSINS	OPN3	OPN1LW	OPN4	OPN5	OPN1SW	RGR	RHO	RRH	OPN1MW
REACTOME_SLC_MEDIATED_TRANSMEMBRANE_TRANSPORT	http://www.gsea-msigdb.org/gsea/msigdb/cards/REACTOME_SLC_MEDIATED_TRANSMEMBRANE_TRANSPORT	SLC7A2	SLC22A16	SLC4A1	SLC25A5	SLC13A2	SLC6A13	SLC6A7	SLC38A5	SLC11A1	SLC7A9	SLC4A7	SLC18A1	CTNS	CP	SLC4A8	SLC2A3	SLC12A2	SLC9A7	SLC9A3	SLC44A1	SLC12A3	SLC6A15	SLC24A1	SLC12A1	SRI	SLC1A3	SLC4A4	SLC13A1	SLCO1A2	SLC15A1	SLC8B1	HEPH	SLC9A1	SLC26A4	SLC26A3	SLC17A6	SLC7A8	SLC16A8	SLC5A1	SLC5A4	SLC8A3	SLCO4A1	AVP	SLC32A1	SLC35A2	ARL2BP	SLC7A6	SLC7A5
REACTOME_CD28_CO_STIMULATION	http://www.gsea-msigdb.org/gsea/msigdb/cards/REACTOME_CD28_CO_STIMULATION	MAP3K14	FYN	CDC42	PAK3	GRAP2	TRIB3	AKT2	PIK3R2	MAP3K8	CD86	AKT3	PIK3R3	MAPKAP1	CD80	PIK3CA	RAC1	PDPK1	VAV1	AKT1	PIK3R1	PAK1	THEM4	RICTOR	MLST8	YES1	GRB2	CD28	PAK2	LCK	PRR5	SRC	MTOR	LYN
REACTOME_SYNTHESIS_SECRETION_AND_DEACYLATION_OF_GHRELIN	http://www.gsea-msigdb.org/gsea/msigdb/cards/REACTOME_SYNTHESIS_SECRETION_AND_DEACYLATION_OF_GHRELIN	IGF1	ACHE	CRHR2	BCHE	SPCS1	GCG	SPCS2	SPCS3	KLF4	SEC11A	PLA2G7	GHRL	UCN	SEC11C	LEP	PCSK1	MBOAT4	INS	GH1
REACTOME_ADHERENS_JUNCTIONS_INTERACTIONS	http://www.gsea-msigdb.org/gsea/msigdb/cards/REACTOME_ADHERENS_JUNCTIONS_INTERACTIONS	CDH1	CDH10	CTNNA1	CDH3	PVR	ACTB	CDH17	CDH7	NECTIN1	CDH9	CDH6	CDH15	NECTIN2	AFDN	CDH24	CDH11	CDH13	NECTIN4	CDH18	CDH8	CDH12	CADM3	CTNNB1	CDH2	JUP	CADM2	NECTIN3	CDH4	CDH5	CADM1	ACTG1	CTNND1	ANG
REACTOME_CRMPS_IN_SEMA3A_SIGNALING	http://www.gsea-msigdb.org/gsea/msigdb/cards/REACTOME_CRMPS_IN_SEMA3A_SIGNALING	FYN	CRMP1	SEMA3A	PLXNA2	GSK3B	DPYSL2	NRP1	DPYSL3	PLXNA1	PLXNA3	DPYSL4	DPYSL5	CDK5	CDK5R1	FES	PLXNA4
REACTOME_OTHER_SEMAPHORIN_INTERACTIONS	http://www.gsea-msigdb.org/gsea/msigdb/cards/REACTOME_OTHER_SEMAPHORIN_INTERACTIONS	PLXND1	TYROBP	PLXNA2	PTPRC	SEMA6A	TREM2	SEMA5A	PLXNA1	PLXNC1	CD72	SEMA6D	SEMA7A	ITGB1	SEMA3E	SEMA4D	SEMA4A	PLXNB3	ITGA1	PLXNA4
REACTOME_PURINE_SALVAGE	http://www.gsea-msigdb.org/gsea/msigdb/cards/REACTOME_PURINE_SALVAGE	GMPR2	DGUOK	AMPD2	AMPD1	AMPD3	GMPR	ADK	DCK	HPRT1	ADAL	ADA	PNP	APRT
REACTOME_G_ALPHA_I_SIGNALLING_EVENTS	http://www.gsea-msigdb.org/gsea/msigdb/cards/REACTOME_G_ALPHA_I_SIGNALLING_EVENTS	CAMKK1	PRKAR2B	CX3CL1	HEBP1	HSD17B6	CASR	RETSAT	GUCA1A	PTGER3	OPN3	CAMK2B	GPC1	LPAR2	GNAI3	PRKCQ	PDE4A	GAL	DRD4	GNB5	CNGB1	CAMK2A	RDH11	PRKACA	DHRS9	SLC24A1	RGS11	GPC4	ADCY2	GNB1	RDH8	CXCL2	LRP2	OPRK1	APOB	PPEF1	GNAO1	GNAS	RGS1	RGS17	ITPR3	MAPK1	BDKRB1	HRH3	PDYN	PLCB4	GUCY2F	OPN1LW	PPP2CB
REACTOME_SEMA3A_PAK_DEPENDENT_AXON_REPULSION	http://www.gsea-msigdb.org/gsea/msigdb/cards/REACTOME_SEMA3A_PAK_DEPENDENT_AXON_REPULSION	FYN	SEMA3A	PLXNA2	PAK3	HSP90AA1	HSP90AB1	NRP1	LIMK1	PLXNA1	PLXNA3	RAC1	PAK1	CFL1	PAK2	FES	PLXNA4
REACTOME_CD28_DEPENDENT_VAV1_PATHWAY	http://www.gsea-msigdb.org/gsea/msigdb/cards/REACTOME_CD28_DEPENDENT_VAV1_PATHWAY	FYN	CDC42	PAK3	CD86	CD80	RAC1	VAV1	PAK1	GRB2	CD28	PAK2	LCK
REACTOME_SEMA4D_IN_SEMAPHORIN_SIGNALING	http://www.gsea-msigdb.org/gsea/msigdb/cards/REACTOME_SEMA4D_IN_SEMAPHORIN_SIGNALING	RHOA	ROCK1	MYL6	MYH9	MYL9	MYH14	MET	LIMK1	MYL12B	RRAS	ARHGEF11	MYH10	MYH11	ROCK2	RAC1	ERBB2	RHOB	RHOC	ARHGAP35	PLXNB1	RND1	LIMK2	SEMA4D	ARHGEF12
REACTOME_SEMAPHORIN_INTERACTIONS	http://www.gsea-msigdb.org/gsea/msigdb/cards/REACTOME_SEMAPHORIN_INTERACTIONS	PLXND1	FARP2	FYN	TYROBP	RHOA	ROCK1	CRMP1	SEMA3A	PLXNA2	PAK3	HSP90AA1	PTPRC	GSK3B	SEMA6A	MYL6	DPYSL2	TREM2	HSP90AB1	NRP1	MYH9	MYL9	MYH14	MET	LIMK1	SEMA5A	DPYSL3	PLXNA1	MYL12B	RRAS	PLXNA3	ARHGEF11	MYH10	MYH11	ROCK2	PLXNC1	RAC1	TLN1	CD72	SEMA6D	SEMA7A	ERBB2	RHOB	PAK1	ITGB1	DPYSL4	RHOC	DPYSL5	ARHGAP35
REACTOME_SEMA4D_INDUCED_CELL_MIGRATION_AND_GROWTH_CONE_COLLAPSE	http://www.gsea-msigdb.org/gsea/msigdb/cards/REACTOME_SEMA4D_INDUCED_CELL_MIGRATION_AND_GROWTH_CONE_COLLAPSE	RHOA	ROCK1	MYL6	MYH9	MYL9	MYH14	LIMK1	MYL12B	ARHGEF11	MYH10	MYH11	ROCK2	ERBB2	RHOB	RHOC	PLXNB1	RND1	LIMK2	SEMA4D	ARHGEF12
REACTOME_SEMA3A_PLEXIN_REPULSION_SIGNALING_BY_INHIBITING_INTEGRIN_ADHESION	http://www.gsea-msigdb.org/gsea/msigdb/cards/REACTOME_SEMA3A_PLEXIN_REPULSION_SIGNALING_BY_INHIBITING_INTEGRIN_ADHESION	FARP2	FYN	SEMA3A	PLXNA2	NRP1	PLXNA1	RRAS	PLXNA3	RAC1	TLN1	RND1	FES	PIP5K1C	PLXNA4
REACTOME_LYSOSOME_VESICLE_BIOGENESIS	http://www.gsea-msigdb.org/gsea/msigdb/cards/REACTOME_LYSOSOME_VESICLE_BIOGENESIS	M6PR	AP1M1	DNM2	AP4E1	AP1B1	AP4S1	CTSZ	DNASE2	AP1S1	SH3GL2	HSPA8	DNAJC6	VAMP8	CLTA	VAMP7	AP1M2	CHMP2A	AP4B1	BLOC1S1	GNS	ARRB1	CLTC	APP	ARF1	CLVS2	AP1S3	AP1G1	CLTB	CLVS1	AP1S2	HGS	AP1G2	VAMP2	AP4M1	TXNDC5
REACTOME_SPHINGOLIPID_METABOLISM	http://www.gsea-msigdb.org/gsea/msigdb/cards/REACTOME_SPHINGOLIPID_METABOLISM	ALDH3B1	ARSD	HEXB	GALC	ARSF	SPHK2	CTSA	PLPP1	GBA2	ALDH3A2	ACER3	SPTLC1	CERS4	ARSA	CERK	SPTLC2	VAPA	STS	GLA	SMPD3	FA2H	ASAH1	PRKD2	OSBP	COL4A3BP	ARSB	NEU2	PRKD3	ESYT2	KDSR	ORMDL2	VAPB	SGPP1	ORMDL1	SUMF2	ALDH3B2	CSNK1G2	B4GALNT1	SMPD2	SMPD4	GLTP	CERS5	ESYT1	ARSG	PLPP2	CERS2	DEGS1	SUMF1
REACTOME_G_ALPHA_S_SIGNALLING_EVENTS	http://www.gsea-msigdb.org/gsea/msigdb/cards/REACTOME_G_ALPHA_S_SIGNALLING_EVENTS	CALCR	GIPR	ADRB1	CALCRL	GNAI3	GLP2R	PDE4A	REEP1	GNB5	SCT	PDE8A	ADCY2	GNB1	ADCYAP1R1	SCTR	GNAS	PTHLH	OR1I1	GRK3	AVP	LHB	AC005759.1	VIPR2	CRHR2	GHRHR	RLN2	CALCA	GNB3	GLP1R	OR12D3	PDE10A	PDE8B	PDE4D	HRH2	GNAI2	GNB4	VIPR1	POMC	PDE1A	REEP6	GCG	GHRH	CRHR1	ADCY7	IAPP	RAMP3	PDE1B	GPR83
REACTOME_CELL_CELL_JUNCTION_ORGANIZATION	http://www.gsea-msigdb.org/gsea/msigdb/cards/REACTOME_CELL_CELL_JUNCTION_ORGANIZATION	CLDN11	CDH1	CDH10	CTNNA1	CDH3	CLDN18	SDK2	MPP5	PVR	ACTB	CDH17	CDH7	PARD6A	CLDN15	NECTIN1	CDH9	CDH6	CLDN16	PARD6B	CDH15	NECTIN2	AFDN	CRB3	PATJ	CLDN10	CDH24	CDH11	CDH13	NECTIN4	CDH18	SDK1	PARD3	CDH8	CDH12	CLDN17	CLDN8	CLDN12	F11R	CLDN14	CADM3	CLDN1	PRKCI	CLDN19	CLDN3	CLDN2	CTNNB1	CDH2	CLDN20
REACTOME_G_ALPHA_Z_SIGNALLING_EVENTS	http://www.gsea-msigdb.org/gsea/msigdb/cards/REACTOME_G_ALPHA_Z_SIGNALLING_EVENTS	PRKCH	GNAI3	PRKCQ	GNB5	ADCY2	GNB1	GNAS	RGS17	GNB3	GNAI2	GNB4	RGS4	ADCY7	RGSL1	PRKCG	GNG13	GNG11	GNGT1	GNAI1	GNAZ	ADCY4	ADCY3	RGS16	RGS20	ADRA2A	PRKCA	ADCY8	ADCY9	GNG3	PRKCD	ADCY1	PRKCB	GNGT2	AC093503.1	GNG4	PRKCE	RGS19	GNB2	GNG12	ADCY5	GNG5	ADCY6	GNG7	ADRA2C	GNG2	GNAT3	GNG10	ADRA2B
REACTOME_COSTIMULATION_BY_THE_CD28_FAMILY	http://www.gsea-msigdb.org/gsea/msigdb/cards/REACTOME_COSTIMULATION_BY_THE_CD28_FAMILY	MAP3K14	CD4	FYN	PPP2R5A	PPP2R5B	CDC42	PAK3	PPP2R5C	GRAP2	TRIB3	CSK	PPP2CB	AKT2	PPP2R1A	PIK3R2	MAP3K8	PTPN6	PPP2R5D	PPP2CA	CD86	AKT3	PIK3R3	MAPKAP1	CD274	CD80	PIK3CA	RAC1	PPP2R1B	PDPK1	VAV1	AKT1	PIK3R1	PAK1	PPP2R5E	TNFRSF14	THEM4	ICOSLG	CD3G	CTLA4	ICOS	RICTOR	CD3D	MLST8	YES1	GRB2	CD28	PTPN11	PAK2
REACTOME_CD28_DEPENDENT_PI3K_AKT_SIGNALING	http://www.gsea-msigdb.org/gsea/msigdb/cards/REACTOME_CD28_DEPENDENT_PI3K_AKT_SIGNALING	MAP3K14	FYN	TRIB3	AKT2	PIK3R2	MAP3K8	CD86	AKT3	PIK3R3	MAPKAP1	CD80	PIK3CA	PDPK1	AKT1	PIK3R1	THEM4	RICTOR	MLST8	CD28	LCK	PRR5	MTOR
REACTOME_TIGHT_JUNCTION_INTERACTIONS	http://www.gsea-msigdb.org/gsea/msigdb/cards/REACTOME_TIGHT_JUNCTION_INTERACTIONS	CLDN11	CLDN18	MPP5	PARD6A	CLDN15	CLDN16	PARD6B	CRB3	PATJ	CLDN10	PARD3	CLDN17	CLDN8	CLDN12	F11R	CLDN14	CLDN1	PRKCI	CLDN19	CLDN3	CLDN2	CLDN20	CLDN22	PARD6G	CLDN7	CLDN5	CLDN6	CLDN4	CLDN9	CLDN23
REACTOME_TRANSPORT_OF_INORGANIC_CATIONS_ANIONS_AND_AMINO_ACIDS_OLIGOPEPTIDES	http://www.gsea-msigdb.org/gsea/msigdb/cards/REACTOME_TRANSPORT_OF_INORGANIC_CATIONS_ANIONS_AND_AMINO_ACIDS_OLIGOPEPTIDES	SLC7A2	SLC4A1	SLC38A5	SLC7A9	SLC4A7	CTNS	SLC4A8	SLC12A2	SLC9A7	SLC9A3	SLC12A3	SLC6A15	SLC24A1	SLC12A1	SRI	SLC1A3	SLC4A4	SLC15A1	SLC8B1	SLC9A1	SLC26A4	SLC26A3	SLC17A6	SLC7A8	SLC8A3	SLC32A1	SLC7A6	SLC7A5	SLC17A7	SLC1A6	SLC1A5	SLC5A5	SLC1A1	SLC1A2	SLC15A3	SLC6A12	SLC38A1	SLC16A10	SLC4A9	SLC12A7	SLC4A3	SLC9A2	SLC1A4	SLC8A2	SLC17A5	SLC36A1	SLC12A4	SLC12A5
REACTOME_GOLGI_ASSOCIATED_VESICLE_BIOGENESIS	http://www.gsea-msigdb.org/gsea/msigdb/cards/REACTOME_GOLGI_ASSOCIATED_VESICLE_BIOGENESIS	PIK3C2A	DTNBP1	TFRC	AP1M1	PICALM	TPD52	DNM2	AP4E1	FTL	SNX5	NECAP1	AP1B1	BLOC1S6	NAPA	AP1S1	SH3GL2	CPD	RAB5C	SH3D19	HSPA8	TPD52L1	CLINT1	DNAJC6	VAMP8	OCRL	CLTA	VAMP7	AP1M2	SNX9	HIP1R	AP3B1	TBC1D8B	SORT1	AP4B1	PUM1	BLOC1S1	ARRB1	CLTC	SNAPIN	ARF1	AP1S3	TGOLN2	AP1G1	FTH1	GOLGB1	AP3S1	GAK	YIPF6
REACTOME_CTLA4_INHIBITORY_SIGNALING	http://www.gsea-msigdb.org/gsea/msigdb/cards/REACTOME_CTLA4_INHIBITORY_SIGNALING	FYN	PPP2R5A	PPP2R5B	PPP2R5C	PPP2CB	AKT2	PPP2R1A	PPP2R5D	PPP2CA	CD86	AKT3	CD80	PPP2R1B	AKT1	PPP2R5E	CTLA4	YES1	PTPN11	LCK	SRC	LYN
REACTOME_BRANCHED_CHAIN_AMINO_ACID_CATABOLISM	http://www.gsea-msigdb.org/gsea/msigdb/cards/REACTOME_BRANCHED_CHAIN_AMINO_ACID_CATABOLISM	BCAT1	HSD17B10	ACAT1	MCCC1	BCKDHB	DLD	BCKDK	BCAT2	HIBADH	ALDH6A1	IVD	MCCC2	DBT	AUH	ACAD8	PPM1K	ACADSB	HIBCH	BCKDHA
REACTOME_FORMATION_OF_FIBRIN_CLOT_CLOTTING_CASCADE	http://www.gsea-msigdb.org/gsea/msigdb/cards/REACTOME_FORMATION_OF_FIBRIN_CLOT_CLOTTING_CASCADE	TFPI	F7	F11	SERPIND1	PROCR	F9	C1QBP	PF4V1	VWF	KNG1	PROC	F3	SERPINC1	F13A1	F10	F12	SERPINE2	PRCP	F13B	SERPING1	PF4	KLKB1	GP9	FGG	FGA	FGB	A2M	THBD	GP5	F2	F2R	PROS1	F8	GP1BA	SERPINA5	PRTN3	F5	GP1BB	CD177
REACTOME_DEADENYLATION_OF_MRNA	http://www.gsea-msigdb.org/gsea/msigdb/cards/REACTOME_DEADENYLATION_OF_MRNA	EIF4B	PABPC1	CNOT4	TUT7	CNOT3	AC092881.1	CNOT6	EIF4G1	CNOT1	TUT4	PAN2	CNOT6L	PARN	EIF4A3	CNOT9	TNKS1BP1	EIF4E	PAN3	CNOT8	EIF4A2	CNOT11	EIF4A1	PAIP1	CNOT10	CNOT7
REACTOME_MRNA_DECAY_BY_5_TO_3_EXORIBONUCLEASE	http://www.gsea-msigdb.org/gsea/msigdb/cards/REACTOME_MRNA_DECAY_BY_5_TO_3_EXORIBONUCLEASE	EDC4	LSM5	DDX6	XRN1	LSM7	LSM4	DCP1B	LSM6	PATL1	LSM3	DCP2	LSM1	EDC3	LSM2	DCP1A
REACTOME_SIGNAL_AMPLIFICATION	http://www.gsea-msigdb.org/gsea/msigdb/cards/REACTOME_SIGNAL_AMPLIFICATION	TBXA2R	GNA15	GNAI3	GNB5	GNB1	GNA11	GNB3	MAPK14	GNAI2	GNB4	PLA2G4A	GNA13	GNG13	GNG11	GNGT1	GNAI1	GNA14	GNAQ	GNG3	GNGT2	AC093503.1	GNG4	P2RY12	P2RY1	GNB2	GNG12	GNG5	GNG7	GNG2	SRC	GNAT3	GNG10
REACTOME_ZINC_TRANSPORTERS	http://www.gsea-msigdb.org/gsea/msigdb/cards/REACTOME_ZINC_TRANSPORTERS	SLC39A14	SLC39A7	SLC30A3	SLC39A8	SLC39A5	SLC39A6	SLC39A3	SLC39A1	SLC30A5	SLC39A4	SLC30A6	SLC30A2	SLC30A7	SLC30A8	SLC39A2	SLC30A1	SLC39A10
REACTOME_METAL_ION_SLC_TRANSPORTERS	http://www.gsea-msigdb.org/gsea/msigdb/cards/REACTOME_METAL_ION_SLC_TRANSPORTERS	SLC11A1	CP	HEPH	SLC39A14	SLC11A2	SLC39A7	SLC30A3	SLC41A1	SLC41A2	SLC31A1	SLC40A1	SLC39A8	SLC39A5	SLC39A6	SLC39A3	SLC39A1	SLC30A5	SLC39A4	SLC30A6	SLC30A2	SLC30A7	SLC30A8	SLC39A2	SLC30A1	SLC30A10	SLC39A10
REACTOME_SMOOTH_MUSCLE_CONTRACTION	http://www.gsea-msigdb.org/gsea/msigdb/cards/REACTOME_SMOOTH_MUSCLE_CONTRACTION	VCL	GUCY1B1	MYLK	ITGB5	PXN	MYL6	SORBS1	MYL9	MYL12A	MYL10	MYL7	ACTA2	MYL12B	SORBS3	CALD1	MYH11	ANXA1	DYSF	TLN1	TPM1	TPM3	PAK1	GUCY1A2	ACTG2	LMOD1	GUCY1A1	TPM4	TRIM72	MYLPF	PAK2	CAV3	ANXA2	MYL6B	ANXA6	TPM2	CALM1	ITGA1	MYL5
REACTOME_MRNA_DECAY_BY_3_TO_5_EXORIBONUCLEASE	http://www.gsea-msigdb.org/gsea/msigdb/cards/REACTOME_MRNA_DECAY_BY_3_TO_5_EXORIBONUCLEASE	EXOSC7	EXOSC5	DIS3	EXOSC3	DCPS	HBS1L	EXOSC8	EXOSC9	EXOSC2	WDR61	NT5C3B	EXOSC1	EXOSC4	TTC37	SKIV2L	EXOSC6
REACTOME_DEADENYLATION_DEPENDENT_MRNA_DECAY	http://www.gsea-msigdb.org/gsea/msigdb/cards/REACTOME_DEADENYLATION_DEPENDENT_MRNA_DECAY	EDC4	EIF4B	PABPC1	EXOSC7	EXOSC5	CNOT4	TUT7	DIS3	CNOT3	LSM5	EXOSC3	DCPS	DDX6	AC092881.1	HBS1L	CNOT6	XRN1	EIF4G1	EXOSC8	EXOSC9	CNOT1	LSM7	LSM4	EXOSC2	TUT4	PAN2	CNOT6L	WDR61	PARN	EIF4A3	NT5C3B	CNOT9	TNKS1BP1	DCP1B	EIF4E	PAN3	CNOT8	EIF4A2	CNOT11	EIF4A1	LSM6	PATL1	LSM3	EXOSC1	PAIP1	DCP2	LSM1	EXOSC4
REACTOME_THROMBOXANE_SIGNALLING_THROUGH_TP_RECEPTOR	http://www.gsea-msigdb.org/gsea/msigdb/cards/REACTOME_THROMBOXANE_SIGNALLING_THROUGH_TP_RECEPTOR	TBXA2R	GNA15	GNB5	GNB1	GNA11	GNB3	GNB4	GNA13	GNG13	GNG11	GNGT1	GNA14	GNAQ	GNG3	GNGT2	AC093503.1	GNG4	GNB2	GNG12	GNG5	GNG7	GNG2	GNG10
REACTOME_CELL_EXTRACELLULAR_MATRIX_INTERACTIONS	http://www.gsea-msigdb.org/gsea/msigdb/cards/REACTOME_CELL_EXTRACELLULAR_MATRIX_INTERACTIONS	ACTN1	LIMS2	FERMT2	ACTB	PXN	TESK1	VASP	FLNC	ARHGEF6	RSU1	ITGB1	FBLIM1	ILK	LIMS1	ACTG1	PARVB	FLNA	PARVA
REACTOME_CELL_JUNCTION_ORGANIZATION	http://www.gsea-msigdb.org/gsea/msigdb/cards/REACTOME_CELL_JUNCTION_ORGANIZATION	CLDN11	CDH1	CDH10	CTNNA1	LAMA3	LAMC2	CDH3	COL17A1	CLDN18	SDK2	ACTN1	LIMS2	MPP5	PVR	FERMT2	ACTB	CDH17	CDH7	PXN	ITGA6	PARD6A	CLDN15	TESK1	NECTIN1	CDH9	CDH6	CLDN16	PARD6B	VASP	FLNC	ARHGEF6	CDH15	NECTIN2	AFDN	CRB3	ITGB4	PATJ	CLDN10	CDH24	CDH11	CDH13	NECTIN4	CDH18	SDK1	RSU1	PARD3	ITGB1	CDH8
REACTOME_PYRUVATE_METABOLISM	http://www.gsea-msigdb.org/gsea/msigdb/cards/REACTOME_PYRUVATE_METABOLISM	PDK4	PDK2	MPC1	HAGH	ME1	PDK3	PDPR	DLD	SLC16A8	GSTZ1	PDHX	LDHB	PPARD	GLO1	PDHA1	LDHA	SLC16A3	MPC2	DLAT	PDK1	SLC16A1	PDHA2	PDP1	LDHC	LDHAL6A	PDHB	LDHAL6B	BSG	PDP2	RXRA	VDAC1
REACTOME_PURINE_CATABOLISM	http://www.gsea-msigdb.org/gsea/msigdb/cards/REACTOME_PURINE_CATABOLISM	NT5C2	NUDT1	DNPH1	NT5C1A	GDA	NT5C	ITPA	NT5E	NUDT15	XDH	NUDT5	ADPRM	NUDT9	NT5C1B	NUDT16	PNP	GPX1	NUDT18
REACTOME_METABOLISM_OF_RNA	http://www.gsea-msigdb.org/gsea/msigdb/cards/REACTOME_METABOLISM_OF_RNA	LAS1L	RBM5	UPF1	POLR2J	GCFC2	ELAC2	TSR3	PSMB1	RPS20	UTP18	PTBP1	PSMC4	MNAT1	AQR	TFB1M	NUP160	RPL26L1	NSUN2	METTL1	EDC4	MTREX	PSMA4	TRIT1	GEMIN8	POLR2B	TPR	THOC3	NOP58	ZC3H11A	RIOK2	NDC1	CCAR1	SNRNP40	EIF4B	RPL18	U2AF2	DDX20	WDR3	WDR18	ADAT1	YBX1	ELAVL1	TRMT11	THUMPD1	GPKOW	FTSJ1	PSME4	NUP133
REACTOME_MITOTIC_G1_G1_S_PHASES	http://www.gsea-msigdb.org/gsea/msigdb/cards/REACTOME_MITOTIC_G1_G1_S_PHASES	DBF4	E2F2	PSMB1	PSMC4	POLA2	MNAT1	PSMA4	CUL1	MCM10	MCM2	MCM6	RBL1	ORC1	PSMC5	ORC6	PSME1	CDC45	CDC6	PSMD5	JAK2	ABL1	CDC7	PSMD8	MCM5	POLE2	PSMC6	PSMA3	PSMC1	PSMB5	PSMA6	PSME2	MYBL2	PSMA7	PTK6	E2F1	PSMD10	POLA1	PSMD7	RBL2	PPP2CB	MCM4	CCNE1	AKT2	PPP2R1A	CDK6	RPA3	PSMA2	PSMD3
REACTOME_REGULATION_OF_MITOTIC_CELL_CYCLE	http://www.gsea-msigdb.org/gsea/msigdb/cards/REACTOME_REGULATION_OF_MITOTIC_CELL_CYCLE	CDC27	PSMB1	PSMC4	PSMA4	ANAPC4	CUL1	PSME4	UBE2D1	CDC14A	PSMC5	AURKA	ANAPC5	PSME1	CDC23	PSMD5	PSMD8	PSMC6	PSMA3	PSMC1	PSMB5	PSMA6	PSME2	PSMA7	PSMD10	PSMD7	FZR1	PSMA2	PSMD3	PSMD11	ANAPC15	PSMD9	FBXO5	SKP1	PSMD14	CDC20	NEK2	CDK2	PSMF1	PSMB2	SEM1	PSMA1	CDC16	PSME3	CCNA1	CCNB1	PSMB7	ANAPC11	PSMB6
REACTOME_TAK1_ACTIVATES_NFKB_BY_PHOSPHORYLATION_AND_ACTIVATION_OF_IKKS_COMPLEX	http://www.gsea-msigdb.org/gsea/msigdb/cards/REACTOME_TAK1_ACTIVATES_NFKB_BY_PHOSPHORYLATION_AND_ACTIVATION_OF_IKKS_COMPLEX	TAB2	NFKB2	TAB1	NFKBIA	RIPK2	IKBKB	NFKBIB	NOD1	NFKB1	IRAK2	MAP3K7	APP	RPS27A	UBC	TAB3	S100B	S100A12	NOD2	NKIRAS2	UBB	RELA	SAA1	TRAF6	UBE2N	IRAK1	HMGB1	NKIRAS1	AGER	CHUK	UBA52	UBE2V1	IKBKG
REACTOME_MYOGENESIS	http://www.gsea-msigdb.org/gsea/msigdb/cards/REACTOME_MYOGENESIS	SPAG9	CTNNA1	CDON	CTNNA2	NEO1	MEF2A	CDC42	TCF3	MEF2C	ABL1	MAP2K6	MYF6	MYF5	MAPK14	MEF2D	MYOG	MYOD1	CDH15	TCF12	BNIP2	BOC	NTN3	CTNNB1	CDH2	CDH4	MAPK11	MAPK12	TCF4	MEF2B
REACTOME_ACTIVATION_OF_KAINATE_RECEPTORS_UPON_GLUTAMATE_BINDING	http://www.gsea-msigdb.org/gsea/msigdb/cards/REACTOME_ACTIVATION_OF_KAINATE_RECEPTORS_UPON_GLUTAMATE_BINDING	GNB5	DLG1	GNB1	DLG3	NCALD	GRIK5	GNB3	GNB4	GNG13	GNG11	GNGT1	DLG4	PLCB2	GRIK4	PLCB3	GNG3	GRIK3	GRIK2	GNGT2	AC093503.1	GNG4	GRIK1	GNB2	GNG12	GNG5	GNG7	PLCB1	GNG2	CALM1	GNG10
REACTOME_IONOTROPIC_ACTIVITY_OF_KAINATE_RECEPTORS	http://www.gsea-msigdb.org/gsea/msigdb/cards/REACTOME_IONOTROPIC_ACTIVITY_OF_KAINATE_RECEPTORS	DLG1	DLG3	NCALD	GRIK5	DLG4	GRIK4	GRIK3	GRIK2	GRIK1	CALM1
REACTOME_MAPK_TARGETS_NUCLEAR_EVENTS_MEDIATED_BY_MAP_KINASES	http://www.gsea-msigdb.org/gsea/msigdb/cards/REACTOME_MAPK_TARGETS_NUCLEAR_EVENTS_MEDIATED_BY_MAP_KINASES	MAPK9	MEF2A	RPS6KA2	MEF2C	MAPK1	RPS6KA5	MAPK3	PPP2CB	VRK3	PPP2R1A	MAPK8	DUSP3	MAPK10	MAPK14	PPP2R5D	PPP2CA	ATF2	RPS6KA1	CREB1	DUSP4	ATF1	ELK1	PPP2R1B	DUSP6	MAPKAPK2	DUSP7	MAPK7	FOS	RPS6KA3	JUN	MAPK11
REACTOME_GPCR_LIGAND_BINDING	http://www.gsea-msigdb.org/gsea/msigdb/cards/REACTOME_GPCR_LIGAND_BINDING	WNT16	CALCR	TAC1	CX3CL1	TBXA2R	GIPR	HEBP1	CASR	ADRB1	XK	UTS2	PTGER3	OPN3	NPFFR2	WNT8A	LPAR2	CALCRL	GLP2R	GAL	DRD4	GNB5	SCT	PRLH	TACR2	WNT8B	GNB1	EDN1	ADCYAP1R1	P2RY10	SCTR	CXCL2	OPRK1	WNT11	GNAS	PTHLH	MLN	BDKRB1	HRH3	NTSR1	AVP	PROKR2	PDYN	OXT	GPR143	OPN1LW	BRS3	HTR2A	MLNR
REACTOME_JNK_C_JUN_KINASES_PHOSPHORYLATION_AND_ACTIVATION_MEDIATED_BY_ACTIVATED_HUMAN_TAK1	http://www.gsea-msigdb.org/gsea/msigdb/cards/REACTOME_JNK_C_JUN_KINASES_PHOSPHORYLATION_AND_ACTIVATION_MEDIATED_BY_ACTIVATED_HUMAN_TAK1	MAPK9	TAB2	MAP2K4	MAP2K7	TAB1	RIPK2	NOD1	MAPK8	MAPK10	IRAK2	MAP3K7	RPS27A	UBC	TAB3	NOD2	UBB	TRAF6	UBE2N	IRAK1	UBA52	UBE2V1	IKBKG
REACTOME_THROMBIN_SIGNALLING_THROUGH_PROTEINASE_ACTIVATED_RECEPTORS_PARS	http://www.gsea-msigdb.org/gsea/msigdb/cards/REACTOME_THROMBIN_SIGNALLING_THROUGH_PROTEINASE_ACTIVATED_RECEPTORS_PARS	GNA15	GNB5	GNB1	GNA11	MAPK1	MAPK3	GNB3	GNB4	GNA13	F2RL3	GNG13	GNG11	GNGT1	ARRB1	ARRB2	GNA12	GNA14	GNAQ	GNG3	F2RL2	GNGT2	AC093503.1	GNG4	GNB2	GNG12	GNG5	GNG7	F2	F2R	GNG2	SRC	GNG10
REACTOME_ENERGY_DEPENDENT_REGULATION_OF_MTOR_BY_LKB1_AMPK	http://www.gsea-msigdb.org/gsea/msigdb/cards/REACTOME_ENERGY_DEPENDENT_REGULATION_OF_MTOR_BY_LKB1_AMPK	RRAGD	STRADB	RRAGB	PPM1A	CAB39L	TSC2	RHEB	PRKAG2	LAMTOR3	PRKAB1	PRKAG3	LAMTOR2	STK11	PRKAB2	PRKAA1	LAMTOR5	CAB39	RPTOR	LAMTOR1	RRAGA	PRKAA2	TSC1	MLST8	SLC38A9	PRKAG1	LAMTOR4	MTOR	STRADA
REACTOME_MITOTIC_G2_G2_M_PHASES	http://www.gsea-msigdb.org/gsea/msigdb/cards/REACTOME_MITOTIC_G2_G2_M_PHASES	PRKAR2B	PAFAH1B1	PSMB1	CDK11A	PSMC4	MNAT1	TUBG2	PSMA4	OFD1	SDCCAG8	CUL1	PPP1R12A	PSME4	PRKACA	HMMR	FBXW11	NDE1	CLASP1	GTSE1	TUBA3D	PPP1R12B	DYNC1I2	PCM1	HSP90AA1	XPO1	PSMC5	AURKA	TPX2	DYNLL1	PSME1	HAUS4	PSMD5	HSP90AB1	PSMD8	RBX1	EP300	PSMC6	PSMA3	PSMC1	PSMB5	PSMA6	PSME2	NINL	MYBL2	TUBB1	PSMA7	CDC25B	MAPRE1
REACTOME_ACTIVATED_TAK1_MEDIATES_P38_MAPK_ACTIVATION	http://www.gsea-msigdb.org/gsea/msigdb/cards/REACTOME_ACTIVATED_TAK1_MEDIATES_P38_MAPK_ACTIVATION	MAP2K3	TAB2	TAB1	RIPK2	NOD1	MAP2K6	MAPK14	MAPKAPK3	IRAK2	MAP3K7	RPS27A	UBC	TAB3	MAPKAPK2	NOD2	UBB	TRAF6	UBE2N	IRAK1	MAPK11	UBA52	UBE2V1	IKBKG
REACTOME_DNA_REPAIR	http://www.gsea-msigdb.org/gsea/msigdb/cards/REACTOME_DNA_REPAIR	RAD52	POLR2J	LIG3	REV3L	BAZ1B	SPRTN	PPP5C	BRCA1	ERCC1	MNAT1	MRE11	AQR	PIAS1	RFC1	PNKP	TDP1	POLR2B	ERCC8	RFC2	RAD51	POLQ	POLD1	RNF4	EYA2	NTHL1	KDM4A	TP53BP1	UFD1	POLB	RAD18	XRCC1	TIPIN	ACTB	MLH1	UNG	XAB2	UBE2T	AC016586.1	POLD3	XRCC5	RIF1	PALB2	PPIE	UIMC1	ALKBH5	AL096870.1	CLSPN	MSH2
REACTOME_EFFECTS_OF_PIP2_HYDROLYSIS	http://www.gsea-msigdb.org/gsea/msigdb/cards/REACTOME_EFFECTS_OF_PIP2_HYDROLYSIS	PRKCH	DGKG	DGKA	PRKCQ	RASGRP2	TRPC7	MGLL	DGKD	ITPR3	ABHD12	DGKH	ITPR2	DAGLA	DGKB	TRPC6	TRPC3	DGKQ	DGKZ	ITPR1	DGKE	DGKI	ABHD6	PRKCD	DAGLB	PRKCE	RASGRP1	DGKK
REACTOME_POST_TRANSLATIONAL_PROTEIN_MODIFICATION	http://www.gsea-msigdb.org/gsea/msigdb/cards/REACTOME_POST_TRANSLATIONAL_PROTEIN_MODIFICATION	DPM1	FUCA2	CFTR	RAD52	KLHL13	ARF5	THSD7A	COPZ2	CREBBP	FBXL3	ASB4	TMEM132A	PAF1	ARSD	PRSS21	TRAPPC6A	CEACAM7	PIGQ	PSMB1	TFAP2B	ST3GAL1	POMT2	SCMH1	PLAUR	BRCA1	NR1H4	PSMC4	NUB1	PGM3	ZRANB1	BIRC3	NR1H3	ANK1	NUP160	ALG1	FUT8	UBA6	PIAS1	CUL3	USP2	MAT2B	VCAN	RAB27B	PSMA4	TNC	DCUN1D1	CUL7	TPR
REACTOME_CHROMOSOME_MAINTENANCE	http://www.gsea-msigdb.org/gsea/msigdb/cards/REACTOME_CHROMOSOME_MAINTENANCE	POLA2	CENPQ	RFC1	RSF1	RFC2	POLD1	POLD3	AL096870.1	CENPM	POLE2	POLA1	RBBP7	CENPI	CENPT	ACD	OIP5	LIG1	H2AFV	RPA3	POLD2	RFC5	CENPA	POLE4	RPA2	CENPL	CENPK	HJURP	HIST1H2BJ	POT1	MIS18BP1	DKC1	RPA1	TERF2	PCNA	RFC3	KNL1	CENPO	DNA2	WRAP53	ITGB3BP	CENPC	NHP2	HIST1H2BA	PRIM2	TERF1	POLE3	CENPU	CENPH
REACTOME_L1CAM_INTERACTIONS	http://www.gsea-msigdb.org/gsea/msigdb/cards/REACTOME_L1CAM_INTERACTIONS	ITGA2B	AP2B1	SCN4A	RANBP9	LYPLA2	CNTN1	ANK1	AP2S1	SPTB	CSNK2A2	RPS6KA2	RPS6KA6	KCNQ2	ACTB	DLG1	TUBA3D	DCX	FGFR1	DNM2	DLG3	KIF4A	NRCAM	LAMB1	EZR	DPYSL2	NRP1	MAPK1	RPS6KA5	TUBB1	CSNK2A1	LAMA1	MAPK3	TUBB4A	SCN1B	DNM1	SH3GL2	CNTNAP1	HSPA8	SPTBN1	RPS6KA1	NRP2	CLTA	TUBA1B	MAP2K2	TUBA4A	NCAN	DLG4	EPHB2
REACTOME_INTERACTION_BETWEEN_L1_AND_ANKYRINS	http://www.gsea-msigdb.org/gsea/msigdb/cards/REACTOME_INTERACTION_BETWEEN_L1_AND_ANKYRINS	SCN4A	ANK1	SPTB	KCNQ2	ACTB	NRCAM	SCN1B	SPTBN1	SCN2A	SCN7A	SPTBN5	SCN1A	ANK2	SCN2B	ANK3	SCN3A	SPTBN4	NFASC	SPTA1	SCN3B	SCN11A	SCN9A	SPTBN2	SCN4B	SCN5A	ACTG1	KCNQ3	SCN10A	SCN8A	SPTAN1	L1CAM
REACTOME_SIGNAL_TRANSDUCTION_BY_L1	http://www.gsea-msigdb.org/gsea/msigdb/cards/REACTOME_SIGNAL_TRANSDUCTION_BY_L1	ITGA2B	CSNK2A2	FGFR1	NRP1	MAPK1	CSNK2A1	MAPK3	MAP2K2	RAC1	ITGAV	ITGA9	EGFR	PAK1	NCAM1	ITGB1	VAV2	ITGA5	MAP2K1	L1CAM	CSNK2B	ITGB3
REACTOME_TRANSPORT_OF_VITAMINS_NUCLEOSIDES_AND_RELATED_MOLECULES	http://www.gsea-msigdb.org/gsea/msigdb/cards/REACTOME_TRANSPORT_OF_VITAMINS_NUCLEOSIDES_AND_RELATED_MOLECULES	SLC25A5	SLCO1A2	SLCO4A1	AVP	SLC35A2	ARL2BP	SLCO1B3	SLC29A1	SLC27A6	SLC35D1	SLC35A3	PDZD11	SLC35B3	SLC27A1	SLC35D2	SLCO1B1	SLCO2B1	SLC28A2	SLC5A6	SLCO1C1	SLC16A2	LCN9	SLC25A4	SLC28A1	SLC35B2	LCN1	ALB	SLC35A1	SLC29A4	SLC27A4	SLC25A6	SLC33A1	SLCO4C1	SLCO2A1	SLC29A2	SLCO3A1	LCN15	SLC35C1	LCN12	APOD	SLC28A3	SLC29A3	SLC35B4	ARL2
REACTOME_HIGHLY_CALCIUM_PERMEABLE_POSTSYNAPTIC_NICOTINIC_ACETYLCHOLINE_RECEPTORS	http://www.gsea-msigdb.org/gsea/msigdb/cards/REACTOME_HIGHLY_CALCIUM_PERMEABLE_POSTSYNAPTIC_NICOTINIC_ACETYLCHOLINE_RECEPTORS	CHRNA3	CHRNA4	CHRNB4	CHRNA2	CHRNA1	CHRNB3	CHRNA6	CHRNB2	CHRNA5	CHRNA9	CHRNA7
REACTOME_ORGANIC_CATION_ANION_ZWITTERION_TRANSPORT	http://www.gsea-msigdb.org/gsea/msigdb/cards/REACTOME_ORGANIC_CATION_ANION_ZWITTERION_TRANSPORT	SLC22A16	SLC22A18	SLC22A2	SLC22A7	SLC22A3	SLC22A8	RUNX1	SLC22A15	SLC22A11	SLC22A1	SLC22A4	SLC22A5	SLC22A12	SLC22A6	RSC1A1
REACTOME_DCC_MEDIATED_ATTRACTIVE_SIGNALING	http://www.gsea-msigdb.org/gsea/msigdb/cards/REACTOME_DCC_MEDIATED_ATTRACTIVE_SIGNALING	FYN	TRIO	NTN1	CDC42	ABLIM1	WASL	RAC1	DOCK1	NCK1	ABLIM2	PTK2	ABLIM3	DCC	SRC
REACTOME_RECYCLING_PATHWAY_OF_L1	http://www.gsea-msigdb.org/gsea/msigdb/cards/REACTOME_RECYCLING_PATHWAY_OF_L1	AP2B1	AP2S1	RPS6KA2	RPS6KA6	ACTB	TUBA3D	DNM2	KIF4A	EZR	DPYSL2	MAPK1	RPS6KA5	TUBB1	TUBB4A	DNM1	SH3GL2	RPS6KA1	CLTA	TUBA1B	TUBA4A	NUMB	TUBB2A	TUBB2B	RDX	CLTC	MSN	TUBA3E	AP2M1	RPS6KA4	TUBA1A	TUBA1C	TUBB6	RPS6KA3	TUBAL3	AP2A2	TUBA8	ACTG1	SHTN1	TUBB4B	AP2A1	SRC	DNM3	TUBA3C	L1CAM	KIF4B	TUBA4B	TUBB3	TUBB8
REACTOME_SYNTHESIS_OF_SUBSTRATES_IN_N_GLYCAN_BIOSYTHESIS	http://www.gsea-msigdb.org/gsea/msigdb/cards/REACTOME_SYNTHESIS_OF_SUBSTRATES_IN_N_GLYCAN_BIOSYTHESIS	DPM1	ST3GAL1	PGM3	ST3GAL6	CTSA	ST6GALNAC1	ST6GALNAC2	ST6GAL1	NANS	PMM1	GNPNAT1	ST8SIA5	RENBP	TSTA3	ST3GAL4	CMAS	ST8SIA1	GMDS	ST8SIA4	NEU2	ST3GAL5	ST6GALNAC5	UAP1	DHDDS	SLC17A5	ALG5	NAGK	ST3GAL3	SRD5A3	GFPT2	NPL	ST6GALNAC4	DPM2	ST8SIA2	PMM2	ST6GAL2	GMPPA	ST8SIA6	FUOM	NUS1	ST3GAL2	FCSK	GNE	ST6GALNAC6	AMDHD2	NEU3	SLC35A1	DOLPP1
REACTOME_RESPIRATORY_ELECTRON_TRANSPORT	http://www.gsea-msigdb.org/gsea/msigdb/cards/REACTOME_RESPIRATORY_ELECTRON_TRANSPORT	NDUFAF7	NDUFAB1	UQCRC1	NDUFS1	NDUFB4	SDHA	NDUFB2	NDUFB7	NDUFAF5	ETFB	NDUFC1	NDUFS8	COX6A1	TIMMDC1	NDUFS7	COQ10B	COX7A2L	SDHB	NDUFB3	NDUFA8	NDUFAF4	NDUFA1	COX6B1	TRAP1	COX7C	UQCR11	NDUFA5	ECSIT	NDUFA10	COX4I1	COX7B	NDUFA2	SCO1	COX16	COQ10A	COX5B	TACO1	NDUFB5	NDUFAF1	LRPPRC	NDUFA9	ETFA	UQCRC2	NDUFB10	SDHC	NDUFS6	NDUFB11	NDUFB9
REACTOME_ASPARAGINE_N_LINKED_GLYCOSYLATION	http://www.gsea-msigdb.org/gsea/msigdb/cards/REACTOME_ASPARAGINE_N_LINKED_GLYCOSYLATION	DPM1	ARF5	COPZ2	TRAPPC6A	ST3GAL1	PGM3	ANK1	ALG1	FUT8	TRAPPC3	ST3GAL6	CTSA	SPTB	ST6GALNAC1	ST6GALNAC2	MGAT4A	SEL1L	DERL2	ST6GAL1	NSF	LMAN1	TUBA3D	DYNC1I2	CAPZB	CD59	B4GALT1	TMED2	ALG9	ALG6	EDEM2	DYNLL1	GANAB	SCFD1	SEC22C	ARCN1	NANS	KDELR3	PMM1	GNPNAT1	CNIH1	PSMC1	SEC23A	CTSZ	TUBB1	ARFGAP1	ST8SIA5	ALG13	RENBP
REACTOME_ASSEMBLY_OF_THE_PRE_REPLICATIVE_COMPLEX	http://www.gsea-msigdb.org/gsea/msigdb/cards/REACTOME_ASSEMBLY_OF_THE_PRE_REPLICATIVE_COMPLEX	E2F2	PSMB1	PSMC4	PSMA4	PSME4	MCM2	MCM6	ORC1	PSMC5	ORC6	PSME1	CDC6	PSMD5	PSMD8	MCM5	PSMC6	PSMA3	PSMC1	PSMB5	PSMA6	PSME2	PSMA7	E2F1	PSMD10	PSMD7	MCM4	PSMA2	PSMD3	PSMD11	PSMD9	MCM3	E2F3	GMNN	PSMD14	ORC2	ORC4	PSMF1	MCM8	PSMB2	SEM1	PSMA1	PSME3	ORC3	PSMB7	PSMB6	PSMA5	RPS27A	UBC
REACTOME_BIOSYNTHESIS_OF_THE_N_GLYCAN_PRECURSOR_DOLICHOL_LIPID_LINKED_OLIGOSACCHARIDE_LLO_AND_TRANSFER_TO_A_NASCENT_PROTEIN	http://www.gsea-msigdb.org/gsea/msigdb/cards/REACTOME_BIOSYNTHESIS_OF_THE_N_GLYCAN_PRECURSOR_DOLICHOL_LIPID_LINKED_OLIGOSACCHARIDE_LLO_AND_TRANSFER_TO_A_NASCENT_PROTEIN	DPM1	ST3GAL1	PGM3	ALG1	ST3GAL6	CTSA	ST6GALNAC1	ST6GALNAC2	ST6GAL1	ALG9	ALG6	NANS	PMM1	GNPNAT1	ST8SIA5	ALG13	RENBP	TSTA3	ST3GAL4	CMAS	ST8SIA1	GMDS	ST8SIA4	NEU2	ST3GAL5	ST6GALNAC5	UAP1	DHDDS	ALG2	SLC17A5	ALG5	NAGK	ST3GAL3	SRD5A3	MPDU1	GFPT2	NPL	ST6GALNAC4	DPM2	ALG10	ST8SIA2	PMM2	ST6GAL2	GMPPA	ST8SIA6	FUOM	NUS1	ST3GAL2
REACTOME_CGMP_EFFECTS	http://www.gsea-msigdb.org/gsea/msigdb/cards/REACTOME_CGMP_EFFECTS	MRVI1	PDE10A	PDE1A	PDE1B	PDE11A	KCNMB4	PRKG2	PDE5A	KCNMB1	ITPR1	KCNMA1	PDE9A	KCNMB3	PRKG1	PDE2A	KCNMB2
REACTOME_REGULATION_OF_SIGNALING_BY_CBL	http://www.gsea-msigdb.org/gsea/msigdb/cards/REACTOME_REGULATION_OF_SIGNALING_BY_CBL	FYN	PIK3CB	BLNK	CRKL	HCK	PIK3R2	RAPGEF1	CBL	PIK3R3	PIK3CA	VAV1	RPS27A	PIK3R1	UBC	SYK	CRK	UBB	PIK3CD	YES1	GRB2	UBA52	LYN
REACTOME_CALNEXIN_CALRETICULIN_CYCLE	http://www.gsea-msigdb.org/gsea/msigdb/cards/REACTOME_CALNEXIN_CALRETICULIN_CYCLE	SEL1L	DERL2	EDEM2	GANAB	UGGT2	EDEM3	CANX	PRKCSH	EDEM1	OS9	UGGT1	RNF185	RPS27A	2025-03-06	UBC	AMFR	SYVN1	PDIA3	UBB	RNF139	MAN1B1	CALR	RNF5	TRIM13	UBA52	RNF103
REACTOME_PASSIVE_TRANSPORT_BY_AQUAPORINS	http://www.gsea-msigdb.org/gsea/msigdb/cards/REACTOME_PASSIVE_TRANSPORT_BY_AQUAPORINS	AQP6	AQP8	AQP9	MIP	AQP10	AQP5	AQP7	AQP3	AQP2	AQP4	AQP11	AQP12A	AQP1
REACTOME_NITRIC_OXIDE_STIMULATES_GUANYLATE_CYCLASE	http://www.gsea-msigdb.org/gsea/msigdb/cards/REACTOME_NITRIC_OXIDE_STIMULATES_GUANYLATE_CYCLASE	NOS2	GUCY1B1	MRVI1	NOS1	PDE10A	PDE1A	PDE1B	PDE11A	KCNMB4	PRKG2	PDE5A	KCNMB1	ITPR1	GUCY1A2	KCNMA1	PDE9A	GUCY1A1	NOS3	KCNMB3	PRKG1	PDE2A	KCNMB2
REACTOME_PLATELET_HOMEOSTASIS	http://www.gsea-msigdb.org/gsea/msigdb/cards/REACTOME_PLATELET_HOMEOSTASIS	FGR	NOS2	ATP2B4	GUCY1B1	PPP2R5A	ATP2B3	PPP2R5B	TRPC7	GNB5	ATP2B1	MRVI1	ATP2A3	SRI	PPP2R5C	GNB1	P2RX5	APOB	GNAS	P2RX7	NOS1	ITPR3	P2RX6	SLC8A3	PPP2CB	PPP2R1A	P2RX1	P2RX3	GNB3	PTPN6	MAPK14	PDE10A	PPP2R5D	PPP2CA	GNB4	PDE1A	PLA2G4A	SLC8A2	ITPR2	PDE1B	GNG13	GNG11	GNGT1	PDE11A	P2RX4	KCNMB4	TRPC6	PPP2R1B	PRKG2
REACTOME_N_GLYCAN_TRIMMING_IN_THE_ER_AND_CALNEXIN_CALRETICULIN_CYCLE	http://www.gsea-msigdb.org/gsea/msigdb/cards/REACTOME_N_GLYCAN_TRIMMING_IN_THE_ER_AND_CALNEXIN_CALRETICULIN_CYCLE	SEL1L	DERL2	EDEM2	GANAB	PSMC1	UGGT2	MLEC	MOGS	EDEM3	RAD23B	CANX	PRKCSH	EDEM1	OS9	UGGT1	DERL1	RNF185	RPS27A	2025-03-06	UBC	NGLY1	AMFR	UBXN1	SYVN1	VCP	PDIA3	ENGASE	UBB	RNF139	MAN1B1	CALR	RNF5	TRIM13	UBA52	RNF103
REACTOME_PLATELET_SENSITIZATION_BY_LDL	http://www.gsea-msigdb.org/gsea/msigdb/cards/REACTOME_PLATELET_SENSITIZATION_BY_LDL	FGR	PPP2R5A	PPP2R5B	PPP2R5C	APOB	PPP2CB	PPP2R1A	PTPN6	MAPK14	PPP2R5D	PPP2CA	PLA2G4A	PPP2R1B	PPP2R5E	LRP8	PTPN11	PECAM1
REACTOME_AQUAPORIN_MEDIATED_TRANSPORT	http://www.gsea-msigdb.org/gsea/msigdb/cards/REACTOME_AQUAPORIN_MEDIATED_TRANSPORT	PRKAR2B	GNB5	PRKACA	ADCY2	GNB1	AQP6	GNAS	AVP	AQP8	AQP9	RAB11A	RAB11FIP2	PRKAR1A	GNB3	PRKAR2A	GNB4	ADCY7	AVPR2	GNG13	GNG11	GNGT1	ADCY4	MIP	ADCY3	PRKACB	AQP10	ADCY8	AQP5	ADCY9	GNG3	ADCY1	PRKACG	AQP7	AQP3	GNGT2	MYO5B	AC093503.1	AQP2	GNG4	AQP4	GNB2	GNG12	ADCY5	GNG5	ADCY6	GNG7	AQP11	AQP12A
REACTOME_RAP1_SIGNALLING	http://www.gsea-msigdb.org/gsea/msigdb/cards/REACTOME_RAP1_SIGNALLING	RASGRP2	PRKACA	RAP1GAP	RAPGEF3	RAPGEF4	RAP1A	RAP1B	RAF1	RAP1GAP2	PRKACB	YWHAZ	PRKACG	YWHAB	RASGRP1	PRKG1	SIPA1
REACTOME_PLATELET_CALCIUM_HOMEOSTASIS	http://www.gsea-msigdb.org/gsea/msigdb/cards/REACTOME_PLATELET_CALCIUM_HOMEOSTASIS	ATP2B4	ATP2B3	TRPC7	ATP2B1	ATP2A3	SRI	P2RX5	P2RX7	ITPR3	P2RX6	SLC8A3	P2RX1	P2RX3	SLC8A2	ITPR2	P2RX4	TRPC6	TRPC3	ITPR1	ATP2B2	ORAI2	STIM1	ATP2A2	SLC8A1	P2RX2	ATP2A1	CALM1	ORAI1
REACTOME_PROSTACYCLIN_SIGNALLING_THROUGH_PROSTACYCLIN_RECEPTOR	http://www.gsea-msigdb.org/gsea/msigdb/cards/REACTOME_PROSTACYCLIN_SIGNALLING_THROUGH_PROSTACYCLIN_RECEPTOR	GNB5	GNB1	GNAS	GNB3	GNB4	GNG13	GNG11	GNGT1	PTGIR	GNG3	GNGT2	AC093503.1	GNG4	GNB2	GNG12	GNG5	GNG7	GNG2	GNG10
REACTOME_GABA_SYNTHESIS_RELEASE_REUPTAKE_AND_DEGRADATION	http://www.gsea-msigdb.org/gsea/msigdb/cards/REACTOME_GABA_SYNTHESIS_RELEASE_REUPTAKE_AND_DEGRADATION	SLC6A13	SYT1	RIMS1	DNAJC5	SLC32A1	RAB3A	STX1A	HSPA8	SLC6A12	ALDH5A1	GAD1	SLC6A11	SNAP25	GAD2	STXBP1	SLC6A1	CPLX1	ABAT	VAMP2
REACTOME_INCRETIN_SYNTHESIS_SECRETION_AND_INACTIVATION	http://www.gsea-msigdb.org/gsea/msigdb/cards/REACTOME_INCRETIN_SYNTHESIS_SECRETION_AND_INACTIVATION	PAX6	ISL1	GNB3	SPCS1	GCG	SPCS2	FFAR1	GNG13	SPCS3	GRP	GATA4	SEC11A	GPR119	TCF7L2	GIP	CDX2	SEC11C	CTNNB1	LEP	PCSK1	FFAR4	DPP4	GNAT3
REACTOME_TRANSPORT_OF_ORGANIC_ANIONS	http://www.gsea-msigdb.org/gsea/msigdb/cards/REACTOME_TRANSPORT_OF_ORGANIC_ANIONS	SLCO1A2	SLCO4A1	AVP	SLCO1B3	SLCO1B1	SLCO2B1	SLCO1C1	SLC16A2	ALB	SLCO4C1	SLCO2A1	SLCO3A1
REACTOME_IRAK1_RECRUITS_IKK_COMPLEX	http://www.gsea-msigdb.org/gsea/msigdb/cards/REACTOME_IRAK1_RECRUITS_IKK_COMPLEX	IKBKB	PELI2	RPS27A	UBC	UBB	PELI3	TRAF6	UBE2N	IRAK1	PELI1	CHUK	UBA52	UBE2V1	IKBKG
REACTOME_TRAF6_MEDIATED_IRF7_ACTIVATION	http://www.gsea-msigdb.org/gsea/msigdb/cards/REACTOME_TRAF6_MEDIATED_IRF7_ACTIVATION	CREBBP	SIKE1	MAVS	EP300	DDX58	IFIH1	IFNA6	IFNA8	TRIM25	IRF3	TRAF2	TANK	IFNA21	IFNA5	IFNA16	IFNB1	TRAF6	RNF135	TBK1	IRF7	IFNA10	IFNA2	IFNA1	IFNA7	IFNA14	IFNA13	IFNA17	IFNA4	IKBKE
REACTOME_CIRCADIAN_CLOCK	http://www.gsea-msigdb.org/gsea/msigdb/cards/REACTOME_CIRCADIAN_CLOCK	CREBBP	FBXL3	CRY1	ARNTL2	CUL1	F7	RORA	SREBF1	MEF2C	SMARCD3	NCOA1	CREM	SIRT1	EP300	HIF1A	AVP	TBL1X	DBP	CRTC1	NAMPT	SERPINE1	RAI1	USP46	PPARGC1A	CPT1A	SKP1	NR3C1	ATF2	MEF2D	CREB1	ELOVL3	CRY2	BHLHE41	MED1	NR1D1	HELZ2	PER2	ARNTL	BHLHE40	CLOCK	TGS1	NCOA2	CRTC3	NCOR1	CSNK1D	SIK1	CARM1	RPS27A
REACTOME_FACTORS_INVOLVED_IN_MEGAKARYOCYTE_DEVELOPMENT_AND_PLATELET_PRODUCTION	http://www.gsea-msigdb.org/gsea/msigdb/cards/REACTOME_FACTORS_INVOLVED_IN_MEGAKARYOCYTE_DEVELOPMENT_AND_PLATELET_PRODUCTION	KDM1A	PRKAR2B	EHD3	EHD2	KIF1B	HMG20B	KIF26A	KIF2A	CDC42	PRKACA	ACTB	TUBA3D	KIFAP3	CAPZB	KIF22	CARMIL1	KIF3C	DOCK9	DOCK3	KIF9	KIF16B	RCOR1	KIF4A	CBX5	JAK2	ABL1	ITPK1	TUBB1	KIF3B	GATA1	TUBB4A	KLC3	DOCK8	GATA3	RAD51C	AKAP10	PRKAR1A	EHD1	SH2B3	KIF20A	PRKAR2A	HDAC1	CAPZA1	DOCK7	MFN2	KIF21B	MYB	IFNA6
REACTOME_REGULATION_OF_IFNG_SIGNALING	http://www.gsea-msigdb.org/gsea/msigdb/cards/REACTOME_REGULATION_OF_IFNG_SIGNALING	IFNGR1	PIAS1	JAK2	IFNG	PTPN6	STAT1	SUMO1	IFNGR2	JAK1	PTPN2	PTPN11	SOCS3	SOCS1	PTPN1
REACTOME_REGULATION_OF_MRNA_STABILITY_BY_PROTEINS_THAT_BIND_AU_RICH_ELEMENTS	http://www.gsea-msigdb.org/gsea/msigdb/cards/REACTOME_REGULATION_OF_MRNA_STABILITY_BY_PROTEINS_THAT_BIND_AU_RICH_ELEMENTS	PSMB1	PSMC4	PSMA4	ELAVL1	PSME4	PABPC1	EXOSC7	EXOSC5	XPO1	TNPO1	DIS3	PSMC5	KHSRP	PSME1	PSMD5	PSMD8	PSMC6	PSMA3	PSMC1	PSMB5	PSMA6	PSME2	PSMA7	PSMD10	PSMD7	HSPB1	PSMA2	EXOSC3	PSMD3	PSMD11	HSPA8	PSMD9	MAPK14	XRN1	EIF4G1	PSMD14	SET	EXOSC8	EXOSC9	PSMF1	PSMB2	NUP214	SEM1	ZFP36	PSMA1	EXOSC2	PSME3	PSMB7
REACTOME_TRAF3_DEPENDENT_IRF_ACTIVATION_PATHWAY	http://www.gsea-msigdb.org/gsea/msigdb/cards/REACTOME_TRAF3_DEPENDENT_IRF_ACTIVATION_PATHWAY	CREBBP	SIKE1	MAVS	EP300	DDX58	IFIH1	TRIM25	IRF3	TRAF3	IFNB1	RNF135	TBK1	IRF7	IKBKE
REACTOME_GABA_B_RECEPTOR_ACTIVATION	http://www.gsea-msigdb.org/gsea/msigdb/cards/REACTOME_GABA_B_RECEPTOR_ACTIVATION	GNAI3	ADCY2	GNB1	GNB3	GNAI2	KCNJ5	ADCY7	KCNJ2	GNGT1	GNAI1	ADCY4	GABBR2	ADCY3	GNAL	KCNJ16	ADCY8	KCNJ6	KCNJ15	ADCY9	GNG3	KCNJ9	KCNJ3	ADCY1	GNGT2	AC093503.1	KCNJ4	GNG4	GNB2	GNG12	ADCY5	GNG5	ADCY6	GNG7	KCNJ10	KCNJ12	GNG2	GABBR1	GNAT3	GNG10
REACTOME_TRANSPORT_TO_THE_GOLGI_AND_SUBSEQUENT_MODIFICATION	http://www.gsea-msigdb.org/gsea/msigdb/cards/REACTOME_TRANSPORT_TO_THE_GOLGI_AND_SUBSEQUENT_MODIFICATION	ARF5	COPZ2	TRAPPC6A	ANK1	FUT8	TRAPPC3	SPTB	MGAT4A	ST6GAL1	NSF	LMAN1	TUBA3D	DYNC1I2	CAPZB	CD59	B4GALT1	TMED2	DYNLL1	SCFD1	SEC22C	ARCN1	KDELR3	CNIH1	SEC23A	CTSZ	TUBB1	ARFGAP1	COG4	DCTN6	LHB	TUBB4A	PPP6R1	NAPA	KDELR1	COPE	BET1	YKT6	SEC23IP	GBF1	GOSR2	GOSR1	AREG	CTSC	PPP6R3	ST3GAL4	FOLR1	COPZ1	MAN1A1
REACTOME_IRON_UPTAKE_AND_TRANSPORT	http://www.gsea-msigdb.org/gsea/msigdb/cards/REACTOME_IRON_UPTAKE_AND_TRANSPORT	HFE	ATP6V0A1	ATP6V1H	CP	CUL1	ATP6AP1	CYBRD1	TFRC	SLC46A1	FTL	HEPH	MCOLN1	TF	SLC22A17	HMOX1	ATP6V1D	HMOX2	ATP6V0A4	TFR2	GLRX3	TCIRG1	SLC11A2	CAND1	SKP1	ATP6V0E1	ATP6V1A	STEAP3	ATP6V1B1	ATP6V0B	FBXL5	ABCG2	ACO1	ATP6V1F	NEDD8	ATP6V1E1	IREB2	ATP6V1G1	SLC40A1	ATP6V1C2	RPS27A	ATP6V1B2	ATP6V0D2	LCN2	UBC	ATP6V1G3	ATP6V1C1	STEAP2	ATP6V0D1
REACTOME_INTERFERON_GAMMA_SIGNALING	http://www.gsea-msigdb.org/gsea/msigdb/cards/REACTOME_INTERFERON_GAMMA_SIGNALING	CD44	IFNGR1	PIAS1	CAMK2B	SP100	CAMK2A	AC004551.1	ICAM1	JAK2	MID1	TRIM35	TRIM14	TRIM2	TRIM3	OAS3	OAS2	IFNG	PTPN6	TRIM38	STAT1	SUMO1	TRIM62	GBP3	GBP1	IRF6	TRIM25	TRIM6	MT2A	IRF1	IRF3	IRF5	TRIM21	TRIM5	TRIM22	TRIM45	OASL	IRF4	TRIM29	PML	IRF8	CAMK2D	CAMK2G	NCAM1	TRIM48	FCGR1A	GBP5	IFNGR2	JAK1
REACTOME_N_GLYCAN_ANTENNAE_ELONGATION	http://www.gsea-msigdb.org/gsea/msigdb/cards/REACTOME_N_GLYCAN_ANTENNAE_ELONGATION	MGAT4A	ST6GAL1	B4GALT1	ST3GAL4	B4GALT2	B4GALT6	B4GALT4	ST8SIA2	ST8SIA6	MGAT5	B4GALT5	B4GALT3	MGAT4B	ST8SIA3	MGAT4C
REACTOME_TRAF6_MEDIATED_IRF7_ACTIVATION_IN_TLR7_8_OR_9_SIGNALING	http://www.gsea-msigdb.org/gsea/msigdb/cards/REACTOME_TRAF6_MEDIATED_IRF7_ACTIVATION_IN_TLR7_8_OR_9_SIGNALING	TLR8	RPS27A	UBC	UBB	MYD88	TRAF6	UBE2N	IRAK1	IRF7	TLR7	IRAK4	UBA52	TLR9	UBE2V1
REACTOME_ACTIVATION_OF_IRF3_IRF7_MEDIATED_BY_TBK1_IKK_EPSILON	http://www.gsea-msigdb.org/gsea/msigdb/cards/REACTOME_ACTIVATION_OF_IRF3_IRF7_MEDIATED_BY_TBK1_IKK_EPSILON	SARM1	IRF3	TICAM1	TRAF3	TANK	TLR4	RPS27A	UBC	LY96	UBB	CD14	PTPN11	TBK1	IRF7	UBA52	TICAM2	IKBKE
REACTOME_ION_TRANSPORT_BY_P_TYPE_ATPASES	http://www.gsea-msigdb.org/gsea/msigdb/cards/REACTOME_ION_TRANSPORT_BY_P_TYPE_ATPASES	ATP2C1	ATP1A2	ATP9A	ATP11B	CAMK2B	ATP2B4	ATP2C2	ATP2B3	ATP11A	ATP1B3	CAMK2A	ATP2B1	ATP2A3	SRI	ATP12A	ATP8B1	FXYD3	ATP11C	ATP8B4	ATP1A3	ATP4A	ATP13A1	ATP10B	CUTC	PDZD11	ATP7B	ATP8A1	ATP13A4	ATP1B2	ATP8B3	ATP1A4	ATP8A2	FXYD6	FXYD2	ATP1B1	ATP8B2	ATP10D	CAMK2D	CAMK2G	FXYD4	ATP2B2	ATP13A2	ATP1A1	ATP7A	ATP9B	SLN	ATP2A2	ATP4B
REACTOME_INTERFERON_ALPHA_BETA_SIGNALING	http://www.gsea-msigdb.org/gsea/msigdb/cards/REACTOME_INTERFERON_ALPHA_BETA_SIGNALING	IFI35	IP6K2	AC004551.1	SAMHD1	TYK2	OAS3	OAS2	PTPN6	STAT1	IRF6	IFIT3	IFIT2	IFNA6	IFNA8	EGR1	IRF1	IRF3	IFI6	IRF5	BST2	XAF1	RSAD2	OASL	RNASEL	IFNA21	IRF4	IRF8	IFITM3	IFNAR1	IFNA5	IFNA16	MX1	IFNAR2	ADAR	JAK1	GBP2	ABCE1	IFI27	IRF2	STAT2	IFNB1	ISG20	PTPN11	MX2	SOCS3	USP18	IFITM2	SOCS1
REACTOME_ADVANCED_GLYCOSYLATION_ENDPRODUCT_RECEPTOR_SIGNALING	http://www.gsea-msigdb.org/gsea/msigdb/cards/REACTOME_ADVANCED_GLYCOSYLATION_ENDPRODUCT_RECEPTOR_SIGNALING	MAPK1	MAPK3	CAPZA1	PRKCSH	LGALS3	APP	S100B	S100A12	SAA1	HMGB1	CAPZA2	AGER	DDOST
REACTOME_GABA_RECEPTOR_ACTIVATION	http://www.gsea-msigdb.org/gsea/msigdb/cards/REACTOME_GABA_RECEPTOR_ACTIVATION	GABRA3	GABRA1	GNAI3	ADCY2	GNB1	GABRA4	GNB3	GABRR2	GABRG2	GNAI2	KCNJ5	ADCY7	KCNJ2	GNGT1	GNAI1	ADCY4	ARHGEF9	GABBR2	ADCY3	GNAL	GABRA6	GABRB2	GABRR1	GABRA2	KCNJ16	ADCY8	NPTN	KCNJ6	KCNJ15	ADCY9	GNG3	KCNJ9	KCNJ3	GABRB1	ADCY1	GABRB3	GNGT2	AC093503.1	KCNJ4	GNG4	GNB2	GNG12	ADCY5	GNG5	ADCY6	GNG7	KCNJ10	GABRG3
REACTOME_KINESINS	http://www.gsea-msigdb.org/gsea/msigdb/cards/REACTOME_KINESINS	KIF1B	KIF26A	KIF2A	TUBA3D	KIFAP3	KIF22	KIF3C	KIF9	KIF16B	KIF4A	TUBB1	KIF3B	TUBB4A	KLC3	KIF20A	KIF21B	KIF18A	TUBA1B	KIF25	KLC1	TUBA4A	KIF1C	KIF1A	KIF3A	KIF12	KLC4	TUBB2A	TUBB2B	AC027237.1	KIF11	KIF20B	CENPE	KIF21A	KIF2B	KIF2C	TUBA3E	KIF5A	RACGAP1	KIF26B	KIF15	KIF6	KIF27	TUBA1A	TUBA1C	KIFC2	KIF5B	KLC2	TUBB6
REACTOME_N_GLYCAN_ANTENNAE_ELONGATION_IN_THE_MEDIAL_TRANS_GOLGI	http://www.gsea-msigdb.org/gsea/msigdb/cards/REACTOME_N_GLYCAN_ANTENNAE_ELONGATION_IN_THE_MEDIAL_TRANS_GOLGI	FUT8	MGAT4A	ST6GAL1	B4GALT1	LHB	ST3GAL4	MAN2A1	CHST10	B4GALT2	B4GALT6	B4GALT4	CHST8	MGAT3	CGA	ST8SIA2	ST8SIA6	MGAT5	B4GALT5	B4GALT3	MGAT4B	MGAT2	FUT3	ST8SIA3	FUCA1	MGAT4C	MAN2A2
REACTOME_REGULATION_OF_IFNA_SIGNALING	http://www.gsea-msigdb.org/gsea/msigdb/cards/REACTOME_REGULATION_OF_IFNA_SIGNALING	TYK2	PTPN6	STAT1	IFNA6	IFNA8	IFNA21	IFNAR1	IFNA5	IFNA16	IFNAR2	JAK1	STAT2	IFNB1	PTPN11	SOCS3	USP18	SOCS1	IFNA10	IFNA2	PTPN1	IFNA1	IFNA7	IFNA14	IFNA13	IFNA17	IFNA4
REACTOME_INTERFERON_SIGNALING	http://www.gsea-msigdb.org/gsea/msigdb/cards/REACTOME_INTERFERON_SIGNALING	CD44	IFNGR1	NUP160	PIAS1	TPR	EIF2AK2	CAMK2B	NDC1	SP100	IFI35	IP6K2	NUP133	NEDD4	CAMK2A	EIF4G3	NUP37	SEH1L	AC004551.1	ICAM1	NUP50	AAAS	NUP188	JAK2	RAE1	SAMHD1	MID1	KPNA3	MAPK3	NUP93	TRIM35	TYK2	TRIM14	DDX58	KPNB1	NUP88	TRIM2	TRIM3	EIF4G2	NUP98	OAS3	OAS2	IFNG	NUP107	PTPN6	TRIM38	NUP155	KPNA1	EIF4G1
REACTOME_TRANSFERRIN_ENDOCYTOSIS_AND_RECYCLING	http://www.gsea-msigdb.org/gsea/msigdb/cards/REACTOME_TRANSFERRIN_ENDOCYTOSIS_AND_RECYCLING	HFE	ATP6V0A1	ATP6V1H	ATP6AP1	TFRC	MCOLN1	TF	ATP6V1D	ATP6V0A4	TFR2	TCIRG1	ATP6V0E1	ATP6V1A	STEAP3	ATP6V1B1	ATP6V0B	ATP6V1F	ATP6V1E1	ATP6V1G1	ATP6V1C2	ATP6V1B2	ATP6V0D2	ATP6V1G3	ATP6V1C1	STEAP2	ATP6V0D1	ATP6V0E2	ATP6V0A2	ATP6V0C	ATP6V1G2	ATP6V1E2
REACTOME_DSCAM_INTERACTIONS	http://www.gsea-msigdb.org/gsea/msigdb/cards/REACTOME_DSCAM_INTERACTIONS	NTN1	MAPK8	MAPK14	RAC1	PAK1	MAPK13	DSCAM	DSCAML1	MAPK11	DCC	MAPK12
REACTOME_ION_CHANNEL_TRANSPORT	http://www.gsea-msigdb.org/gsea/msigdb/cards/REACTOME_ION_CHANNEL_TRANSPORT	CLCN6	CLCA1	CLCA4	ATP2C1	ATP1A2	ATP6V0A1	BEST2	ATP6V1H	ANO2	NEDD4L	ATP9A	MCOLN3	ATP11B	CAMK2B	ATP2B4	WNK1	ATP2C2	ATP2B3	ATP11A	TRPC7	ATP1B3	CAMK2A	ATP2B1	TRPM5	ATP6AP1	ASIC4	TRPC5	CLCN4	ATP2A3	ANO8	SRI	ATP12A	OSTM1	ATP8B1	TRPM3	FXYD3	MCOLN1	TRPM7	ATP6V1D	TRPC4AP	SGK2	ATP11C	NALCN	CLCN7	ATP8B4	SGK3	TRPA1	ATP1A3
REACTOME_IKK_COMPLEX_RECRUITMENT_MEDIATED_BY_RIP1	http://www.gsea-msigdb.org/gsea/msigdb/cards/REACTOME_IKK_COMPLEX_RECRUITMENT_MEDIATED_BY_RIP1	SARM1	BIRC3	UBE2D1	IKBKB	UBE2D3	BIRC2	TICAM1	RIPK3	UBE2D2	TLR4	RIPK1	RPS27A	UBC	LY96	UBB	CD14	TRAF6	UBE2N	CHUK	UBA52	TICAM2	UBE2V1	IKBKG
REACTOME_FORMATION_OF_INCISION_COMPLEX_IN_GG_NER	http://www.gsea-msigdb.org/gsea/msigdb/cards/REACTOME_FORMATION_OF_INCISION_COMPLEX_IN_GG_NER	ERCC1	MNAT1	PIAS1	RBX1	UBE2I	ERCC2	RPA3	GTF2H1	GTF2H3	SUMO1	RPA2	RAD23B	USP45	PARP2	CHD1L	PIAS3	RPA1	CDK7	CCNH	DDB2	ERCC5	XPA	CUL4A	PARP1	RPS27A	GTF2H2	CETN2	UBC	XPC	RNF111	CUL4B	ERCC3	DDB1	UBE2V2	UBB	ERCC4	UBE2N	RAD23A	SUMO3	SUMO2	GTF2H4	UBA52	GTF2H5
REACTOME_TRANSCRIPTIONAL_REGULATION_OF_WHITE_ADIPOCYTE_DIFFERENTIATION	http://www.gsea-msigdb.org/gsea/msigdb/cards/REACTOME_TRANSCRIPTIONAL_REGULATION_OF_WHITE_ADIPOCYTE_DIFFERENTIATION	CREBBP	MED24	MED17	THRAP3	MED29	SREBF1	ZNF638	SMARCD3	NCOA1	MED15	EP300	TBL1X	KLF5	MED25	MED26	TGFB1	MED13	MED31	NFKB1	PPARGC1A	CCNC	MED23	CCND3	FAM120B	MED28	EGR2	MED13L	NCOA3	PCK1	MED20	WNT1	MED1	HELZ2	MED18	PPARG	CDK8	MED10	MED6	CD36	CDK4	MED4	KLF4	TGS1	NCOA2	MED9	NCOR1	CARM1	MED22
REACTOME_ENDOSOMAL_SORTING_COMPLEX_REQUIRED_FOR_TRANSPORT_ESCRT	http://www.gsea-msigdb.org/gsea/msigdb/cards/REACTOME_ENDOSOMAL_SORTING_COMPLEX_REQUIRED_FOR_TRANSPORT_ESCRT	VTA1	TSG101	CHMP2B	CHMP5	CHMP4B	STAM2	CHMP3	VPS4B	CHMP2A	VPS25	VPS4A	VPS36	STAM	VPS37B	MVB12A	RPS27A	CHMP7	UBC	VPS37A	SNF8	VPS28	CHMP4C	UBAP1	VPS37C	UBB	CHMP6	VPS37D	HGS	MVB12B	UBA52	CHMP4A
REACTOME_MEIOTIC_RECOMBINATION	http://www.gsea-msigdb.org/gsea/msigdb/cards/REACTOME_MEIOTIC_RECOMBINATION	BRCA1	MRE11	RAD51	SPO11	MSH4	MLH1	DMC1	RBBP8	NBN	H2AFV	RPA3	RAD51C	RAD50	RPA2	MLH3	MND1	CDK2	HIST1H2BJ	PSMC3IP	RPA1	H3F3B	TEX15	CDK4	BRCA2	HIST1H2BA	ATM	HIST1H2BD	HIST1H4H	H3F3A	H2AFZ	PRDM9	HIST3H3	TOP3A	HIST1H2AC	HIST1H2BC	HIST2H3D	HIST2H2AC	HIST2H2BE	HIST1H2BL	H2AFX	HIST1H2AD	HIST3H2BB	HIST1H4C	HIST1H3J	HIST1H4J	BLM	HIST1H3D	HIST4H4
REACTOME_PLATELET_AGGREGATION_PLUG_FORMATION	http://www.gsea-msigdb.org/gsea/msigdb/cards/REACTOME_PLATELET_AGGREGATION_PLUG_FORMATION	ITGA2B	BCAR1	RASGRP2	APBB1IP	RAPGEF3	THPO	RAPGEF4	CSK	COL1A1	VWF	FN1	SOS1	RAP1A	MPL	RAP1B	TLN1	PDPK1	AKT1	ADRA2A	SHC1	COL1A2	SYK	CRK	PTK2	GP9	FGG	FGA	FGB	RASGRP1	GRB2	GP5	F2	ADRA2C	GP1BA	PTPN1	SRC	GP1BB	ITGB3	ADRA2B
REACTOME_SIGNALING_BY_NOTCH	http://www.gsea-msigdb.org/gsea/msigdb/cards/REACTOME_SIGNALING_BY_NOTCH	PLXND1	CREBBP	PSMB1	PSMC4	MAMLD1	TACC3	CNTN1	FLT4	PSMA4	HDAC9	CUL1	HDAC7	ST3GAL6	TLE2	YBX1	HDAC4	SEL1L	NOTCH3	ATP2A3	AC016586.1	TNRC6C	ITCH	PSEN1	B4GALT1	TMED2	PSMC5	TNRC6A	DTX2	PSME1	AGO1	HDAC6	PSMD5	PSMD8	MFNG	TNRC6B	RBX1	EP300	HDAC10	GZMB	PSMC6	PSMA3	SNW1	HIF1A	PSMC1	PSMB5	PSMA6	PSME2	PSMA7
REACTOME_LAGGING_STRAND_SYNTHESIS	http://www.gsea-msigdb.org/gsea/msigdb/cards/REACTOME_LAGGING_STRAND_SYNTHESIS	POLA2	RFC1	RFC2	POLD1	POLD3	POLA1	LIG1	RPA3	POLD2	RFC5	RPA2	RPA1	PCNA	RFC3	DNA2	PRIM2	RFC4	FEN1	POLD4	PRIM1
REACTOME_INHIBITION_OF_REPLICATION_INITIATION_OF_DAMAGED_DNA_BY_RB1_E2F1	http://www.gsea-msigdb.org/gsea/msigdb/cards/REACTOME_INHIBITION_OF_REPLICATION_INITIATION_OF_DAMAGED_DNA_BY_RB1_E2F1	POLA2	E2F1	POLA1	PPP2CB	PPP2R1A	PPP2CA	TFDP2	PPP2R1B	RB1	PRIM2	PPP2R3B	PRIM1	TFDP1
REACTOME_ETHANOL_OXIDATION	http://www.gsea-msigdb.org/gsea/msigdb/cards/REACTOME_ETHANOL_OXIDATION	ALDH2	ACSS2	ALDH1B1	ACSS1	ALDH1A1	ADH6	ADH1A	ADH7	ADH1B	ADH5	ADH4	ADH1C
REACTOME_SYNTHESIS_OF_VERY_LONG_CHAIN_FATTY_ACYL_COAS	http://www.gsea-msigdb.org/gsea/msigdb/cards/REACTOME_SYNTHESIS_OF_VERY_LONG_CHAIN_FATTY_ACYL_COAS	ELOVL5	ELOVL1	ACSL4	HACD3	TECR	ACSBG1	ELOVL4	ELOVL3	ACSL3	ACSBG2	HSD17B3	SLC27A3	HSD17B12	ACSL1	ELOVL7	ACSL6	HACD1	ELOVL6	ACSF3	HACD4	ACSL5	ELOVL2	TECRL	HACD2
REACTOME_DNA_REPLICATION	http://www.gsea-msigdb.org/gsea/msigdb/cards/REACTOME_DNA_REPLICATION	CDC27	DBF4	E2F2	PSMB1	PSMC4	POLA2	RFC1	PSMA4	RFC2	ANAPC4	CUL1	POLD1	MCM10	PSME4	UBE2D1	MCM2	MCM6	POLD3	ORC1	PSMC5	ANAPC5	ORC6	PSME1	CDC45	CDC6	CDC23	PSMD5	CDC7	PSMD8	MCM5	RBX1	POLE2	PSMC6	PSMA3	PSMC1	PSMB5	PSMA6	PSME2	GINS1	PSMA7	E2F1	PSMD10	POLA1	PSMD7	MCM4	CCNE1	FZR1	LIG1
REACTOME_E2F_MEDIATED_REGULATION_OF_DNA_REPLICATION	http://www.gsea-msigdb.org/gsea/msigdb/cards/REACTOME_E2F_MEDIATED_REGULATION_OF_DNA_REPLICATION	POLA2	ORC1	ORC6	E2F1	POLA1	PPP2CB	PPP2R1A	PPP2CA	TFDP2	ORC2	ORC4	MCM8	CCNB1	ORC3	PPP2R1B	RB1	PRIM2	ORC5	PPP2R3B	CDK1	PRIM1	TFDP1
REACTOME_METABOLISM_OF_CARBOHYDRATES	http://www.gsea-msigdb.org/gsea/msigdb/cards/REACTOME_METABOLISM_OF_CARBOHYDRATES	HS3ST1	SLC25A13	ST3GAL1	IDS	DCN	MAN2B2	MDH1	XYLT2	DERA	CD44	B4GALT7	NUP160	CHPF2	VCAN	PHKA2	TPR	HEXB	GYG2	NDC1	GPC1	ST3GAL6	PFKP	PHKA1	PKM	HYAL2	PYGM	NUP133	NDST1	PRKACA	HMMR	ENO1	NUP37	GPC4	PGM1	GCKR	SEH1L	AKR1B1	B4GALT1	SLC9A1	NUP50	XYLB	AAAS	NUP188	SLC25A1	PYGL	PCK2	PYGB	RAE1
REACTOME_SIGNALING_BY_INSULIN_RECEPTOR	http://www.gsea-msigdb.org/gsea/msigdb/cards/REACTOME_SIGNALING_BY_INSULIN_RECEPTOR	GAB2	ATP6V0A1	ATP6V1H	PIK3CB	FGFR2	FGFR3	FGF10	FGF22	ATP6AP1	FGF4	FGFR1	PIK3C3	FGF20	FLT3LG	MAPK1	ATP6V1D	TRIB3	FGF9	MAPK3	AKT2	PIK3R2	ATP6V0A4	GRB10	FGF8	GAB1	TCIRG1	FGF6	FGF1	ATP6V0E1	ATP6V1A	SOS1	ATP6V1B1	ATP6V0B	FGF23	PIK3CA	FLT3	ATP6V1F	ATP6V1E1	KL	KRAS	KLB	ATP6V1G1	FGF5	FGF2	FGF7	PDPK1	ATP6V1C2	PIK3R1
REACTOME_SIGNAL_ATTENUATION	http://www.gsea-msigdb.org/gsea/msigdb/cards/REACTOME_SIGNAL_ATTENUATION	MAPK1	MAPK3	GRB10	SOS1	SHC1	IRS1	INSR	GRB2	IRS2	INS
REACTOME_SOS_MEDIATED_SIGNALLING	http://www.gsea-msigdb.org/gsea/msigdb/cards/REACTOME_SOS_MEDIATED_SIGNALLING	SOS1	KRAS	IRS1	HRAS	GRB2	IRS2	NRAS
REACTOME_HEMOSTASIS	http://www.gsea-msigdb.org/gsea/msigdb/cards/REACTOME_HEMOSTASIS	FGR	CD99	TFPI	KDM1A	PRKAR2B	ITGAL	ITGA3	LAMP2	ITGA2B	TBXA2R	NOS2	SELE	CD9	FYN	PLAUR	EHD3	IGF1	CD74	HGF	SLC7A9	EHD2	CD44	PRKCH	VCL	RAB27B	LCP2	HSPA5	BCAR1	PIK3CB	KIF1B	ITIH4	F7	ATP2B4	DGKG	GNA15	GUCY1B1	GPC1	HMG20B	GNAI3	DGKA	PRKCQ	PPP2R5A	CD84	KIF26A	RHOA	PRKCZ	ATP2B3	KIF2A
REACTOME_HIV_INFECTION	http://www.gsea-msigdb.org/gsea/msigdb/cards/REACTOME_HIV_INFECTION	SLC25A5	POLR2J	AP2B1	PSMB1	VTA1	CD4	FYN	ELOA	PSMC4	MNAT1	NUP160	PSMA4	AP2S1	ATP6V1H	POLR2B	TPR	NEDD4L	NDC1	CTDP1	TAF2	TAF11	PSME4	NUP133	AP1M1	TSG101	NUP37	XRCC5	CCNT2	XPO1	CHMP2B	SEH1L	CHMP5	PSMC5	CCNK	PSME1	SUPT16H	NUP50	AAAS	PSMD5	NUP188	PSMD8	POLR2E	RANBP1	POLR2F	AP1B1	RBX1	RANGAP1	PSMC6
REACTOME_HIV_LIFE_CYCLE	http://www.gsea-msigdb.org/gsea/msigdb/cards/REACTOME_HIV_LIFE_CYCLE	POLR2J	VTA1	CD4	ELOA	MNAT1	NUP160	POLR2B	TPR	NEDD4L	NDC1	CTDP1	TAF2	TAF11	NUP133	TSG101	NUP37	XRCC5	CCNT2	XPO1	CHMP2B	SEH1L	CHMP5	CCNK	SUPT16H	NUP50	AAAS	NUP188	POLR2E	RANBP1	POLR2F	RANGAP1	RAE1	NELFCD	CHMP4B	RNMT	TAF7L	NUP93	POLR2C	ELOB	ERCC2	POLR2I	LIG1	ELL	TAF6	NUP88	NUP98	GTF2H1	GTF2H3
REACTOME_EARLY_PHASE_OF_HIV_LIFE_CYCLE	http://www.gsea-msigdb.org/gsea/msigdb/cards/REACTOME_EARLY_PHASE_OF_HIV_LIFE_CYCLE	CD4	XRCC5	LIG1	KPNA1	CXCR4	HMGA1	XRCC4	CCR5	PSIP1	FEN1	LIG4	BANF1	PPIA	XRCC6
REACTOME_HOST_INTERACTIONS_OF_HIV_FACTORS	http://www.gsea-msigdb.org/gsea/msigdb/cards/REACTOME_HOST_INTERACTIONS_OF_HIV_FACTORS	SLC25A5	AP2B1	PSMB1	CD4	FYN	PSMC4	NUP160	PSMA4	AP2S1	ATP6V1H	TPR	NDC1	PSME4	NUP133	AP1M1	NUP37	XPO1	SEH1L	PSMC5	PSME1	NUP50	AAAS	PSMD5	NUP188	PSMD8	RANBP1	AP1B1	RBX1	RANGAP1	PSMC6	PSMA3	PSMC1	PSMB5	PSMA6	PSME2	RAE1	PSMA7	HCK	PSMD10	NUP93	PSMD7	ELOB	AP1S1	PSMA2	PSMD3	KPNB1	NUP88	PSMD11
REACTOME_VIRAL_MESSENGER_RNA_SYNTHESIS	http://www.gsea-msigdb.org/gsea/msigdb/cards/REACTOME_VIRAL_MESSENGER_RNA_SYNTHESIS	POLR2J	NUP160	POLR2B	TPR	NDC1	NUP133	NUP37	SEH1L	NUP50	AAAS	NUP188	POLR2E	POLR2F	RAE1	NUP93	POLR2C	POLR2I	NUP88	NUP98	NUP107	NUP155	NUP43	NUP153	NUP85	GTF2F1	NUP214	NUP210	NUPL2	NUP54	NUP58	POLR2D	POLR2K	RANBP2	NUP205	SEC13	NUP35	POLR2H	POLR2G	POLR2L	POLR2A	GTF2F2	POM121	NUP62	POM121C
REACTOME_INTERACTIONS_OF_VPR_WITH_HOST_CELLULAR_PROTEINS	http://www.gsea-msigdb.org/gsea/msigdb/cards/REACTOME_INTERACTIONS_OF_VPR_WITH_HOST_CELLULAR_PROTEINS	SLC25A5	NUP160	TPR	NDC1	NUP133	NUP37	SEH1L	NUP50	AAAS	NUP188	RAE1	NUP93	NUP88	NUP98	NUP107	NUP155	KPNA1	NUP43	NUP153	NUP85	NUP214	NUP210	NUPL2	HMGA1	NUP54	NUP58	SLC25A4	RANBP2	NUP205	SEC13	NUP35	PSIP1	SLC25A6	BANF1	POM121	NUP62	POM121C
REACTOME_FORMATION_OF_ATP_BY_CHEMIOSMOTIC_COUPLING	http://www.gsea-msigdb.org/gsea/msigdb/cards/REACTOME_FORMATION_OF_ATP_BY_CHEMIOSMOTIC_COUPLING	ATP5F1D	ATP5F1B	ATP5PB	ATP5F1E	DMAC2L	ATP5MC2	ATP5F1A	ATP5MC3	ATP5PF	ATP5MC1	ATP5F1C	ATP5MG	ATP5PD	ATP5ME	MT-ATP6	MT-ATP8	ATP5MF	ATP5PO
REACTOME_ACTIVATION_OF_ATR_IN_RESPONSE_TO_REPLICATION_STRESS	http://www.gsea-msigdb.org/gsea/msigdb/cards/REACTOME_ACTIVATION_OF_ATR_IN_RESPONSE_TO_REPLICATION_STRESS	DBF4	RFC2	MCM10	MCM2	MCM6	ORC1	ORC6	CLSPN	CDC45	CDC6	CDC7	MCM5	MCM4	RPA3	RFC5	MCM3	RAD1	ORC2	ORC4	RPA2	CDK2	MCM8	RPA1	RFC3	ORC3	HUS1	CHEK1	RAD9B	RAD17	CDC25C	RFC4	CDC25A	ATRIP	ORC5	MCM7	RAD9A	ATR
REACTOME_UNWINDING_OF_DNA	http://www.gsea-msigdb.org/gsea/msigdb/cards/REACTOME_UNWINDING_OF_DNA	MCM2	MCM6	CDC45	MCM5	GINS1	MCM4	MCM3	MCM8	GINS2	GINS4	MCM7	GINS3
REACTOME_GLUCURONIDATION	http://www.gsea-msigdb.org/gsea/msigdb/cards/REACTOME_GLUCURONIDATION	UGT2B10	UGDH	SLC35D1	UGT2A3	UGT2B28	ABHD10	UGT3A1	UGT2B4	UGT1A6	UGT3A2	UGP2	UGT2B7	UGT2A1	UGT2B15	UGT2B17	UGT2B11	UGT1A5	UGT1A9	UGT1A1	UGT1A8	UGT1A10	UGT1A3	UGT1A7	UGT1A4	UGT2A2
REACTOME_INNATE_IMMUNE_SYSTEM	http://www.gsea-msigdb.org/gsea/msigdb/cards/REACTOME_INNATE_IMMUNE_SYSTEM	FGR	CFH	FUCA2	ENPP4	AOC1	CASP10	SARM1	CREBBP	MPO	ITGAL	LAMP2	MAP3K14	ALDH3B1	NOS2	PSMB1	MGST1	PGLYRP1	MMP25	MASP2	PRSS3	CD4	BTK	FYN	RNF216	PLAUR	TYROBP	LTF	ALOX5	PSMC4	MVP	POLR3B	DNASE1L1	CAPN1	ACPP	WAS	SLC11A1	MRE11	SERPINB1	C8B	ERP44	BIRC3	DERA	RNASET2	CD44	TNFRSF1B	GRN	LRRC7	GAB2
REACTOME_MITOTIC_PROMETAPHASE	http://www.gsea-msigdb.org/gsea/msigdb/cards/REACTOME_MITOTIC_PROMETAPHASE	MAD1L1	PRKAR2B	PAFAH1B1	NCAPD2	NUP160	CENPQ	TUBG2	SPDL1	OFD1	SDCCAG8	WAPL	PPP2R5A	KIF2A	PPP2R5B	NUP133	CSNK2A2	PRKACA	SMC1A	NDE1	CLASP1	NUP37	TUBA3D	DYNC1I2	PPP2R5C	PCM1	HSP90AA1	NDC80	XPO1	PDS5B	SEH1L	ZW10	DYNLL1	BIRC5	NUDC	HAUS4	CENPM	RANGAP1	NINL	TUBB1	CSNK2A1	MAPRE1	CEP76	CEP192	STAG2	CENPI	CENPT	CCP110	CEP152
REACTOME_G1_S_SPECIFIC_TRANSCRIPTION	http://www.gsea-msigdb.org/gsea/msigdb/cards/REACTOME_G1_S_SPECIFIC_TRANSCRIPTION	RBL1	ORC1	CDC45	CDC6	E2F1	POLA1	RBL2	CCNE1	FBXO5	TFDP2	HDAC1	PCNA	CCNA1	E2F5	RBBP4	CDC25A	CDT1	TK1	E2F6	CDK1	RRM2	TYMS	LIN9	LIN54	TFDP1	E2F4	LIN52	DHFR	LIN37
REACTOME_SIGNALING_BY_TGF_BETA_RECEPTOR_COMPLEX	http://www.gsea-msigdb.org/gsea/msigdb/cards/REACTOME_SIGNALING_BY_TGF_BETA_RECEPTOR_COMPLEX	WWTR1	STRAP	NEDD4L	RHOA	PRKCZ	UBE2D1	RBL1	CCNT2	XPO1	PPP1R15A	FKBP1A	CCNK	BAMBI	SNW1	PPM1A	SMAD7	ATP1B4	PARD6A	STUB1	ARHGEF18	TGFB1	SERPINE1	TGFBR1	MTMR4	SMURF2	UBE2D3	CBL	CCNC	TFDP2	HDAC1	UCHL5	TGIF2	PMEPA1	USP9X	CCNT1	NEDD8	UBE2M	CDK8	E2F5	MEN1	USP15	SKIL	CDK9	MYC	FURIN	NCOR1	SMAD4	CGN
REACTOME_PHOSPHORYLATION_OF_THE_APC_C	http://www.gsea-msigdb.org/gsea/msigdb/cards/REACTOME_PHOSPHORYLATION_OF_THE_APC_C	CDC27	ANAPC4	UBE2D1	ANAPC5	CDC23	ANAPC15	CDC16	CCNB1	ANAPC11	ANAPC1	ANAPC10	ANAPC16	PLK1	UBE2E1	CDK1	UBE2C	ANAPC2	CDC26	ANAPC7
REACTOME_CYTOSOLIC_SULFONATION_OF_SMALL_MOLECULES	http://www.gsea-msigdb.org/gsea/msigdb/cards/REACTOME_CYTOSOLIC_SULFONATION_OF_SMALL_MOLECULES	SULT2B1	IMPAD1	SULT2A1	SULT1E1	PODXL2	ABHD14B	SLC35B3	TPST2	SULT4A1	SULT6B1	PAPSS1	SLC26A1	SLC26A2	SLC35B2	BPNT1	TPST1	SULT1B1	SULT1A1	SULT1A2	SULT1C4	SULT1C2	PAPSS2	SULT1A4	SULT1A3
REACTOME_INTEGRATION_OF_PROVIRUS	http://www.gsea-msigdb.org/gsea/msigdb/cards/REACTOME_INTEGRATION_OF_PROVIRUS	XRCC5	KPNA1	HMGA1	XRCC4	PSIP1	LIG4	BANF1	PPIA	XRCC6
REACTOME_GLUTATHIONE_CONJUGATION	http://www.gsea-msigdb.org/gsea/msigdb/cards/REACTOME_GLUTATHIONE_CONJUGATION	GCLC	GGCT	MGST1	GCLM	GSTO2	GSTP1	MGST2	GSTT2	GGT5	GGT1	GSTZ1	GSS	AKR1A1	CHAC1	GGT7	CNDP2	GSTT2B	GSTM1	GSTM5	GSTM3	ESD	MGST3	CHAC2	GSTO1	HPGDS	GGT6	GSTM4	GSTA4	GSTA3	OPLAH	GSTA5	GSTK1	GSTM2	GSTA1	GSTA2	GSTT1
REACTOME_COMPLEMENT_CASCADE	http://www.gsea-msigdb.org/gsea/msigdb/cards/REACTOME_COMPLEMENT_CASCADE	CFH	MASP2	C8B	C6	CPB2	CFHR2	CD59	FCN1	C5	VTN	CD81	C7	C9	CFHR3	CR2	CD46	COLEC11	CPN1	CLU	C4BPA	C4BPB	C3	CFP	MASP1	CRP	CFHR4	CFHR5	C5AR2	FCN3	SERPING1	C8A	C1QC	C1R	FCN2	MBL2	C2	C3AR1	C1QB	C1QA	C8G	CD19	CPN2	F2	C1S	COLEC10	PROS1	CD55	C5AR1
REACTOME_MTORC1_MEDIATED_SIGNALLING	http://www.gsea-msigdb.org/gsea/msigdb/cards/REACTOME_MTORC1_MEDIATED_SIGNALLING	RRAGD	EIF4B	RRAGB	EEF2K	RHEB	RPS6KB1	LAMTOR3	EIF4G1	LAMTOR2	LAMTOR5	RPS6	RPTOR	LAMTOR1	EIF4E	RRAGA	YWHAB	MLST8	SLC38A9	EIF4EBP1	LAMTOR4	MTOR	AKT1S1
REACTOME_ACTIVATION_OF_BH3_ONLY_PROTEINS	http://www.gsea-msigdb.org/gsea/msigdb/cards/REACTOME_ACTIVATION_OF_BH3_ONLY_PROTEINS	BAD	BID	TP63	TP73	PPP1R13B	DYNLL1	E2F1	BMF	AKT2	BBC3	MAPK8	YWHAE	TFDP2	AKT3	PPP3CC	YWHAH	YWHAQ	TP53	PMAIP1	AKT1	TP53BP2	BCL2L11	YWHAZ	YWHAB	YWHAG	BCL2	SFN	TFDP1	PPP3R1	DYNLL2
REACTOME_GLUCOSE_METABOLISM	http://www.gsea-msigdb.org/gsea/msigdb/cards/REACTOME_GLUCOSE_METABOLISM	SLC25A13	MDH1	NUP160	TPR	NDC1	PFKP	PKM	NUP133	PRKACA	ENO1	NUP37	GCKR	SEH1L	NUP50	AAAS	NUP188	SLC25A1	PCK2	RAE1	PGK1	NUP93	PPP2CB	GPI	PPP2R1A	GAPDHS	GCK	ENO3	SLC25A11	NUP88	ALDOC	NUP98	NUP107	GAPDH	TPI1	ENO2	PPP2R5D	GNPDA1	NUP155	PPP2CA	PFKFB4	SLC25A12	GOT1	NUP43	PFKFB2	PCK1	NUP153	GOT2	NUP85
REACTOME_VOLTAGE_GATED_POTASSIUM_CHANNELS	http://www.gsea-msigdb.org/gsea/msigdb/cards/REACTOME_VOLTAGE_GATED_POTASSIUM_CHANNELS	KCNG1	KCNQ1	KCNH2	KCNAB2	KCNQ2	KCNH4	KCND1	KCNA7	KCNA1	KCNC4	KCNQ4	KCNS1	KCNC1	KCNA5	KCNC3	KCNH3	KCNH5	KCNA10	KCNH1	KCNA6	KCNS2	KCNB1	KCNF1	KCNV1	KCNC2	KCNV2	KCNG4	KCNAB1	KCNAB3	KCNS3	KCNG3	KCND3	KCNH6	KCNA3	KCNA2	KCNG2	KCNA4	KCNB2	KCNH8	KCNQ3	KCND2	KCNH7	KCNQ5
REACTOME_ADAPTIVE_IMMUNE_SYSTEM	http://www.gsea-msigdb.org/gsea/msigdb/cards/REACTOME_ADAPTIVE_IMMUNE_SYSTEM	CD99	KLHL13	CDC27	FBXL3	ITGAL	ASB4	MAP3K14	AP2B1	CD79B	MYLIP	PSMB1	UBE3C	CD4	BTK	FYN	AC080038.1	TYROBP	CD22	PSMC4	RNF14	UFL1	WAS	CD74	UBR2	SLAMF7	BTN3A1	UBA6	RNF19A	CUL3	CDH1	PSMA4	AP2S1	LCP2	CUL7	HSPA5	VAMP3	NEDD4L	PIK3CB	CYBA	ANAPC4	CUL1	TAB2	SEC61A1	UNKL	RNF4	CTSA	BTBD1	COL17A1
REACTOME_NOD1_2_SIGNALING_PATHWAY	http://www.gsea-msigdb.org/gsea/msigdb/cards/REACTOME_NOD1_2_SIGNALING_PATHWAY	BIRC3	TAB2	CASP8	ITCH	CYLD	TAB1	RIPK2	IKBKB	NOD1	CASP2	MAP2K6	BIRC2	MAPK14	TNFAIP3	CASP9	IRAK2	MAP3K7	CASP1	RPS27A	UBC	MAPK13	TAB3	NOD2	UBB	TRAF6	UBE2N	IRAK1	MAPK11	CARD9	MAPK12	CASP4	CHUK	UBA52	UBE2V1	IKBKG
REACTOME_CYTOKINE_SIGNALING_IN_IMMUNE_SYSTEM	http://www.gsea-msigdb.org/gsea/msigdb/cards/REACTOME_CYTOKINE_SIGNALING_IN_IMMUNE_SYSTEM	ITGA2B	CRLF1	MAP3K14	TNFRSF12A	RALA	NOS2	PSMB1	IL32	RANBP9	CD4	FYN	PPP5C	ALOX5	PSMC4	IL20RA	HGF	BIRC3	VIM	CD44	IFNGR1	TNFRSF1B	NUP160	LRRC7	GAB2	PIAS1	MAP2K3	VCL	CUL3	PSMA4	TPR	TNFRSF17	KITLG	TNFRSF9	MAPK9	PIK3CB	CUL1	TAB2	EIF2AK2	IL17RB	RASGRF1	CAMK2B	NDC1	CNN2	ERBB3	MAP2K4	PPP2R5A	FGFR2	SP100
REACTOME_MEIOTIC_SYNAPSIS	http://www.gsea-msigdb.org/gsea/msigdb/cards/REACTOME_MEIOTIC_SYNAPSIS	BRCA1	SYNE2	STAG3	SMC1A	FKBP6	SMC1B	AL096870.1	SUN2	REC8	DIDO1	STAG2	ACD	UBE2I	H2AFV	SMC3	LMNB1	STAG1	HIST1H2BJ	HSPA2	POT1	SYNE1	TERF2	SYCP3	HIST1H2BA	TERF1	TEX12	HIST1H2BD	HIST1H4H	LMNA	SYCE2	H2AFZ	RAD21	SUN1	TERF2IP	HIST3H3	SYCE1	ATR	HIST1H2AC	HIST1H2BC	HIST2H2AC	HIST2H2BE	HIST1H2BL	H2AFX	SYCP2	HIST1H2AD	HIST3H2BB	HIST1H4C	HIST1H4J
REACTOME_THE_NLRP3_INFLAMMASOME	http://www.gsea-msigdb.org/gsea/msigdb/cards/REACTOME_THE_NLRP3_INFLAMMASOME	NFKB2	P2RX7	HSP90AB1	MEFV	PYCARD	NFKB1	PANX1	TXN	CASP1	PSTPIP1	APP	NLRP3	SUGT1	RELA	TXNIP
REACTOME_CLASS_I_MHC_MEDIATED_ANTIGEN_PROCESSING_PRESENTATION	http://www.gsea-msigdb.org/gsea/msigdb/cards/REACTOME_CLASS_I_MHC_MEDIATED_ANTIGEN_PROCESSING_PRESENTATION	KLHL13	CDC27	FBXL3	ASB4	MYLIP	PSMB1	UBE3C	BTK	AC080038.1	PSMC4	RNF14	UFL1	UBR2	UBA6	RNF19A	CUL3	PSMA4	CUL7	HSPA5	VAMP3	NEDD4L	CYBA	ANAPC4	CUL1	SEC61A1	UNKL	RNF4	BTBD1	SEC61A2	ASB1	PSME4	NEDD4	AC004156.1	LNX1	UBE2D1	FBXW11	KLHL20	UBE2A	UBE2K	ITCH	UBE2D4	KEAP1	UBA5	ITGB5	HACE1	HUWE1	PSMC5	KLHL42
REACTOME_TANDEM_PORE_DOMAIN_POTASSIUM_CHANNELS	http://www.gsea-msigdb.org/gsea/msigdb/cards/REACTOME_TANDEM_PORE_DOMAIN_POTASSIUM_CHANNELS	KCNK2	KCNK16	KCNK6	KCNK10	KCNK17	KCNK1	KCNK13	KCNK9	KCNK3	KCNK7	KCNK4	KCNK18
REACTOME_INFLAMMASOMES	http://www.gsea-msigdb.org/gsea/msigdb/cards/REACTOME_INFLAMMASOMES	NFKB2	P2RX7	NLRC4	NLRP1	HSP90AB1	MEFV	PYCARD	NFKB1	PANX1	TXN	CASP1	PSTPIP1	APP	NLRP3	AIM2	SUGT1	BCL2L1	BCL2	RELA	TXNIP
REACTOME_POTASSIUM_CHANNELS	http://www.gsea-msigdb.org/gsea/msigdb/cards/REACTOME_POTASSIUM_CHANNELS	ABCC8	KCNG1	KCNQ1	KCNH2	KCNAB2	ABCC9	KCNQ2	GNB1	KCNN2	KCNK2	KCNH4	KCNK16	KCNK6	HCN2	KCNK10	KCND1	KCNN4	KCNA7	KCNN1	KCNA1	GNB3	KCNC4	KCNQ4	KCNJ5	KCNJ8	KCNJ2	KCNS1	KCNK17	GNGT1	KCNC1	KCNA5	KCNC3	KCNH3	KCNMB4	KCNK1	GABBR2	HCN4	KCNH5	KCNA10	KCNH1	KCNN3	HCN3	KCNMB1	KCNA6	KCNJ1	KCNK13	KCNJ16	KCNMA1
REACTOME_NUCLEOTIDE_BINDING_DOMAIN_LEUCINE_RICH_REPEAT_CONTAINING_RECEPTOR_NLR_SIGNALING_PATHWAYS	http://www.gsea-msigdb.org/gsea/msigdb/cards/REACTOME_NUCLEOTIDE_BINDING_DOMAIN_LEUCINE_RICH_REPEAT_CONTAINING_RECEPTOR_NLR_SIGNALING_PATHWAYS	BIRC3	TAB2	CASP8	NFKB2	ITCH	CYLD	P2RX7	NLRC4	NLRP1	HSP90AB1	TAB1	MEFV	PYCARD	RIPK2	IKBKB	NOD1	CASP2	MAP2K6	NFKB1	PANX1	BIRC2	MAPK14	TNFAIP3	CASP9	IRAK2	MAP3K7	TXN	CASP1	PSTPIP1	APP	RPS27A	UBC	MAPK13	TAB3	NLRP3	AIM2	SUGT1	NOD2	UBB	BCL2L1	BCL2	RELA	TRAF6	UBE2N	IRAK1	MAPK11	CARD9	MAPK12
REACTOME_TELOMERE_MAINTENANCE	http://www.gsea-msigdb.org/gsea/msigdb/cards/REACTOME_TELOMERE_MAINTENANCE	POLA2	RFC1	RFC2	POLD1	POLD3	AL096870.1	POLE2	POLA1	ACD	LIG1	H2AFV	RPA3	POLD2	RFC5	POLE4	RPA2	HIST1H2BJ	POT1	DKC1	RPA1	TERF2	PCNA	RFC3	DNA2	WRAP53	NHP2	HIST1H2BA	PRIM2	TERF1	POLE3	HIST1H2BD	HIST1H4H	RFC4	H2AFZ	TERT	TERF2IP	HIST3H3	FEN1	POLD4	RUVBL1	POLE	HIST1H2AC	HIST1H2BC	RUVBL2	HIST2H2AC	HIST2H2BE	HIST1H2BL	H2AFX
REACTOME_PLATELET_ACTIVATION_SIGNALING_AND_AGGREGATION	http://www.gsea-msigdb.org/gsea/msigdb/cards/REACTOME_PLATELET_ACTIVATION_SIGNALING_AND_AGGREGATION	LAMP2	ITGA2B	TBXA2R	CD9	FYN	IGF1	HGF	PRKCH	VCL	RAB27B	LCP2	HSPA5	BCAR1	PIK3CB	ITIH4	DGKG	GNA15	GNAI3	DGKA	PRKCQ	RHOA	PRKCZ	RASGRP2	TRPC7	GNB5	CDC42	WDR1	SPP2	ACTN1	MGLL	STXBP2	DGKD	APBB1IP	ACTN2	GNB1	RAPGEF3	APLP2	GP6	GNA11	THPO	RAPGEF4	TF	APOH	TGFB2	BRPF3	ITPR3	MAPK1	TIMP3
REACTOME_CREATION_OF_C4_AND_C2_ACTIVATORS	http://www.gsea-msigdb.org/gsea/msigdb/cards/REACTOME_CREATION_OF_C4_AND_C2_ACTIVATORS	MASP2	FCN1	COLEC11	MASP1	CRP	FCN3	C1QC	C1R	FCN2	MBL2	C1QB	C1QA	C1S	COLEC10	IGKV4-1	IGKV5-2	IGKV3D-20	IGLV6-57	IGLV1-51	IGLV1-47	IGLV1-44	IGLV7-43	IGLV1-40	IGLV3-27	IGLV3-25	IGLV2-23	IGLV3-21	IGLV3-19	IGLV2-14	IGLV2-11	IGLV3-1	IGLC2	IGLC3	IGHG4	IGHG2	IGHG1	IGHV1-2	IGHV2-5	IGHV3-7	IGHV3-11	IGHV3-13	IGHV3-23	IGHV3-33	IGHV4-34	IGHV4-39	IGHV1-46	IGHV3-48	IGHV3-53
REACTOME_APC_CDC20_MEDIATED_DEGRADATION_OF_NEK2A	http://www.gsea-msigdb.org/gsea/msigdb/cards/REACTOME_APC_CDC20_MEDIATED_DEGRADATION_OF_NEK2A	CDC27	ANAPC4	UBE2D1	ANAPC5	CDC23	ANAPC15	CDC20	NEK2	CDC16	ANAPC11	RPS27A	UBC	ANAPC1	BUB3	BUB1B	MAD2L1	ANAPC10	ANAPC16	UBE2E1	UBB	UBE2C	ANAPC2	CDC26	ANAPC7	UBA52
REACTOME_INITIAL_TRIGGERING_OF_COMPLEMENT	http://www.gsea-msigdb.org/gsea/msigdb/cards/REACTOME_INITIAL_TRIGGERING_OF_COMPLEMENT	MASP2	FCN1	COLEC11	C3	CFP	MASP1	CRP	FCN3	C1QC	C1R	FCN2	MBL2	C2	C1QB	C1QA	C1S	COLEC10	GZMM	CFD	IGKV4-1	IGKV5-2	IGKV3D-20	IGLV6-57	IGLV1-51	IGLV1-47	IGLV1-44	IGLV7-43	IGLV1-40	IGLV3-27	IGLV3-25	IGLV2-23	IGLV3-21	IGLV3-19	IGLV2-14	IGLV2-11	IGLV3-1	IGLC2	IGLC3	IGHG4	IGHG2	IGHG1	IGHV1-2	IGHV2-5	IGHV3-7	IGHV3-11	IGHV3-13	IGHV3-23	IGHV3-33
REACTOME_EXTENSION_OF_TELOMERES	http://www.gsea-msigdb.org/gsea/msigdb/cards/REACTOME_EXTENSION_OF_TELOMERES	POLA2	RFC1	RFC2	POLD1	POLD3	POLE2	POLA1	LIG1	RPA3	POLD2	RFC5	POLE4	RPA2	DKC1	RPA1	PCNA	RFC3	DNA2	WRAP53	NHP2	PRIM2	POLE3	RFC4	TERT	FEN1	POLD4	RUVBL1	POLE	RUVBL2	PRIM1
REACTOME_G2_M_CHECKPOINTS	http://www.gsea-msigdb.org/gsea/msigdb/cards/REACTOME_G2_M_CHECKPOINTS	DBF4	PSMB1	BRCA1	PSMC4	MRE11	PSMA4	RFC2	MCM10	TP53BP1	PSME4	MCM2	GTSE1	MCM6	ORC1	PSMC5	UIMC1	ORC6	PSME1	CLSPN	CDC45	CDC6	PSMD5	CDC7	PSMD8	MCM5	PSMC6	PSMA3	PSMC1	PSMB5	PSMA6	PSME2	PSMA7	RBBP8	PSMD10	PSMD7	NBN	MCM4	PIAS4	BABAM1	RPA3	PSMA2	PSMD3	PSMD11	YWHAE	NSD2	PSMD9	RFC5	MCM3
REACTOME_G2_M_DNA_DAMAGE_CHECKPOINT	http://www.gsea-msigdb.org/gsea/msigdb/cards/REACTOME_G2_M_DNA_DAMAGE_CHECKPOINT	BRCA1	MRE11	RFC2	TP53BP1	UIMC1	RBBP8	NBN	PIAS4	BABAM1	RPA3	YWHAE	NSD2	RFC5	RNF8	RAD1	RAD50	SUMO1	RPA2	HIST1H2BJ	YWHAH	HERC2	RPA1	RFC3	CCNB1	YWHAQ	HUS1	BRIP1	MDC1	DNA2	BARD1	TP53	HIST1H2BA	ATM	CHEK1	RAD9B	RAD17	BABAM2	HIST1H2BD	CDC25C	HIST1H4H	ABRAXAS1	TOPBP1	RFC4	RNF168	ATRIP	YWHAZ	WRN	WEE1
REACTOME_S_PHASE	http://www.gsea-msigdb.org/gsea/msigdb/cards/REACTOME_S_PHASE	CDC27	PSMB1	PSMC4	POLA2	MNAT1	RFC1	PSMA4	RFC2	ANAPC4	CUL1	WAPL	POLD1	PSME4	UBE2D1	SMC1A	MCM2	MCM6	POLD3	GSK3B	PDS5B	ORC1	PSMC5	ANAPC5	ORC6	PSME1	CDC45	CDC6	CDC23	PSMD5	PSMD8	MCM5	RBX1	POLE2	PSMC6	PSMA3	PSMC1	PSMB5	PSMA6	PSME2	GINS1	PSMA7	PTK6	CDC25B	E2F1	PSMD10	POLA1	STAG2	PSMD7
REACTOME_TRYPTOPHAN_CATABOLISM	http://www.gsea-msigdb.org/gsea/msigdb/cards/REACTOME_TRYPTOPHAN_CATABOLISM	SLC7A5	AADAT	KYNU	KMO	IDO1	KYAT3	TDO2	ACMSD	HAAO	SLC3A2	KYAT1	SLC36A4	AFMID	IDO2
REACTOME_DNA_STRAND_ELONGATION	http://www.gsea-msigdb.org/gsea/msigdb/cards/REACTOME_DNA_STRAND_ELONGATION	POLA2	RFC1	RFC2	POLD1	MCM2	MCM6	POLD3	CDC45	MCM5	GINS1	POLA1	MCM4	LIG1	RPA3	POLD2	RFC5	MCM3	RPA2	MCM8	GINS2	RPA1	PCNA	RFC3	DNA2	PRIM2	GINS4	RFC4	MCM7	FEN1	POLD4	GINS3	PRIM1
REACTOME_CHOLESTEROL_BIOSYNTHESIS	http://www.gsea-msigdb.org/gsea/msigdb/cards/REACTOME_CHOLESTEROL_BIOSYNTHESIS	CYP51A1	MSMO1	IDI1	FDFT1	SQLE	SC5D	MVK	HMGCS1	HMGCR	DHCR24	ACAT2	HSD17B7	LBR	EBP	NSDHL	IDI2	TM7SF2	GGPS1	LSS	FDPS	PMVK	MVD	DHCR7	ARV1	PLPP6
REACTOME_FGFR2C_LIGAND_BINDING_AND_ACTIVATION	http://www.gsea-msigdb.org/gsea/msigdb/cards/REACTOME_FGFR2C_LIGAND_BINDING_AND_ACTIVATION	FGFR2	FGF4	FGF20	FGF9	FGF8	FGF6	FGF1	FGF23	FGF5	FGF2	FGF18	FGF17	FGF16
REACTOME_METABOLISM_OF_PORPHYRINS	http://www.gsea-msigdb.org/gsea/msigdb/cards/REACTOME_METABOLISM_OF_PORPHYRINS	COX10	COX15	ALAS1	FECH	CPOX	BLVRB	HMOX1	HMOX2	BLVRA	UROD	PPOX	ALAD	ALAS2	UROS	UGT1A4	HMBS
REACTOME_VIF_MEDIATED_DEGRADATION_OF_APOBEC3G	http://www.gsea-msigdb.org/gsea/msigdb/cards/REACTOME_VIF_MEDIATED_DEGRADATION_OF_APOBEC3G	PSMB1	PSMC4	PSMA4	PSME4	PSMC5	PSME1	PSMD5	PSMD8	RBX1	PSMC6	PSMA3	PSMC1	PSMB5	PSMA6	PSME2	PSMA7	PSMD10	PSMD7	ELOB	PSMA2	PSMD3	PSMD11	PSMD9	PSMD14	PSMF1	PSMB2	SEM1	PSMA1	PSME3	PSMB7	PSMB6	PSMA5	RPS27A	UBC	ELOC	PSMA8	PSMD4	PSMB4	PSMC2	PSMD6	PSMC3	CUL5	UBB	PSMD1	PSMD2	PSMD13	PSMD12	PSMB8
REACTOME_SIGNALING_BY_FGFR	http://www.gsea-msigdb.org/gsea/msigdb/cards/REACTOME_SIGNALING_BY_FGFR	POLR2J	ANOS1	PTBP1	POLR2B	FGFR2	FGFR3	FGF10	FGF22	FGF4	FGFR1	FGF20	MKNK1	HNRNPM	POLR2E	MAPK1	POLR2F	RBFOX2	FGF9	MAPK3	POLR2C	ESRP2	ESRP1	PPP2CB	POLR2I	PPP2R1A	FGF8	GAB1	CBL	FGF6	PPP2CA	FGF1	NCBP2	GALNT3	SOS1	TIA1	FGF23	PIK3CA	PLCG1	GTF2F1	FLRT3	FLRT1	FGFRL1	KL	KRAS	KLB	HNRNPA1	SPRY2	NCBP1
REACTOME_DIGESTION_OF_DIETARY_CARBOHYDRATE	http://www.gsea-msigdb.org/gsea/msigdb/cards/REACTOME_DIGESTION_OF_DIETARY_CARBOHYDRATE	SI	LCT	TREH	CHIT1	CHIA	AMY1B	AMY1C	AMY1A	AMY2B	AMY2A	MGAM
REACTOME_FGFR1_LIGAND_BINDING_AND_ACTIVATION	http://www.gsea-msigdb.org/gsea/msigdb/cards/REACTOME_FGFR1_LIGAND_BINDING_AND_ACTIVATION	ANOS1	FGF10	FGF22	FGF4	FGFR1	FGF20	FGF9	FGF8	FGF6	FGF1	FGF23	KL	FGF5	FGF2	FGF17	FGF3
REACTOME_GAP_JUNCTION_ASSEMBLY	http://www.gsea-msigdb.org/gsea/msigdb/cards/REACTOME_GAP_JUNCTION_ASSEMBLY	TUBA3D	TUBB1	TUBB4A	GJA8	GJB6	GJA3	TUBA1B	TUBA4A	GJA9	GJA10	TUBB2A	TUBB2B	TUBA3E	GJA1	GJD2	GJB7	GJB2	TUBA1A	TUBA1C	GJB1	TUBB6	GJD4	TUBAL3	GJC1	GJD3	TUBA8	GJA4	TUBB4B	GJB3	GJB5	GJB4	TUBA3C	GJC2	TUBA4B	TUBB3	TUBB8	GJA5
REACTOME_SYNTHESIS_OF_GLYCOSYLPHOSPHATIDYLINOSITOL_GPI	http://www.gsea-msigdb.org/gsea/msigdb/cards/REACTOME_SYNTHESIS_OF_GLYCOSYLPHOSPHATIDYLINOSITOL_GPI	PIGQ	PIGV	PIGB	PIGH	PIGL	PIGZ	PIGC	DPM2	PIGM	PIGF	PIGX	PIGA	PIGO	PIGG	PIGP	PIGN	PIGY	PIGW
REACTOME_INTRINSIC_PATHWAY_FOR_APOPTOSIS	http://www.gsea-msigdb.org/gsea/msigdb/cards/REACTOME_INTRINSIC_PATHWAY_FOR_APOPTOSIS	BAD	BID	BAK1	CASP8	TP63	TP73	BAX	PPP1R13B	DYNLL1	MAPK1	GZMB	E2F1	XIAP	MAPK3	BMF	AKT2	BBC3	CARD8	MAPK8	SEPT4	YWHAE	TFDP2	AKT3	APAF1	PPP3CC	YWHAH	CASP9	YWHAQ	NMT1	UACA	TP53	PMAIP1	AKT1	TP53BP2	APIP	BCL2L11	CASP3	YWHAZ	CASP7	YWHAB	STAT3	AVEN	YWHAG	BCL2L1	BCL2	CYCS	SFN	DIABLO
REACTOME_APOPTOTIC_EXECUTION_PHASE	http://www.gsea-msigdb.org/gsea/msigdb/cards/REACTOME_APOPTOTIC_EXECUTION_PHASE	VIM	CDH1	DSG2	CASP8	PRKCQ	ROCK1	PKP1	ADD1	DNM1L	CLSPN	DSP	ACIN1	BMX	STK24	TJP1	KPNB1	BIRC2	LMNB1	KPNA1	TJP2	HIST1H1D	HIST1H1A	STK26	DSG3	DSG1	APC	DBNL	CASP6	GSN	GAS2	DFFA	LMNA	PRKCD	HMGB2	CASP3	CASP7	CTNNB1	HIST1H1E	FNTA	PTK2	DFFB	PLEC	PAK2	SATB1	HIST1H1B	BCAP31	MAPT	HIST1H1C
REACTOME_INTERLEUKIN_6_SIGNALING	http://www.gsea-msigdb.org/gsea/msigdb/cards/REACTOME_INTERLEUKIN_6_SIGNALING	JAK2	TYK2	CBL	STAT1	IL6ST	IL6	IL6R	JAK1	STAT3	PTPN11	SOCS3
REACTOME_MAPK3_ERK1_ACTIVATION	http://www.gsea-msigdb.org/gsea/msigdb/cards/REACTOME_MAPK3_ERK1_ACTIVATION	JAK2	MAPK3	TYK2	IL6ST	IL6	IL6R	JAK1	MAP2K1	CDK1	PTPN11
REACTOME_TRANSLESION_SYNTHESIS_BY_Y_FAMILY_DNA_POLYMERASES_BYPASSES_LESIONS_ON_DNA_TEMPLATE	http://www.gsea-msigdb.org/gsea/msigdb/cards/REACTOME_TRANSLESION_SYNTHESIS_BY_Y_FAMILY_DNA_POLYMERASES_BYPASSES_LESIONS_ON_DNA_TEMPLATE	REV3L	SPRTN	RFC1	RFC2	POLD1	UFD1	POLD3	POLE2	POLI	USP10	RPA3	POLD2	RFC5	POLE4	MAD2L2	RPA2	TRIM25	POLK	RPA1	PCNA	RFC3	REV1	RPS27A	POLE3	UBC	USP43	UBE2L6	RCHY1	RFC4	VCP	PCLAF	UBB	POLH	POLD4	POLE	UBA7	NPLOC4	ISG15	UBA52
REACTOME_RECOGNITION_OF_DNA_DAMAGE_BY_PCNA_CONTAINING_REPLICATION_COMPLEX	http://www.gsea-msigdb.org/gsea/msigdb/cards/REACTOME_RECOGNITION_OF_DNA_DAMAGE_BY_PCNA_CONTAINING_REPLICATION_COMPLEX	RFC1	RFC2	POLD1	RAD18	POLD3	RBX1	POLE2	RPA3	POLD2	RFC5	WDR48	POLE4	RPA2	UBE2B	RPA1	PCNA	RFC3	CUL4A	DTL	RPS27A	POLE3	UBC	CUL4B	USP1	RFC4	DDB1	UBB	POLD4	POLE	UBA52
REACTOME_TRANSLESION_SYNTHESIS_BY_POLH	http://www.gsea-msigdb.org/gsea/msigdb/cards/REACTOME_TRANSLESION_SYNTHESIS_BY_POLH	SPRTN	RFC1	RFC2	UFD1	RPA3	RFC5	RPA2	RPA1	PCNA	RFC3	RPS27A	UBC	RCHY1	RFC4	VCP	UBB	POLH	NPLOC4	UBA52
REACTOME_DISPLACEMENT_OF_DNA_GLYCOSYLASE_BY_APEX1	http://www.gsea-msigdb.org/gsea/msigdb/cards/REACTOME_DISPLACEMENT_OF_DNA_GLYCOSYLASE_BY_APEX1	NTHL1	UNG	APEX1	MPG	OGG1	SMUG1	MBD4	MUTYH	TDG
REACTOME_POLB_DEPENDENT_LONG_PATCH_BASE_EXCISION_REPAIR	http://www.gsea-msigdb.org/gsea/msigdb/cards/REACTOME_POLB_DEPENDENT_LONG_PATCH_BASE_EXCISION_REPAIR	POLB	APEX1	LIG1	ADPRHL2	PARP2	PARP1	FEN1	PARG
REACTOME_ACTIVATION_OF_BAD_AND_TRANSLOCATION_TO_MITOCHONDRIA	http://www.gsea-msigdb.org/gsea/msigdb/cards/REACTOME_ACTIVATION_OF_BAD_AND_TRANSLOCATION_TO_MITOCHONDRIA	BAD	BID	AKT2	YWHAE	AKT3	PPP3CC	YWHAH	YWHAQ	AKT1	YWHAZ	YWHAB	YWHAG	BCL2	SFN	PPP3R1
REACTOME_ACTIVATION_OF_NOXA_AND_TRANSLOCATION_TO_MITOCHONDRIA	http://www.gsea-msigdb.org/gsea/msigdb/cards/REACTOME_ACTIVATION_OF_NOXA_AND_TRANSLOCATION_TO_MITOCHONDRIA	E2F1	TFDP2	TP53	PMAIP1	TFDP1
REACTOME_BH3_ONLY_PROTEINS_ASSOCIATE_WITH_AND_INACTIVATE_ANTI_APOPTOTIC_BCL_2_MEMBERS	http://www.gsea-msigdb.org/gsea/msigdb/cards/REACTOME_BH3_ONLY_PROTEINS_ASSOCIATE_WITH_AND_INACTIVATE_ANTI_APOPTOTIC_BCL_2_MEMBERS	BAD	BID	BMF	BBC3	PMAIP1	BCL2L11	STAT3	BCL2L1	BCL2
REACTOME_RELEASE_OF_APOPTOTIC_FACTORS_FROM_THE_MITOCHONDRIA	http://www.gsea-msigdb.org/gsea/msigdb/cards/REACTOME_RELEASE_OF_APOPTOTIC_FACTORS_FROM_THE_MITOCHONDRIA	BAK1	BAX	SEPT4	CYCS	DIABLO
REACTOME_ACTIVATION_OF_CASPASES_THROUGH_APOPTOSOME_MEDIATED_CLEAVAGE	http://www.gsea-msigdb.org/gsea/msigdb/cards/REACTOME_ACTIVATION_OF_CASPASES_THROUGH_APOPTOSOME_MEDIATED_CLEAVAGE	XIAP	APAF1	CASP9	CASP3	CASP7	CYCS
REACTOME_CYTOCHROME_C_MEDIATED_APOPTOTIC_RESPONSE	http://www.gsea-msigdb.org/gsea/msigdb/cards/REACTOME_CYTOCHROME_C_MEDIATED_APOPTOTIC_RESPONSE	MAPK1	XIAP	MAPK3	CARD8	APAF1	CASP9	UACA	APIP	CASP3	CASP7	AVEN	CYCS	DIABLO
REACTOME_SMAC_XIAP_REGULATED_APOPTOTIC_RESPONSE	http://www.gsea-msigdb.org/gsea/msigdb/cards/REACTOME_SMAC_XIAP_REGULATED_APOPTOTIC_RESPONSE	XIAP	SEPT4	APAF1	CASP9	CASP3	CASP7	CYCS	DIABLO
REACTOME_APOPTOTIC_FACTOR_MEDIATED_RESPONSE	http://www.gsea-msigdb.org/gsea/msigdb/cards/REACTOME_APOPTOTIC_FACTOR_MEDIATED_RESPONSE	BAK1	BAX	MAPK1	XIAP	MAPK3	CARD8	SEPT4	APAF1	CASP9	UACA	APIP	CASP3	CASP7	AVEN	CYCS	DIABLO
REACTOME_CAMK_IV_MEDIATED_PHOSPHORYLATION_OF_CREB	http://www.gsea-msigdb.org/gsea/msigdb/cards/REACTOME_CAMK_IV_MEDIATED_PHOSPHORYLATION_OF_CREB	CAMKK1	CAMK2B	CAMK2A	CAMKK2	CREB1	CAMK2D	CAMK2G	CAMK4	KPNA2	CALM1
REACTOME_G_PROTEIN_MEDIATED_EVENTS	http://www.gsea-msigdb.org/gsea/msigdb/cards/REACTOME_G_PROTEIN_MEDIATED_EVENTS	CAMKK1	PRKAR2B	CAMK2B	GNAI3	CAMK2A	PRKACA	ADCY2	GNAO1	ITPR3	MAPK1	PLCB4	PRKAR1A	CAMKK2	PRKAR2A	GNAT1	GNAI2	PDE1A	PLA2G4A	CREB1	ADCY7	ITPR2	PDE1B	PRKCG	GNAI1	GNAZ	ADCY4	GNAT2	PLCB2	ADCY3	GNAL	PRKACB	CAMK2D	CAMK2G	PLCB3	ITPR1	CAMK4	PRKCA	PDE1C	ADCY8	ADCY9	PRKCD	ADCY1	PRKACG	AHCYL1	GRK2	ADCY5	ADCY6	KPNA2
REACTOME_TRANSMISSION_ACROSS_ELECTRICAL_SYNAPSES	http://www.gsea-msigdb.org/gsea/msigdb/cards/REACTOME_TRANSMISSION_ACROSS_ELECTRICAL_SYNAPSES	PANX2	PANX1	GJA10	GJD2	GJC1
REACTOME_PRESYNAPTIC_DEPOLARIZATION_AND_CALCIUM_CHANNEL_OPENING	http://www.gsea-msigdb.org/gsea/msigdb/cards/REACTOME_PRESYNAPTIC_DEPOLARIZATION_AND_CALCIUM_CHANNEL_OPENING	CACNA2D2	CACNB1	CACNG4	CACNA1A	CACNA1B	CACNA2D3	CACFD1	CACNB2	CACNG2	CACNB3	CACNB4	CACNA1E
REACTOME_NEUROTRANSMITTER_CLEARANCE	http://www.gsea-msigdb.org/gsea/msigdb/cards/REACTOME_NEUROTRANSMITTER_CLEARANCE	ACHE	COMT	SLC6A4	ALDH2	SLC22A2	BCHE	SLC6A3	SLC22A1	LRTOMT	MAOA
REACTOME_NEUROTRANSMITTER_RECEPTORS_AND_POSTSYNAPTIC_SIGNAL_TRANSMISSION	http://www.gsea-msigdb.org/gsea/msigdb/cards/REACTOME_NEUROTRANSMITTER_RECEPTORS_AND_POSTSYNAPTIC_SIGNAL_TRANSMISSION	CAMKK1	PRKAR2B	CACNG3	AP2B1	GABRA3	GABRA1	LRRC7	AP2S1	RASGRF1	CAMK2B	GNAI3	GNB5	CAMK2A	RPS6KA2	PRKACA	RPS6KA6	NSF	CACNG4	DLG1	TUBA3D	ACTN2	ADCY2	GNB1	CHRNA3	DLG3	EPB41L1	MAPK1	PPM1F	PICK1	TUBB1	CHRNA4	GLRA2	ARHGEF7	MAPK3	NCALD	TUBB4A	LIN7B	GRIN2D	GRIK5	PRKAG2	APBA1	GIT1	CHRNE	PRKAR1A	GABRA4	GLRB	CAMKK2	LIN7A
REACTOME_IRS_MEDIATED_SIGNALLING	http://www.gsea-msigdb.org/gsea/msigdb/cards/REACTOME_IRS_MEDIATED_SIGNALLING	GAB2	PIK3CB	FGFR2	FGFR3	FGF10	FGF22	FGF4	FGFR1	PIK3C3	FGF20	FLT3LG	TRIB3	FGF9	AKT2	PIK3R2	FGF8	GAB1	FGF6	FGF1	SOS1	FGF23	PIK3CA	FLT3	KL	KRAS	KLB	FGF5	FGF2	FGF7	PDPK1	PIK3R1	PDE3B	FGF18	FGF17	THEM4	FGFR4	FGF19	FRS2	IRS1	HRAS	GRB2	PTPN11	IRS2	FGF3	PIK3R4	FGF16	NRAS	TLR9
REACTOME_RAF_INDEPENDENT_MAPK1_3_ACTIVATION	http://www.gsea-msigdb.org/gsea/msigdb/cards/REACTOME_RAF_INDEPENDENT_MAPK1_3_ACTIVATION	JAK2	MAPK1	MAPK3	TYK2	DUSP16	DUSP1	DUSP4	MAP2K2	DUSP9	IL6ST	IL6	DUSP5	DUSP6	DUSP10	DUSP2	IL6R	JAK1	PEA15	DUSP7	MAP2K1	CDK1	PTPN11	DUSP8
REACTOME_MAPK1_ERK2_ACTIVATION	http://www.gsea-msigdb.org/gsea/msigdb/cards/REACTOME_MAPK1_ERK2_ACTIVATION	JAK2	MAPK1	TYK2	MAP2K2	IL6ST	IL6	IL6R	JAK1	PTPN11
REACTOME_FORMATION_OF_THE_EARLY_ELONGATION_COMPLEX	http://www.gsea-msigdb.org/gsea/msigdb/cards/REACTOME_FORMATION_OF_THE_EARLY_ELONGATION_COMPLEX	POLR2J	MNAT1	POLR2B	CTDP1	POLR2E	POLR2F	NELFCD	POLR2C	ERCC2	POLR2I	GTF2H1	GTF2H3	NCBP2	GTF2F1	CDK7	CCNH	NCBP1	POLR2D	GTF2H2	POLR2K	ERCC3	POLR2H	POLR2G	POLR2L	POLR2A	NELFA	GTF2F2	NELFB	SUPT5H	NELFE	SUPT4H1	GTF2H4	GTF2H5
REACTOME_DISINHIBITION_OF_SNARE_FORMATION	http://www.gsea-msigdb.org/gsea/msigdb/cards/REACTOME_DISINHIBITION_OF_SNARE_FORMATION	STX4	STXBP3	PRKCG	PRKCA	PRKCB
REACTOME_ACTIVATION_OF_RAS_IN_B_CELLS	http://www.gsea-msigdb.org/gsea/msigdb/cards/REACTOME_ACTIVATION_OF_RAS_IN_B_CELLS	KRAS	RASGRP3	RASGRP1	HRAS	NRAS
REACTOME_FERTILIZATION	http://www.gsea-msigdb.org/gsea/msigdb/cards/REACTOME_FERTILIZATION	CD9	OVGP1	B4GALT1	CATSPERG	IZUMO4	ACR	ZP2	ADAM2	SPAM1	ZP4	HVCN1	CATSPERB	ADAM20	ADAM30	ADAM21	ZP1	CATSPER3	IZUMO2	CATSPER2	CATSPERD	CATSPER1	IZUMO1	ZP3	CATSPER4	IZUMO3	KCNU1
REACTOME_ROS_AND_RNS_PRODUCTION_IN_PHAGOCYTES	http://www.gsea-msigdb.org/gsea/msigdb/cards/REACTOME_ROS_AND_RNS_PRODUCTION_IN_PHAGOCYTES	MPO	NOS2	SLC11A1	ATP6V0A1	ATP6V1H	CYBA	NOS1	NCF4	ATP6V1D	ATP6V0A4	TCIRG1	ATP6V0E1	ATP6V1A	ATP6V1B1	NCF2	ATP6V0B	HVCN1	RAC2	ATP6V1F	ATP6V1E1	ATP6V1G1	ATP6V1C2	ATP6V1B2	ATP6V0D2	ATP6V1G3	ATP6V1C1	NCF1	ATP6V0D1	NOS3	CYBB	LPO	ATP6V0E2	ATP6V0A2	ATP6V0C	ATP6V1G2	ATP6V1E2
REACTOME_REGULATION_OF_GENE_EXPRESSION_BY_HYPOXIA_INDUCIBLE_FACTOR	http://www.gsea-msigdb.org/gsea/msigdb/cards/REACTOME_REGULATION_OF_GENE_EXPRESSION_BY_HYPOXIA_INDUCIBLE_FACTOR	CREBBP	EP300	HIF1A	CA9	VEGFA	EPAS1	HIF3A	EPO	ARNT	CITED2	HIGD1A
REACTOME_CELLULAR_RESPONSE_TO_HYPOXIA	http://www.gsea-msigdb.org/gsea/msigdb/cards/REACTOME_CELLULAR_RESPONSE_TO_HYPOXIA	CREBBP	PSMB1	PSMC4	PSMA4	PSME4	UBE2D1	PSMC5	PSME1	PSMD5	PSMD8	RBX1	EP300	PSMC6	PSMA3	HIF1A	PSMC1	PSMB5	PSMA6	PSME2	PSMA7	PSMD10	PSMD7	ELOB	PSMA2	CA9	CUL2	PSMD3	PSMD11	UBE2D3	PSMD9	VEGFA	PSMD14	EPAS1	HIF3A	PSMF1	PSMB2	SEM1	PSMA1	AJUBA	EGLN3	EPO	PSME3	UBE2D2	VHL	EGLN1	PSMB7	WTIP	PSMB6
REACTOME_CROSS_PRESENTATION_OF_PARTICULATE_EXOGENOUS_ANTIGENS_PHAGOSOMES	http://www.gsea-msigdb.org/gsea/msigdb/cards/REACTOME_CROSS_PRESENTATION_OF_PARTICULATE_EXOGENOUS_ANTIGENS_PHAGOSOMES	CYBA	ITGB5	NCF4	NCF2	CD36	ITGAV	NCF1	CYBB
REACTOME_METHIONINE_SALVAGE_PATHWAY	http://www.gsea-msigdb.org/gsea/msigdb/cards/REACTOME_METHIONINE_SALVAGE_PATHWAY	MRI1	MTAP	GOT1	ENOPH1	APIP	ADI1
REACTOME_ERYTHROCYTES_TAKE_UP_OXYGEN_AND_RELEASE_CARBON_DIOXIDE	http://www.gsea-msigdb.org/gsea/msigdb/cards/REACTOME_ERYTHROCYTES_TAKE_UP_OXYGEN_AND_RELEASE_CARBON_DIOXIDE	SLC4A1	CA2	RHAG	CA1	CA4	HBA2	HBA1	AQP1	HBB
REACTOME_SHC1_EVENTS_IN_ERBB2_SIGNALING	http://www.gsea-msigdb.org/gsea/msigdb/cards/REACTOME_SHC1_EVENTS_IN_ERBB2_SIGNALING	ERBB3	HBEGF	SOS1	EREG	PTPN12	KRAS	EGF	ERBB2	EGFR	PRKCA	NRG1	NRG2	SHC1	PRKCD	NRG4	PRKCE	HRAS	BTC	GRB2	ERBB4	NRG3	NRAS
REACTOME_DOWNREGULATION_OF_ERBB4_SIGNALING	http://www.gsea-msigdb.org/gsea/msigdb/cards/REACTOME_DOWNREGULATION_OF_ERBB4_SIGNALING	NEDD4	ITCH	WWP1	RPS27A	UBC	UBB	ERBB4	SRC	UBA52
REACTOME_INTERLEUKIN_7_SIGNALING	http://www.gsea-msigdb.org/gsea/msigdb/cards/REACTOME_INTERLEUKIN_7_SIGNALING	HGF	IL7	JAK3	PIK3R2	CISH	PIK3R3	SOCS2	STAT5A	SMARCA4	PIK3R1	TSLP	IL2RG	JAK1	RAG1	STAT3	IL7R	IRS1	STAT5B	RAG2	HIST2H3D	SOCS1	BRWD1	IRS2	HIST1H3J	HIST1H3D	HIST2H3C	HIST2H3A	CRLF2	HIST1H3G	HIST1H3E	HIST1H3I	HIST1H3A	HIST1H3F	HIST1H3H
REACTOME_CA2PLUS_ACTIVATED_KPLUS_CHANNELS	http://www.gsea-msigdb.org/gsea/msigdb/cards/REACTOME_CA2PLUS_ACTIVATED_KPLUS_CHANNELS	KCNN2	KCNN4	KCNN1	KCNMB4	KCNN3	KCNMB1	KCNMA1	KCNMB3	KCNMB2
REACTOME_G_PROTEIN_GATED_POTASSIUM_CHANNELS	http://www.gsea-msigdb.org/gsea/msigdb/cards/REACTOME_G_PROTEIN_GATED_POTASSIUM_CHANNELS	GNB1	GNB3	KCNJ5	KCNJ2	GNGT1	GABBR2	KCNJ16	KCNJ6	KCNJ15	GNG3	KCNJ9	KCNJ3	GNGT2	AC093503.1	KCNJ4	GNG4	GNB2	GNG12	GNG5	GNG7	KCNJ10	KCNJ12	GNG2	GABBR1	GNG10
REACTOME_INWARDLY_RECTIFYING_KPLUS_CHANNELS	http://www.gsea-msigdb.org/gsea/msigdb/cards/REACTOME_INWARDLY_RECTIFYING_KPLUS_CHANNELS	ABCC8	ABCC9	GNB1	GNB3	KCNJ5	KCNJ8	KCNJ2	GNGT1	GABBR2	KCNJ1	KCNJ16	KCNJ6	KCNJ15	GNG3	KCNJ9	KCNJ3	GNGT2	AC093503.1	KCNJ4	GNG4	GNB2	GNG12	GNG5	GNG7	KCNJ10	KCNJ14	KCNJ12	GNG2	KCNJ11	GABBR1	GNG10
REACTOME_SPERM_MOTILITY_AND_TAXES	http://www.gsea-msigdb.org/gsea/msigdb/cards/REACTOME_SPERM_MOTILITY_AND_TAXES	CATSPERG	HVCN1	CATSPERB	CATSPER3	CATSPER2	CATSPERD	CATSPER1	CATSPER4	KCNU1
REACTOME_ACROSOME_REACTION_AND_SPERM:OOCYTE_MEMBRANE_BINDING	http://www.gsea-msigdb.org/gsea/msigdb/cards/REACTOME_ACROSOME_REACTION_AND_SPERM:OOCYTE_MEMBRANE_BINDING	CD9	IZUMO4	ACR	IZUMO2	IZUMO1	IZUMO3
REACTOME_GRB7_EVENTS_IN_ERBB2_SIGNALING	http://www.gsea-msigdb.org/gsea/msigdb/cards/REACTOME_GRB7_EVENTS_IN_ERBB2_SIGNALING	ERBB3	ERBB2	GRB7	NRG1	NRG2
REACTOME_DOWNREGULATION_OF_ERBB2:ERBB3_SIGNALING	http://www.gsea-msigdb.org/gsea/msigdb/cards/REACTOME_DOWNREGULATION_OF_ERBB2:ERBB3_SIGNALING	ERBB3	AKT2	AKT3	USP8	ERBB2	AKT1	RPS27A	UBC	NRG1	NRG2	UBB	RNF41	UBA52
REACTOME_TRANSCRIPTION_OF_E2F_TARGETS_UNDER_NEGATIVE_CONTROL_BY_DREAM_COMPLEX	http://www.gsea-msigdb.org/gsea/msigdb/cards/REACTOME_TRANSCRIPTION_OF_E2F_TARGETS_UNDER_NEGATIVE_CONTROL_BY_DREAM_COMPLEX	RBL1	CDC6	E2F1	RBL2	TFDP2	HDAC1	MAX	TOP2A	PCNA	E2F5	MYC	RBBP4	CDC25A	LIN9	LIN54	TFDP1	E2F4	LIN52	LIN37
REACTOME_TRANSCRIPTION_OF_E2F_TARGETS_UNDER_NEGATIVE_CONTROL_BY_P107_RBL1_AND_P130_RBL2_IN_COMPLEX_WITH_HDAC1	http://www.gsea-msigdb.org/gsea/msigdb/cards/REACTOME_TRANSCRIPTION_OF_E2F_TARGETS_UNDER_NEGATIVE_CONTROL_BY_P107_RBL1_AND_P130_RBL2_IN_COMPLEX_WITH_HDAC1	RBL1	MYBL2	E2F1	RBL2	TFDP2	HDAC1	E2F5	CCNA2	RBBP4	CDK1	LIN9	LIN54	TFDP1	E2F4	LIN52	LIN37
REACTOME_MITOCHONDRIAL_IRON_SULFUR_CLUSTER_BIOGENESIS	http://www.gsea-msigdb.org/gsea/msigdb/cards/REACTOME_MITOCHONDRIAL_IRON_SULFUR_CLUSTER_BIOGENESIS	HSCB	ISCA1	ISCU	FDX1	SLC25A37	SLC25A28	FDXR	FXN	ISCA2	GLRX5	LYRM4	NFS1	FDX2
REACTOME_RORA_ACTIVATES_GENE_EXPRESSION	http://www.gsea-msigdb.org/gsea/msigdb/cards/REACTOME_RORA_ACTIVATES_GENE_EXPRESSION	CREBBP	RORA	SREBF1	SMARCD3	NCOA1	EP300	TBL1X	CPT1A	MED1	HELZ2	TGS1	NCOA2	CARM1	CHD9	TBL1XR1	RXRA	PPARA	NCOA6
REACTOME_BMAL1:CLOCK_NPAS2_ACTIVATES_CIRCADIAN_GENE_EXPRESSION	http://www.gsea-msigdb.org/gsea/msigdb/cards/REACTOME_BMAL1:CLOCK_NPAS2_ACTIVATES_CIRCADIAN_GENE_EXPRESSION	CREBBP	ARNTL2	F7	SMARCD3	NCOA1	AVP	TBL1X	DBP	NAMPT	SERPINE1	BHLHE41	MED1	HELZ2	ARNTL	BHLHE40	CLOCK	TGS1	NCOA2	CARM1	NOCT	KLF15	NPAS2	CHD9	TBL1XR1	RXRA	PPARA	NCOA6
REACTOME_ABC_TRANSPORTERS_IN_LIPID_HOMEOSTASIS	http://www.gsea-msigdb.org/gsea/msigdb/cards/REACTOME_ABC_TRANSPORTERS_IN_LIPID_HOMEOSTASIS	PEX3	ABCA7	ABCD1	ABCA2	ABCD3	APOA1	ABCG5	ABCG8	ABCA12	ABCA9	ABCA6	ABCA10	ABCA5	ABCG1	PEX19	ABCA3	ABCG4	ABCD2
REACTOME_ELEVATION_OF_CYTOSOLIC_CA2PLUS_LEVELS	http://www.gsea-msigdb.org/gsea/msigdb/cards/REACTOME_ELEVATION_OF_CYTOSOLIC_CA2PLUS_LEVELS	TRPC7	P2RX5	P2RX7	ITPR3	P2RX6	P2RX1	P2RX3	ITPR2	P2RX4	TRPC6	TRPC3	ITPR1	ORAI2	STIM1	P2RX2	ORAI1
REACTOME_ACTIVATION_OF_PUMA_AND_TRANSLOCATION_TO_MITOCHONDRIA	http://www.gsea-msigdb.org/gsea/msigdb/cards/REACTOME_ACTIVATION_OF_PUMA_AND_TRANSLOCATION_TO_MITOCHONDRIA	TP63	TP73	PPP1R13B	E2F1	BBC3	TFDP2	TP53	TP53BP2	TFDP1
REACTOME_CASPASE_ACTIVATION_VIA_DEATH_RECEPTORS_IN_THE_PRESENCE_OF_LIGAND	http://www.gsea-msigdb.org/gsea/msigdb/cards/REACTOME_CASPASE_ACTIVATION_VIA_DEATH_RECEPTORS_IN_THE_PRESENCE_OF_LIGAND	CFLAR	FAS	CASP8	TRADD	TNFRSF10A	FASLG	TNFRSF10B	TNFSF10	TRAF2	TICAM1	TLR4	RIPK1	LY96	FADD	CD14	TICAM2
REACTOME_EXTRINSIC_PATHWAY_OF_FIBRIN_CLOT_FORMATION	http://www.gsea-msigdb.org/gsea/msigdb/cards/REACTOME_EXTRINSIC_PATHWAY_OF_FIBRIN_CLOT_FORMATION	TFPI	F7	F9	F3	F10
REACTOME_INTRINSIC_PATHWAY_OF_FIBRIN_CLOT_FORMATION	http://www.gsea-msigdb.org/gsea/msigdb/cards/REACTOME_INTRINSIC_PATHWAY_OF_FIBRIN_CLOT_FORMATION	F11	SERPIND1	F9	C1QBP	VWF	KNG1	PROC	SERPINC1	F10	F12	SERPINE2	PRCP	SERPING1	KLKB1	GP9	A2M	GP5	F2	F8	GP1BA	SERPINA5	GP1BB
REACTOME_COMMON_PATHWAY_OF_FIBRIN_CLOT_FORMATION	http://www.gsea-msigdb.org/gsea/msigdb/cards/REACTOME_COMMON_PATHWAY_OF_FIBRIN_CLOT_FORMATION	SERPIND1	PROCR	PF4V1	PROC	SERPINC1	F13A1	F10	SERPINE2	F13B	PF4	FGG	FGA	FGB	THBD	F2	F2R	PROS1	F8	SERPINA5	PRTN3	F5	CD177
REACTOME_THE_CITRIC_ACID_TCA_CYCLE_AND_RESPIRATORY_ELECTRON_TRANSPORT	http://www.gsea-msigdb.org/gsea/msigdb/cards/REACTOME_THE_CITRIC_ACID_TCA_CYCLE_AND_RESPIRATORY_ELECTRON_TRANSPORT	NDUFAF7	NDUFAB1	PDK4	PDK2	UQCRC1	NDUFS1	MPC1	CS	HAGH	NDUFB4	ME1	IDH3G	PDK3	SDHA	ME2	L2HGDH	NDUFB2	PDPR	DLD	FH	ATP5F1D	NDUFB7	SLC16A8	ACO2	GSTZ1	NDUFAF5	IDH3B	SLC25A14	ETFB	OGDH	NDUFC1	UCP1	PDHX	NDUFS8	ATP5F1B	LDHB	COX6A1	PPARD	NNT	TIMMDC1	NDUFS7	COQ10B	COX7A2L	ATP5PB	SDHB	NDUFB3	NDUFA8	DLST
REACTOME_REGULATION_OF_SIGNALING_BY_NODAL	http://www.gsea-msigdb.org/gsea/msigdb/cards/REACTOME_REGULATION_OF_SIGNALING_BY_NODAL	ACVR2B	ACVR2A	ACVR1C	ACVR1B	CFC1	LEFTY2	CER1	NODAL	DAND5	TDGF1	LEFTY1
REACTOME_COLLAGEN_DEGRADATION	http://www.gsea-msigdb.org/gsea/msigdb/cards/REACTOME_COLLAGEN_DEGRADATION	COL9A2	COL23A1	COL11A1	COL17A1	COL5A3	COL4A4	COL19A1	COL16A1	MMP2	COL9A3	MMP11	MMP9	MMP15	COL1A1	COL12A1	COL9A1	COL7A1	CTSD	MMP8	MMP19	COL10A1	COL5A1	COL4A2	CTSL	MMP7	MMP20	MMP13	ADAM10	COL2A1	FURIN	COL6A1	COL6A2	CTSK	COL8A1	MMP3	ADAM17	MMP14	COL26A1	COL6A3	COL1A2	CTSB	MMP10	COL3A1	ADAM9	COL4A3	COL8A2	COL6A5	PHYKPL
REACTOME_TRANSLOCATION_OF_SLC2A4_GLUT4_TO_THE_PLASMA_MEMBRANE	http://www.gsea-msigdb.org/gsea/msigdb/cards/REACTOME_TRANSLOCATION_OF_SLC2A4_GLUT4_TO_THE_PLASMA_MEMBRANE	RALA	TBC1D1	EXOC5	ACTB	TUBA3D	KIFAP3	RAB10	EXOC1	SNAP23	MYH9	TUBB1	KIF3B	STX4	RAB11A	TUBB4A	AKT2	PRKAG2	YWHAE	PRKAB1	C2CD5	EXOC2	LNPEP	PRKAG3	STXBP3	EXOC8	RAB14	RHOQ	TUBA1B	TUBA4A	YWHAH	KIF3A	EXOC4	PRKAB2	YWHAQ	TBC1D4	RAC1	TUBB2A	TUBB2B	EXOC6	AKT1	RAB13	TUBA3E	PRKAA2	YWHAZ	YWHAB	RAB8A	TUBA1A	TUBA1C
REACTOME_ALPHA_DEFENSINS	http://www.gsea-msigdb.org/gsea/msigdb/cards/REACTOME_ALPHA_DEFENSINS	PRSS3	CD4	ART1	DEFA5	DEFA4	DEFA6	DEFA1	DEFA3	DEFA1B	PRSS2
REACTOME_REPRODUCTION	http://www.gsea-msigdb.org/gsea/msigdb/cards/REACTOME_REPRODUCTION	CD9	BRCA1	MRE11	RAD51	SYNE2	SPO11	MSH4	STAG3	SMC1A	MLH1	FKBP6	SMC1B	OVGP1	B4GALT1	AL096870.1	CATSPERG	IZUMO4	DMC1	SUN2	ACR	REC8	DIDO1	RBBP8	STAG2	ACD	UBE2I	ZP2	NBN	ADAM2	H2AFV	SPAM1	RPA3	SMC3	RAD51C	LMNB1	RAD50	ZP4	RPA2	STAG1	MLH3	MND1	HVCN1	CDK2	HIST1H2BJ	HSPA2	POT1	SYNE1	PSMC3IP
REACTOME_O2_CO2_EXCHANGE_IN_ERYTHROCYTES	http://www.gsea-msigdb.org/gsea/msigdb/cards/REACTOME_O2_CO2_EXCHANGE_IN_ERYTHROCYTES	SLC4A1	CYB5R4	CA2	RHAG	CA1	CYB5R1	CYB5R2	CA4	HBA2	HBA1	CYB5RL	AQP1	HBB
REACTOME_ACYL_CHAIN_REMODELING_OF_CL	http://www.gsea-msigdb.org/gsea/msigdb/cards/REACTOME_ACYL_CHAIN_REMODELING_OF_CL	HADHA	TAZ	PLA2G4A	HADHB	LCLAT1	PLA2G6
REACTOME_ACYL_CHAIN_REMODELING_OF_DAG_AND_TAG	http://www.gsea-msigdb.org/gsea/msigdb/cards/REACTOME_ACYL_CHAIN_REMODELING_OF_DAG_AND_TAG	DGAT2	MGLL	PNPLA3	AWAT2	PNPLA2	DGAT2L6	DGAT1
REACTOME_HYDROLYSIS_OF_LPC	http://www.gsea-msigdb.org/gsea/msigdb/cards/REACTOME_HYDROLYSIS_OF_LPC	PLA2G15	PLA2G4C	PLA2G4A	PLBD1	GPCPD1	PLA2G4D	PLA2G4F	PLA2G4E	PLA2G4B
REACTOME_SYNTHESIS_OF_PG	http://www.gsea-msigdb.org/gsea/msigdb/cards/REACTOME_SYNTHESIS_OF_PG	PLD1	PGS1	CDS2	PLD3	PTPMT1	PLD2	PLD4	PLD6
REACTOME_SYNTHESIS_OF_PI	http://www.gsea-msigdb.org/gsea/msigdb/cards/REACTOME_SYNTHESIS_OF_PI	PITPNM2	PITPNM3	CDIPT	PITPNM1	CDS1
REACTOME_SYNTHESIS_OF_PIPS_AT_THE_ER_MEMBRANE	http://www.gsea-msigdb.org/gsea/msigdb/cards/REACTOME_SYNTHESIS_OF_PIPS_AT_THE_ER_MEMBRANE	PI4K2B	MTMR2	SBF1	SACM1L	PI4KA
REACTOME_INOSITOL_PHOSPHATE_METABOLISM	http://www.gsea-msigdb.org/gsea/msigdb/cards/REACTOME_INOSITOL_PHOSPHATE_METABOLISM	MTMR7	INPP4A	INPP5A	IP6K2	ITPKC	MIOX	ITPK1	PLCB4	MTMR9	ISYNA1	MINPP1	INPP4B	PLCH1	PLCD4	OCRL	NUDT10	PLCG1	IPPK	IMPA1	ITPKA	PLCB2	PLCE1	PLCZ1	IMPA2	ITPKB	PPIP5K2	PLCH2	PLCB3	IPMK	INPP1	SYNJ1	PLCD3	IP6K3	INPPL1	PLD4	PPIP5K1	INPP5D	PTEN	NUDT4	IP6K1	PLCB1	INPP5J	PLCD1	NUDT11	PLCG2	CALM1	INPP5B	NUDT3
REACTOME_SIGNALING_BY_ACTIVIN	http://www.gsea-msigdb.org/gsea/msigdb/cards/REACTOME_SIGNALING_BY_ACTIVIN	FSTL3	ACVR2B	ACVR2A	INHBA	ACVR1C	FST	ACVR1B	SMAD4	FOXH1	INHBB	SMAD3	SMAD2	DRAP1
REACTOME_PHASE_II_CONJUGATION_OF_COMPOUNDS	http://www.gsea-msigdb.org/gsea/msigdb/cards/REACTOME_PHASE_II_CONJUGATION_OF_COMPOUNDS	GCLC	GGCT	MGST1	GCLM	MAT2B	GSTO2	ACSM2B	GSTP1	MGST2	SULT2B1	COMT	GSTT2	GGT5	GGT1	GSTZ1	GSS	AHCY	IMPAD1	SULT2A1	UGT2B10	SULT1E1	UGDH	PODXL2	ABHD14B	SLC35D1	MTR	AKR1A1	MTRR	SLC35B3	TPST2	CHAC1	SULT4A1	GGT7	CNDP2	GSTT2B	GSTM1	GSTM5	GSTM3	UGT2A3	UGT2B28	TPMT	SULT6B1	PAPSS1	ESD	CYP1A2	MGST3	CHAC2	ABHD10
REACTOME_METHYLATION	http://www.gsea-msigdb.org/gsea/msigdb/cards/REACTOME_METHYLATION	MAT2B	COMT	AHCY	MTR	MTRR	TPMT	CYP1A2	GSTO1	MAT1A	N6AMT1	NNMT	MAT2A	TRMT112	AS3MT
REACTOME_AMINO_ACID_CONJUGATION	http://www.gsea-msigdb.org/gsea/msigdb/cards/REACTOME_AMINO_ACID_CONJUGATION	ACSM2B	GLYAT	GLYATL2	ACSM1	GLYATL1	ACSM5	ACSM2A	GLYATL3	ACSM4
REACTOME_ELASTIC_FIBRE_FORMATION	http://www.gsea-msigdb.org/gsea/msigdb/cards/REACTOME_ELASTIC_FIBRE_FORMATION	MFAP3	LTBP1	ELN	FBLN1	ITGA8	ITGB5	LTBP4	TGFB2	BMP7	TGFB1	ITGB8	VTN	LOX	ITGB6	LOXL3	EFEMP1	FN1	MFAP2	LTBP2	TGFB3	BMP4	BMP2	GDF5	LOXL1	EMILIN2	LOXL2	EMILIN1	LOXL4	ITGAV	FBN2	FBLN5	MFAP1	FURIN	FBN3	ITGB1	ITGA5	BMP10	FBLN2	FBN1	MFAP4	LTBP3	EFEMP2	EMILIN3	MFAP5	ITGB3
REACTOME_FIBRONECTIN_MATRIX_FORMATION	http://www.gsea-msigdb.org/gsea/msigdb/cards/REACTOME_FIBRONECTIN_MATRIX_FORMATION	CEACAM1	CEACAM6	FN1	CEACAM8	ITGB1	ITGA5
REACTOME_POLO_LIKE_KINASE_MEDIATED_EVENTS	http://www.gsea-msigdb.org/gsea/msigdb/cards/REACTOME_POLO_LIKE_KINASE_MEDIATED_EVENTS	EP300	MYBL2	FOXM1	CENPF	PKMYT1	CCNB1	CCNB2	CDC25C	RBBP4	CDC25A	WEE1	PLK1	LIN9	LIN54	LIN52	LIN37
REACTOME_GAP_JUNCTION_TRAFFICKING_AND_REGULATION	http://www.gsea-msigdb.org/gsea/msigdb/cards/REACTOME_GAP_JUNCTION_TRAFFICKING_AND_REGULATION	CLTCL1	ACTB	TUBA3D	DNM2	TUBB1	TJP1	TUBB4A	DNM1	GJA8	GJB6	GJA3	CLTA	TUBA1B	TUBA4A	GJA9	GJA10	TUBB2A	TUBB2B	CLTC	TUBA3E	GJA1	DAB2	GJD2	AP2M1	GJB7	GJB2	TUBA1A	TUBA1C	GJB1	CLTB	TUBB6	GJD4	TUBAL3	GJC1	GJD3	TUBA8	ACTG1	GJA4	TUBB4B	GJB3	GJB5	GJB4	MYO6	SRC	TUBA3C	GJC2	TUBA4B	TUBB3
REACTOME_MITOCHONDRIAL_BIOGENESIS	http://www.gsea-msigdb.org/gsea/msigdb/cards/REACTOME_MITOCHONDRIAL_BIOGENESIS	CREBBP	DNAJC11	ALAS1	TFB1M	MEF2C	SMARCD3	NCOA1	SIRT4	ATP5F1D	POLRMT	SAMM50	TBL1X	GABPB1	CRTC1	SSBP1	NRF1	CHCHD3	PRKAG2	TWNK	TFAM	USP46	PPARGC1A	ATP5F1B	PRKAB1	MAPK14	SOD2	HSPA9	PRKAG3	ATF2	ATP5PB	MEF2D	CREB1	ATP5F1E	SIRT5	DMAC2L	MED1	NR1D1	MTERF1	MTX2	HELZ2	ACSS2	PRKAB2	IMMT	ATP5MC2	TGS1	NCOA2	CRTC3	NCOR1
REACTOME_TRANSPORT_OF_THE_SLBP_DEPENDANT_MATURE_MRNA	http://www.gsea-msigdb.org/gsea/msigdb/cards/REACTOME_TRANSPORT_OF_THE_SLBP_DEPENDANT_MATURE_MRNA	NUP160	TPR	NDC1	NUP133	NUP37	SEH1L	NUP50	AAAS	NUP188	RAE1	NUP93	NUP88	NUP98	NUP107	NUP155	NCBP2	NUP43	NUP153	NUP85	NUP214	NUP210	NUPL2	NCBP1	NUP54	NUP58	EIF4E	RANBP2	NUP205	SEC13	NXF1	NUP35	SLBP	ALYREF	POM121	NUP62	POM121C
REACTOME_TRANSPORT_OF_MATURE_MRNAS_DERIVED_FROM_INTRONLESS_TRANSCRIPTS	http://www.gsea-msigdb.org/gsea/msigdb/cards/REACTOME_TRANSPORT_OF_MATURE_MRNAS_DERIVED_FROM_INTRONLESS_TRANSCRIPTS	NUP160	TPR	NDC1	NUP133	CPSF1	NUP37	SEH1L	NUP50	AAAS	NUP188	RAE1	NUP93	NUP88	NUP98	NUP107	NUP155	NCBP2	CPSF3	NUP43	NUP153	NUP85	SYMPK	NUP214	NUP210	NUPL2	WDR33	NCBP1	NUP54	NUP58	FIP1L1	EIF4E	RANBP2	NUP205	SEC13	CPSF4	NXF1	NUP35	SLBP	CPSF2	ALYREF	POM121	NUP62	POM121C
REACTOME_ACTIVATION_OF_MATRIX_METALLOPROTEINASES	http://www.gsea-msigdb.org/gsea/msigdb/cards/REACTOME_ACTIVATION_OF_MATRIX_METALLOPROTEINASES	MMP25	TIMP2	MMP2	CMA1	MMP11	CTSG	MMP9	TIMP1	MMP15	MMP8	PLG	MMP24	CTSV	MMP7	MMP13	FURIN	CTSK	MMP3	MMP16	MMP14	KLKB1	MMP10	KLK2	CTRB1	CTRB2	TPSAB1	COL18A1	SPOCK3	MMP1	ELANE	MMP17	PRSS1	PRSS2
REACTOME_REMOVAL_OF_AMINOTERMINAL_PROPEPTIDES_FROM_GAMMA_CARBOXYLATED_PROTEINS	http://www.gsea-msigdb.org/gsea/msigdb/cards/REACTOME_REMOVAL_OF_AMINOTERMINAL_PROPEPTIDES_FROM_GAMMA_CARBOXYLATED_PROTEINS	F7	F9	PROC	F10	PROZ	FURIN	F2	GAS6	PROS1	BGLAP
REACTOME_ZBP1_DAI_MEDIATED_INDUCTION_OF_TYPE_I_IFNS	http://www.gsea-msigdb.org/gsea/msigdb/cards/REACTOME_ZBP1_DAI_MEDIATED_INDUCTION_OF_TYPE_I_IFNS	NFKB2	NFKBIA	IKBKB	NFKBIB	NFKB1	DTX4	ZBP1	IRF3	TICAM1	RIPK3	DHX9	RIPK1	NLRP4	TLR3	NKIRAS2	MYD88	RELA	TBK1	NKIRAS1	CHUK	IKBKG
REACTOME_IRF3_MEDIATED_ACTIVATION_OF_TYPE_1_IFN	http://www.gsea-msigdb.org/gsea/msigdb/cards/REACTOME_IRF3_MEDIATED_ACTIVATION_OF_TYPE_1_IFN	DTX4	ZBP1	IRF3	NLRP4	TBK1
REACTOME_SULFIDE_OXIDATION_TO_SULFATE	http://www.gsea-msigdb.org/gsea/msigdb/cards/REACTOME_SULFIDE_OXIDATION_TO_SULFATE	ETHE1	TST	SQOR	SUOX	SLC25A10	TSTD1
REACTOME_DEGRADATION_OF_CYSTEINE_AND_HOMOCYSTEINE	http://www.gsea-msigdb.org/gsea/msigdb/cards/REACTOME_DEGRADATION_OF_CYSTEINE_AND_HOMOCYSTEINE	TXN2	ETHE1	CTH	GOT2	MPST	TST	CDO1	SQOR	SUOX	CSAD	GADL1	ADO	SLC25A10	TSTD1
REACTOME_BUDDING_AND_MATURATION_OF_HIV_VIRION	http://www.gsea-msigdb.org/gsea/msigdb/cards/REACTOME_BUDDING_AND_MATURATION_OF_HIV_VIRION	VTA1	NEDD4L	TSG101	CHMP2B	CHMP5	CHMP4B	CHMP3	VPS4B	CHMP2A	VPS4A	VPS37B	MVB12A	RPS27A	CHMP7	UBC	VPS37A	VPS28	CHMP4C	UBAP1	VPS37C	PDCD6IP	UBB	CHMP6	VPS37D	PPIA	MVB12B	UBA52	CHMP4A
REACTOME_GOLGI_CISTERNAE_PERICENTRIOLAR_STACK_REORGANIZATION	http://www.gsea-msigdb.org/gsea/msigdb/cards/REACTOME_GOLGI_CISTERNAE_PERICENTRIOLAR_STACK_REORGANIZATION	MAPK1	MAPK3	RAB2A	GORASP1	GORASP2	BLZF1	CCNB1	RAB1A	USO1	CCNB2	PLK1	GOLGA2	CDK1	RAB1B
REACTOME_ATTACHMENT_OF_GPI_ANCHOR_TO_UPAR	http://www.gsea-msigdb.org/gsea/msigdb/cards/REACTOME_ATTACHMENT_OF_GPI_ANCHOR_TO_UPAR	PLAUR	PIGS	PIGU	PIGT	PIGK	PGAP1	GPAA1
REACTOME_POST_TRANSLATIONAL_MODIFICATION:_SYNTHESIS_OF_GPI_ANCHORED_PROTEINS	http://www.gsea-msigdb.org/gsea/msigdb/cards/REACTOME_POST_TRANSLATIONAL_MODIFICATION:_SYNTHESIS_OF_GPI_ANCHORED_PROTEINS	DPM1	PRSS21	CEACAM7	PIGQ	PLAUR	PIGV	PIGB	PIGS	VNN3	PIGH	PIGU	MSLN	CEACAM5	PIGL	BST1	TECTA	ART4	MDGA1	GPLD1	VNN1	VNN2	CNTN3	PIGZ	TECTB	XPNPEP2	RECK	PIGT	LYPD3	NRN1	ULBP2	TEX101	CPM	PIGC	DPM2	MDGA2	PIGK	PIGM	CNTN4	CNTN5	LYPD1	LYPD6B	PIGF	THY1	OTOA	RAET1L	ART3	CD109	LYPD5
REACTOME_RESPIRATORY_ELECTRON_TRANSPORT_ATP_SYNTHESIS_BY_CHEMIOSMOTIC_COUPLING_AND_HEAT_PRODUCTION_BY_UNCOUPLING_PROTEINS	http://www.gsea-msigdb.org/gsea/msigdb/cards/REACTOME_RESPIRATORY_ELECTRON_TRANSPORT_ATP_SYNTHESIS_BY_CHEMIOSMOTIC_COUPLING_AND_HEAT_PRODUCTION_BY_UNCOUPLING_PROTEINS	NDUFAF7	NDUFAB1	UQCRC1	NDUFS1	NDUFB4	SDHA	NDUFB2	ATP5F1D	NDUFB7	NDUFAF5	SLC25A14	ETFB	NDUFC1	UCP1	NDUFS8	ATP5F1B	COX6A1	TIMMDC1	NDUFS7	COQ10B	COX7A2L	ATP5PB	SDHB	NDUFB3	NDUFA8	NDUFAF4	ATP5F1E	NDUFA1	DMAC2L	COX6B1	TRAP1	COX7C	UQCR11	NDUFA5	ECSIT	NDUFA10	COX4I1	COX7B	NDUFA2	SCO1	COX16	ATP5MC2	COQ10A	COX5B	TACO1	NDUFB5	NDUFAF1	LRPPRC
REACTOME_MACROAUTOPHAGY	http://www.gsea-msigdb.org/gsea/msigdb/cards/REACTOME_MACROAUTOPHAGY	RB1CC1	RRAGD	GABARAPL2	ATG5	FUNDC1	WIPI1	CSNK2A2	PIK3C3	RRAGB	CHMP2B	ATG16L1	DYNLL1	TOMM22	MTMR3	CSNK2A1	CHMP4B	MAP1LC3A	ATG4A	TSC2	RHEB	PRKAG2	LAMTOR3	AMBRA1	PRKAB1	CHMP3	PRKAG3	LAMTOR2	MFN2	ATG101	ATG4C	BECN1	ATG14	TOMM40	CHMP2A	ATG4D	PRKAB2	PRKAA1	LAMTOR5	GABARAPL1	MAP1LC3B	RPTOR	WDR45B	RPS27A	ATG3	ATG12	CHMP7	LAMTOR1	UBC
REACTOME_PKA_MEDIATED_PHOSPHORYLATION_OF_KEY_METABOLIC_FACTORS	http://www.gsea-msigdb.org/gsea/msigdb/cards/REACTOME_PKA_MEDIATED_PHOSPHORYLATION_OF_KEY_METABOLIC_FACTORS	MLXIPL	PRKACA	PRKACB	PFKFB1	PRKACG
REACTOME_TRIGLYCERIDE_CATABOLISM	http://www.gsea-msigdb.org/gsea/msigdb/cards/REACTOME_TRIGLYCERIDE_CATABOLISM	PNPLA4	ABHD5	PRKACA	MGLL	LIPE	PNPLA5	PLIN3	CAV1	GPD2	FABP3	PRKACB	FABP2	FABP1	FABP7	FABP5	PRKACG	PLIN1	FABP6	FABP4	PPP1CA	PPP1CC	FABP12	FABP9	PPP1CB
REACTOME_AMPK_INHIBITS_CHREBP_TRANSCRIPTIONAL_ACTIVATION_ACTIVITY	http://www.gsea-msigdb.org/gsea/msigdb/cards/REACTOME_AMPK_INHIBITS_CHREBP_TRANSCRIPTIONAL_ACTIVATION_ACTIVITY	ADIPOR2	MLXIPL	PRKAG2	STK11	PRKAB2	ADIPOR1	PRKAA2	ADIPOQ
REACTOME_CHREBP_ACTIVATES_METABOLIC_GENE_EXPRESSION	http://www.gsea-msigdb.org/gsea/msigdb/cards/REACTOME_CHREBP_ACTIVATES_METABOLIC_GENE_EXPRESSION	MLXIPL	ACACB	MLX	ACLY	PKLR	FASN	AGPAT1	ACACA
REACTOME_PP2A_MEDIATED_DEPHOSPHORYLATION_OF_KEY_METABOLIC_FACTORS	http://www.gsea-msigdb.org/gsea/msigdb/cards/REACTOME_PP2A_MEDIATED_DEPHOSPHORYLATION_OF_KEY_METABOLIC_FACTORS	MLXIPL	PPP2CB	PPP2R1A	PPP2R5D	PPP2CA	PPP2R1B	PFKFB1
REACTOME_GAMMA_CARBOXYLATION_HYPUSINE_FORMATION_AND_ARYLSULFATASE_ACTIVATION	http://www.gsea-msigdb.org/gsea/msigdb/cards/REACTOME_GAMMA_CARBOXYLATION_HYPUSINE_FORMATION_AND_ARYLSULFATASE_ACTIVATION	ARSD	F7	ARSF	DHPS	ARSA	STS	F9	DPH1	ARSB	GGCX	PROC	ICMT	DPH5	F10	PROZ	SUMF2	DOHH	EIF5A	DPH2	DPH6	FURIN	ARSG	FN3KRP	SUMF1	DPH7	DPH3	ARSE	EIF5A2	ARSK	FN3K	EEF2	DNAJC24	F2	ARSJ	GAS6	ARSI	PROS1	ARSH	BGLAP
REACTOME_DISEASE	http://www.gsea-msigdb.org/gsea/msigdb/cards/REACTOME_DISEASE	DPM1	GCLC	CFTR	BAD	CYP26B1	SLC4A1	SLC25A5	POLR2J	THSD7A	CREBBP	ABCB4	ITGA2B	ABCC8	AP2B1	KDM7A	AGK	FMO3	PSMB1	RPS20	POMT2	VTA1	CD9	IDS	CD4	BTK	FYN	ELOA	CLCN6	DCN	LTF	PSMC4	MAMLD1	CAPN1	CYP24A1	HGF	MNAT1	SLC7A9	ABCC2	GCLM	B4GALT7	NUP160	ALG1	GAB2	MAP2K3	VCL	RPL26L1	VCAN	CDH1
REACTOME_PKA_ACTIVATION_IN_GLUCAGON_SIGNALLING	http://www.gsea-msigdb.org/gsea/msigdb/cards/REACTOME_PKA_ACTIVATION_IN_GLUCAGON_SIGNALLING	PRKAR2B	PRKACA	ADCY2	GNAS	PRKAR1A	PRKAR2A	ADCY7	ADCY4	ADCY3	PRKACB	ADCY8	ADCY9	ADCY1	PRKACG	ADCY5	ADCY6	PRKAR1B
REACTOME_2_LTR_CIRCLE_FORMATION	http://www.gsea-msigdb.org/gsea/msigdb/cards/REACTOME_2_LTR_CIRCLE_FORMATION	XRCC5	HMGA1	XRCC4	PSIP1	LIG4	BANF1	XRCC6
REACTOME_NEF_AND_SIGNAL_TRANSDUCTION	http://www.gsea-msigdb.org/gsea/msigdb/cards/REACTOME_NEF_AND_SIGNAL_TRANSDUCTION	FYN	HCK	DOCK2	RAC1	ELMO1	PAK2	LCK	CD247
REACTOME_THE_ROLE_OF_NEF_IN_HIV_1_REPLICATION_AND_DISEASE_PATHOGENESIS	http://www.gsea-msigdb.org/gsea/msigdb/cards/REACTOME_THE_ROLE_OF_NEF_IN_HIV_1_REPLICATION_AND_DISEASE_PATHOGENESIS	AP2B1	CD4	FYN	AP2S1	ATP6V1H	AP1M1	AP1B1	HCK	AP1S1	AP1M2	DOCK2	RAC1	ARF1	AP1S3	ELMO1	AP2M1	B2M	AP1G1	CD8B	PACS1	CD28	PAK2	AP1S2	LCK	AP2A2	AP2A1	CD247	HLA-A
REACTOME_COLLAGEN_BIOSYNTHESIS_AND_MODIFYING_ENZYMES	http://www.gsea-msigdb.org/gsea/msigdb/cards/REACTOME_COLLAGEN_BIOSYNTHESIS_AND_MODIFYING_ENZYMES	TLL1	COL9A2	COL23A1	COL11A1	COL17A1	P4HA2	COL5A3	COL4A4	COL19A1	PLOD1	COL16A1	ADAMTS2	P3H2	COL9A3	TLL2	COL20A1	PCOLCE	PLOD3	COL1A1	P3H3	COL12A1	COL9A1	COL7A1	P3H1	P4HA1	COL10A1	COL21A1	COLGALT1	COL5A1	COL4A2	ADAMTS14	COL2A1	COL6A1	COL6A2	COL8A1	SERPINH1	P4HA3	PLOD2	ADAMTS3	COL26A1	COL6A3	PCOLCE2	COL1A2	PPIB	BMP1	COL3A1	COL4A3	COL22A1
REACTOME_MTOR_SIGNALLING	http://www.gsea-msigdb.org/gsea/msigdb/cards/REACTOME_MTOR_SIGNALLING	RRAGD	EIF4B	STRADB	RRAGB	PPM1A	CAB39L	TSC2	EEF2K	AKT2	RHEB	PRKAG2	RPS6KB1	LAMTOR3	PRKAB1	EIF4G1	PRKAG3	LAMTOR2	STK11	PRKAB2	PRKAA1	LAMTOR5	CAB39	RPS6	RPTOR	AKT1	LAMTOR1	EIF4E	RRAGA	PRKAA2	TSC1	YWHAB	MLST8	SLC38A9	PRKAG1	EIF4EBP1	LAMTOR4	MTOR	AKT1S1	STRADA
REACTOME_REGULATION_OF_CHOLESTEROL_BIOSYNTHESIS_BY_SREBP_SREBF	http://www.gsea-msigdb.org/gsea/msigdb/cards/REACTOME_REGULATION_OF_CHOLESTEROL_BIOSYNTHESIS_BY_SREBP_SREBF	NFYA	CYP51A1	CREBBP	MBTPS2	NFYC	IDI1	SREBF1	ACACB	FDFT1	SMARCD3	NCOA1	SCD	SEC23A	TBL1X	SQLE	KPNB1	SC5D	MVK	HMGCS1	HMGCR	SEC24A	SCAP	GPAM	NFYB	INSIG2	MED1	HELZ2	RAN	TGS1	SEC24B	NCOA2	MBTPS1	CARM1	TM7SF2	SEC24D	SAR1B	GGPS1	LSS	FDPS	PMVK	MVD	FASN	ELOVL6	DHCR7	SEC24C	CHD9	TBL1XR1	SP1
REACTOME_TOLL_LIKE_RECEPTOR_4_TLR4_CASCADE	http://www.gsea-msigdb.org/gsea/msigdb/cards/REACTOME_TOLL_LIKE_RECEPTOR_4_TLR4_CASCADE	SARM1	BTK	BIRC3	MAP2K3	MAPK9	CUL1	TAB2	CASP8	MAP2K4	MEF2A	RPS6KA2	UBE2D1	FBXW11	MAP2K7	NFKB2	DNM2	MEF2C	PTPN4	IRAK3	MAP3K1	MAPK1	TAB1	RPS6KA5	NFKBIA	BPI	MAPK3	RIPK2	IKBKB	PPP2CB	NFKBIB	VRK3	PPP2R1A	NOD1	DNM1	MAPK8	MAP3K8	DUSP3	MAP2K6	NFKB1	UBE2D3	MAPK10	BIRC2	MAPK14	PPP2R5D	LY86	SKP1	PPP2CA	MAPKAPK3
REACTOME_MITOCHONDRIAL_UNCOUPLING_PROTEINS	http://www.gsea-msigdb.org/gsea/msigdb/cards/REACTOME_MITOCHONDRIAL_UNCOUPLING_PROTEINS	SLC25A14	UCP1	SLC25A27	UCP3	UCP2
REACTOME_SIGNALING_BY_NTRKS	http://www.gsea-msigdb.org/gsea/msigdb/cards/REACTOME_SIGNALING_BY_NTRKS	AP2B1	RALA	FYN	AP2S1	PIK3CB	RHOA	MEF2A	RPS6KA2	ADCYAP1R1	DNM2	MEF2C	BAX	DOCK3	PCSK5	CRKL	MAPK1	DNAL4	RPS6KA5	MAPK3	PPP2CB	VRK3	PTPRS	PPP2R1A	PIK3R2	DNM1	RAPGEF1	SH3GL2	DUSP3	GAB1	MAPK14	PPP2R5D	PPP2CA	MAPKAPK3	SOS1	RAP1A	RPS6KA1	CREB1	DUSP4	PIK3CA	CLTA	ATF1	PLCG1	ELK1	ADORA2A	SHC2	KRAS	NGF	KIDINS220
REACTOME_LECTIN_PATHWAY_OF_COMPLEMENT_ACTIVATION	http://www.gsea-msigdb.org/gsea/msigdb/cards/REACTOME_LECTIN_PATHWAY_OF_COMPLEMENT_ACTIVATION	MASP2	FCN1	COLEC11	MASP1	FCN3	FCN2	MBL2	COLEC10
REACTOME_TERMINAL_PATHWAY_OF_COMPLEMENT	http://www.gsea-msigdb.org/gsea/msigdb/cards/REACTOME_TERMINAL_PATHWAY_OF_COMPLEMENT	C8B	C6	C5	C7	C9	CLU	C8A	C8G
REACTOME_FORMATION_OF_HIV_ELONGATION_COMPLEX_IN_THE_ABSENCE_OF_HIV_TAT	http://www.gsea-msigdb.org/gsea/msigdb/cards/REACTOME_FORMATION_OF_HIV_ELONGATION_COMPLEX_IN_THE_ABSENCE_OF_HIV_TAT	POLR2J	ELOA	MNAT1	POLR2B	CTDP1	CCNT2	CCNK	SUPT16H	POLR2E	POLR2F	NELFCD	POLR2C	ELOB	ERCC2	POLR2I	ELL	GTF2H1	GTF2H3	NCBP2	GTF2F1	CCNT1	CDK7	CCNH	CDK9	NCBP1	POLR2D	GTF2H2	POLR2K	SSRP1	ELOC	ERCC3	POLR2H	POLR2G	POLR2L	POLR2A	ELOA3	NELFA	TCEA1	GTF2F2	NELFB	SUPT5H	NELFE	ELOA2	SUPT4H1	GTF2H4	GTF2H5	ELOA3D	ELOA3B
REACTOME_TRANSCRIPTION_OF_THE_HIV_GENOME	http://www.gsea-msigdb.org/gsea/msigdb/cards/REACTOME_TRANSCRIPTION_OF_THE_HIV_GENOME	POLR2J	ELOA	MNAT1	POLR2B	CTDP1	TAF2	TAF11	CCNT2	CCNK	SUPT16H	POLR2E	POLR2F	NELFCD	RNMT	TAF7L	POLR2C	ELOB	ERCC2	POLR2I	ELL	TAF6	GTF2H1	GTF2H3	RNGTT	TBP	NCBP2	TAF12	TAF1L	GTF2F1	CCNT1	TAF4	CDK7	CCNH	CDK9	NCBP1	GTF2B	GTF2A2	TAF4B	POLR2D	GTF2H2	TAF1	POLR2K	TAF5	SSRP1	GTF2E1	ELOC	ERCC3	POLR2H
REACTOME_ABORTIVE_ELONGATION_OF_HIV_1_TRANSCRIPT_IN_THE_ABSENCE_OF_TAT	http://www.gsea-msigdb.org/gsea/msigdb/cards/REACTOME_ABORTIVE_ELONGATION_OF_HIV_1_TRANSCRIPT_IN_THE_ABSENCE_OF_TAT	POLR2J	POLR2B	CTDP1	POLR2E	POLR2F	NELFCD	POLR2C	POLR2I	NCBP2	GTF2F1	NCBP1	POLR2D	POLR2K	POLR2H	POLR2G	POLR2L	POLR2A	NELFA	GTF2F2	NELFB	SUPT5H	NELFE	SUPT4H1
REACTOME_HIV_ELONGATION_ARREST_AND_RECOVERY	http://www.gsea-msigdb.org/gsea/msigdb/cards/REACTOME_HIV_ELONGATION_ARREST_AND_RECOVERY	POLR2J	ELOA	POLR2B	CTDP1	CCNT2	CCNK	SUPT16H	POLR2E	POLR2F	NELFCD	POLR2C	ELOB	POLR2I	ELL	GTF2F1	CCNT1	CDK9	POLR2D	POLR2K	SSRP1	ELOC	POLR2H	POLR2G	POLR2L	POLR2A	ELOA3	NELFA	TCEA1	GTF2F2	NELFB	SUPT5H	NELFE	ELOA2	SUPT4H1	ELOA3D	ELOA3B
REACTOME_NEF_MEDIATED_CD4_DOWN_REGULATION	http://www.gsea-msigdb.org/gsea/msigdb/cards/REACTOME_NEF_MEDIATED_CD4_DOWN_REGULATION	AP2B1	CD4	AP2S1	ATP6V1H	ARF1	AP2M1	LCK	AP2A2	AP2A1
REACTOME_TOLL_LIKE_RECEPTOR_9_TLR9_CASCADE	http://www.gsea-msigdb.org/gsea/msigdb/cards/REACTOME_TOLL_LIKE_RECEPTOR_9_TLR9_CASCADE	MAP2K3	MAPK9	CUL1	TAB2	MAP2K4	MEF2A	RPS6KA2	FBXW11	MAP2K7	NFKB2	PIK3C3	MEF2C	MAP3K1	MAPK1	TAB1	RPS6KA5	NFKBIA	TLR8	EEA1	MAPK3	RIPK2	IKBKB	PPP2CB	NFKBIB	VRK3	PPP2R1A	NOD1	MAPK8	MAP3K8	DUSP3	MAP2K6	NFKB1	MAPK10	MAPK14	PPP2R5D	SKP1	PPP2CA	MAPKAPK3	ATF2	RPS6KA1	CREB1	DUSP4	ATF1	ELK1	TICAM1	ECSIT	RBSN	IRAK2
REACTOME_TOLL_LIKE_RECEPTOR_TLR1:TLR2_CASCADE	http://www.gsea-msigdb.org/gsea/msigdb/cards/REACTOME_TOLL_LIKE_RECEPTOR_TLR1:TLR2_CASCADE	BTK	MAP2K3	MAPK9	CUL1	TAB2	MAP2K4	MEF2A	RPS6KA2	FBXW11	MAP2K7	NFKB2	MEF2C	IRAK3	MAP3K1	MAPK1	TAB1	RPS6KA5	NFKBIA	MAPK3	RIPK2	IKBKB	PPP2CB	NFKBIB	VRK3	PPP2R1A	NOD1	MAPK8	MAP3K8	DUSP3	MAP2K6	NFKB1	MAPK10	MAPK14	PPP2R5D	SKP1	PPP2CA	MAPKAPK3	ATF2	RPS6KA1	CREB1	DUSP4	SFTPA1	ATF1	ELK1	ECSIT	SFTPD	IRAK2	CD36
REACTOME_HOST_INTERACTIONS_WITH_INFLUENZA_FACTORS	http://www.gsea-msigdb.org/gsea/msigdb/cards/REACTOME_HOST_INTERACTIONS_WITH_INFLUENZA_FACTORS	NUP160	TPR	EIF2AK2	NDC1	NUP133	NUP37	SEH1L	NUP50	AAAS	NUP188	PABPN1	RAE1	KPNA3	NUP93	TGFB1	KPNB1	NUP88	NUP98	NUP107	NUP155	KPNA1	NUP43	NUP153	NUP85	NUP214	NUP210	NUPL2	NUP54	NUP58	RANBP2	NUP205	SEC13	CPSF4	NUP35	SLC25A6	KPNA2	KPNA7	KPNA4	ISG15	POM121	KPNA5	NUP62	POM121C
REACTOME_INFLUENZA_INFECTION	http://www.gsea-msigdb.org/gsea/msigdb/cards/REACTOME_INFLUENZA_INFECTION	POLR2J	RPS20	NUP160	RPL26L1	POLR2B	TPR	EIF2AK2	NDC1	RPL18	IPO5	NUP133	RPL31	NUP37	HSP90AA1	XPO1	RPS5	SEH1L	AC004086.1	RPLP0	NUP50	AAAS	NUP188	POLR2E	POLR2F	RPL3	PABPN1	RAE1	DNAJC3	KPNA3	NUP93	POLR2C	RPS16	POLR2I	TGFB1	RPS19	RPL18A	RPL28	RPL19	KPNB1	NUP88	RPL34	RPS13	NUP98	NUP107	RPS12	NUP155	KPNA1	RPL24
REACTOME_EXPORT_OF_VIRAL_RIBONUCLEOPROTEINS_FROM_NUCLEUS	http://www.gsea-msigdb.org/gsea/msigdb/cards/REACTOME_EXPORT_OF_VIRAL_RIBONUCLEOPROTEINS_FROM_NUCLEUS	NUP160	TPR	NDC1	NUP133	NUP37	XPO1	SEH1L	NUP50	AAAS	NUP188	RAE1	NUP93	NUP88	NUP98	NUP107	NUP155	NUP43	NUP153	NUP85	NUP214	NUP210	RAN	NUPL2	NUP54	NUP58	RANBP2	NUP205	SEC13	NUP35	POM121	HSPA1A	NUP62	POM121C
REACTOME_NEUROTOXICITY_OF_CLOSTRIDIUM_TOXINS	http://www.gsea-msigdb.org/gsea/msigdb/cards/REACTOME_NEUROTOXICITY_OF_CLOSTRIDIUM_TOXINS	SYT1	STX1B	STX1A	SV2C	SNAP25	VAMP1	SYT2	SV2A	SV2B	VAMP2
REACTOME_TOLL_LIKE_RECEPTOR_CASCADES	http://www.gsea-msigdb.org/gsea/msigdb/cards/REACTOME_TOLL_LIKE_RECEPTOR_CASCADES	SARM1	BTK	BIRC3	MAP2K3	MAPK9	CUL1	TAB2	CASP8	MAP2K4	MEF2A	RPS6KA2	UBE2D1	FBXW11	MAP2K7	NFKB2	PIK3C3	DNM2	MEF2C	APOB	PTPN4	IRAK3	MAP3K1	MAPK1	TAB1	LGMN	RPS6KA5	NFKBIA	BPI	TLR8	EEA1	MAPK3	RIPK2	IKBKB	PPP2CB	NFKBIB	VRK3	PPP2R1A	NOD1	DNM1	MAPK8	MAP3K8	DUSP3	MAP2K6	NFKB1	UBE2D3	MAPK10	UNC93B1	BIRC2
REACTOME_TICAM1_RIP1_MEDIATED_IKK_COMPLEX_RECRUITMENT	http://www.gsea-msigdb.org/gsea/msigdb/cards/REACTOME_TICAM1_RIP1_MEDIATED_IKK_COMPLEX_RECRUITMENT	BIRC3	UBE2D1	IKBKB	UBE2D3	BIRC2	TICAM1	RIPK3	UBE2D2	RIPK1	RPS27A	UBC	TLR3	UBB	TRAF6	UBE2N	CHUK	UBA52	UBE2V1	IKBKG
REACTOME_DDX58_IFIH1_MEDIATED_INDUCTION_OF_INTERFERON_ALPHA_BETA	http://www.gsea-msigdb.org/gsea/msigdb/cards/REACTOME_DDX58_IFIH1_MEDIATED_INDUCTION_OF_INTERFERON_ALPHA_BETA	CASP10	CREBBP	RNF216	SIKE1	ATG5	CASP8	OTUD5	UBE2D1	NFKB2	UBE2K	ITCH	CYLD	MAVS	MAP3K1	EP300	NFKBIA	RNF125	IKBKB	NFKBIB	TAX1BP1	DDX58	DHX58	NFKB1	UBE2D3	IFIH1	TNFAIP3	IFNA6	IFNA8	TRIM25	IRF3	TRAF2	PIN1	TRAF3	UBE2D2	TANK	IFNA21	RIPK1	HERC5	NLRC5	APP	RPS27A	ATG12	IFNA5	IFNA16	TKFC	UBC	UBE2L6	S100B
REACTOME_FRS2_MEDIATED_ACTIVATION	http://www.gsea-msigdb.org/gsea/msigdb/cards/REACTOME_FRS2_MEDIATED_ACTIVATION	CRKL	MAPK1	MAPK3	RAPGEF1	RAP1A	NGF	BRAF	FRS2	YWHAB	NTRK1
REACTOME_TELOMERE_EXTENSION_BY_TELOMERASE	http://www.gsea-msigdb.org/gsea/msigdb/cards/REACTOME_TELOMERE_EXTENSION_BY_TELOMERASE	DKC1	WRAP53	NHP2	TERT	RUVBL1	RUVBL2
REACTOME_ALTERNATIVE_COMPLEMENT_ACTIVATION	http://www.gsea-msigdb.org/gsea/msigdb/cards/REACTOME_ALTERNATIVE_COMPLEMENT_ACTIVATION	C3	CFP	GZMM	CFD	CFB
REACTOME_APC_C:CDC20_MEDIATED_DEGRADATION_OF_CYCLIN_B	http://www.gsea-msigdb.org/gsea/msigdb/cards/REACTOME_APC_C:CDC20_MEDIATED_DEGRADATION_OF_CYCLIN_B	CDC27	ANAPC4	UBE2D1	ANAPC5	CDC23	ANAPC15	CDC20	CDC16	CCNB1	ANAPC11	RPS27A	UBC	ANAPC1	ANAPC10	ANAPC16	UBE2E1	CDK1	UBB	UBE2C	ANAPC2	CDC26	ANAPC7	UBA52
REACTOME_APC_C:CDH1_MEDIATED_DEGRADATION_OF_CDC20_AND_OTHER_APC_C:CDH1_TARGETED_PROTEINS_IN_LATE_MITOSIS_EARLY_G1	http://www.gsea-msigdb.org/gsea/msigdb/cards/REACTOME_APC_C:CDH1_MEDIATED_DEGRADATION_OF_CDC20_AND_OTHER_APC_C:CDH1_TARGETED_PROTEINS_IN_LATE_MITOSIS_EARLY_G1	CDC27	PSMB1	PSMC4	PSMA4	ANAPC4	PSME4	UBE2D1	PSMC5	AURKA	ANAPC5	PSME1	CDC23	PSMD5	PSMD8	PSMC6	PSMA3	PSMC1	PSMB5	PSMA6	PSME2	PSMA7	PSMD10	PSMD7	FZR1	PSMA2	PSMD3	PSMD11	ANAPC15	PSMD9	PSMD14	CDC20	PSMF1	PSMB2	SEM1	PSMA1	CDC16	PSME3	PSMB7	ANAPC11	PSMB6	PSMA5	RPS27A	SKP2	UBC	ANAPC1	PSMA8	PSMD4	PSMB4
REACTOME_TRANSPORT_AND_SYNTHESIS_OF_PAPS	http://www.gsea-msigdb.org/gsea/msigdb/cards/REACTOME_TRANSPORT_AND_SYNTHESIS_OF_PAPS	SLC35B3	PAPSS1	SLC26A1	SLC26A2	SLC35B2	PAPSS2
REACTOME_GLUTATHIONE_SYNTHESIS_AND_RECYCLING	http://www.gsea-msigdb.org/gsea/msigdb/cards/REACTOME_GLUTATHIONE_SYNTHESIS_AND_RECYCLING	GCLC	GGCT	GCLM	GGT5	GGT1	GSS	CHAC1	GGT7	CNDP2	CHAC2	GGT6	OPLAH
REACTOME_PROCESSIVE_SYNTHESIS_ON_THE_C_STRAND_OF_THE_TELOMERE	http://www.gsea-msigdb.org/gsea/msigdb/cards/REACTOME_PROCESSIVE_SYNTHESIS_ON_THE_C_STRAND_OF_THE_TELOMERE	POLD1	POLD3	LIG1	RPA3	POLD2	RPA2	RPA1	PCNA	DNA2	FEN1	POLD4
REACTOME_TELOMERE_C_STRAND_LAGGING_STRAND_SYNTHESIS	http://www.gsea-msigdb.org/gsea/msigdb/cards/REACTOME_TELOMERE_C_STRAND_LAGGING_STRAND_SYNTHESIS	POLA2	RFC1	RFC2	POLD1	POLD3	POLE2	POLA1	LIG1	RPA3	POLD2	RFC5	POLE4	RPA2	RPA1	PCNA	RFC3	DNA2	PRIM2	POLE3	RFC4	FEN1	POLD4	POLE	PRIM1
REACTOME_ACTIVATION_OF_C3_AND_C5	http://www.gsea-msigdb.org/gsea/msigdb/cards/REACTOME_ACTIVATION_OF_C3_AND_C5	C5	C3	CFP	C2	C4B	CFB	C4A
REACTOME_PLASMA_LIPOPROTEIN_ASSEMBLY_REMODELING_AND_CLEARANCE	http://www.gsea-msigdb.org/gsea/msigdb/cards/REACTOME_PLASMA_LIPOPROTEIN_ASSEMBLY_REMODELING_AND_CLEARANCE	AP2B1	MYLIP	MBTPS2	NR1H3	AP2S1	SOAT1	CREB3L3	PRKACA	SCARB1	APOB	CETP	PCSK5	ZDHHC8	LMF2	PLTP	LIPG	LMF1	FGF21	LSR	CUBN	LIPA	APOA5	APOA4	APOC3	HDLBP	APOA1	NPC2	CLTA	LDLR	ANGPTL8	APOE	APOC1	NR1H2	ANGPTL3	MTTP	PCSK6	FURIN	MBTPS1	CLTC	NPC1	PRKACB	NCEH1	VLDLR	SAR1B	LDLRAP1	APOA2	ABCG1	AP2M1
REACTOME_ASSEMBLY_OF_THE_HIV_VIRION	http://www.gsea-msigdb.org/gsea/msigdb/cards/REACTOME_ASSEMBLY_OF_THE_HIV_VIRION	TSG101	VPS37B	FURIN	MVB12A	RPS27A	UBC	NMT2	VPS37A	VPS28	UBAP1	VPS37C	UBB	VPS37D	PPIA	MVB12B	UBA52
REACTOME_CONVERSION_FROM_APC_C:CDC20_TO_APC_C:CDH1_IN_LATE_ANAPHASE	http://www.gsea-msigdb.org/gsea/msigdb/cards/REACTOME_CONVERSION_FROM_APC_C:CDC20_TO_APC_C:CDH1_IN_LATE_ANAPHASE	CDC27	ANAPC4	UBE2D1	CDC14A	ANAPC5	CDC23	FZR1	ANAPC15	CDC20	CDC16	ANAPC11	ANAPC1	ANAPC10	ANAPC16	UBE2E1	UBE2C	ANAPC2	CDC26	ANAPC7
REACTOME_PHOSPHORYLATION_OF_EMI1	http://www.gsea-msigdb.org/gsea/msigdb/cards/REACTOME_PHOSPHORYLATION_OF_EMI1	FZR1	FBXO5	CDC20	CCNB1	PLK1	CDK1
REACTOME_ACTIVATION_OF_APC_C_AND_APC_C:CDC20_MEDIATED_DEGRADATION_OF_MITOTIC_PROTEINS	http://www.gsea-msigdb.org/gsea/msigdb/cards/REACTOME_ACTIVATION_OF_APC_C_AND_APC_C:CDC20_MEDIATED_DEGRADATION_OF_MITOTIC_PROTEINS	CDC27	PSMB1	PSMC4	PSMA4	ANAPC4	PSME4	UBE2D1	PSMC5	ANAPC5	PSME1	CDC23	PSMD5	PSMD8	PSMC6	PSMA3	PSMC1	PSMB5	PSMA6	PSME2	PSMA7	PSMD10	PSMD7	PSMA2	PSMD3	PSMD11	ANAPC15	PSMD9	PSMD14	CDC20	NEK2	PSMF1	PSMB2	SEM1	PSMA1	CDC16	PSME3	CCNA1	CCNB1	PSMB7	ANAPC11	PSMB6	PSMA5	RPS27A	CCNA2	UBC	ANAPC1	BUB3	PSMA8
REACTOME_CONJUGATION_OF_BENZOATE_WITH_GLYCINE	http://www.gsea-msigdb.org/gsea/msigdb/cards/REACTOME_CONJUGATION_OF_BENZOATE_WITH_GLYCINE	ACSM2B	GLYAT	GLYATL2	ACSM1	GLYATL1	GLYATL3
REACTOME_INTERACTIONS_OF_REV_WITH_HOST_CELLULAR_PROTEINS	http://www.gsea-msigdb.org/gsea/msigdb/cards/REACTOME_INTERACTIONS_OF_REV_WITH_HOST_CELLULAR_PROTEINS	NUP160	TPR	NDC1	NUP133	NUP37	XPO1	SEH1L	NUP50	AAAS	NUP188	RANBP1	RANGAP1	RAE1	NUP93	KPNB1	NUP88	NUP98	NUP107	NUP155	NUP43	NUP153	NUP85	NUP214	NUP210	RAN	NUPL2	NUP54	NUP58	RANBP2	NUP205	SEC13	NUP35	RCC1	NPM1	POM121	NUP62	POM121C
REACTOME_SIGNALING_BY_EGFR	http://www.gsea-msigdb.org/gsea/msigdb/cards/REACTOME_SIGNALING_BY_EGFR	EPN1	PTPN3	CDC42	PAG1	EPS15	PXN	ARHGEF7	CSK	SH3GL2	AREG	GAB1	CBL	HBEGF	STAM2	SOS1	PIK3CA	PLCG1	EREG	EPS15L1	PTPN12	KRAS	SPRY2	STAM	ADAM10	EGF	SH3GL3	SH3GL1	RPS27A	LRIG1	PIK3R1	EGFR	SH3KBP1	ADAM12	UBC	ADAM17	PTPRK	SHC1	TGFA	SPRY1	UBB	HRAS	BTC	GRB2	PTPN11	EPGN	HGS	SRC	NRAS
REACTOME_APOBEC3G_MEDIATED_RESISTANCE_TO_HIV_1_INFECTION	http://www.gsea-msigdb.org/gsea/msigdb/cards/REACTOME_APOBEC3G_MEDIATED_RESISTANCE_TO_HIV_1_INFECTION	HMGA1	PSIP1	BANF1	PPIA	APOBEC3G
REACTOME_NUCLEAR_IMPORT_OF_REV_PROTEIN	http://www.gsea-msigdb.org/gsea/msigdb/cards/REACTOME_NUCLEAR_IMPORT_OF_REV_PROTEIN	NUP160	TPR	NDC1	NUP133	NUP37	SEH1L	NUP50	AAAS	NUP188	RAE1	NUP93	KPNB1	NUP88	NUP98	NUP107	NUP155	NUP43	NUP153	NUP85	NUP214	NUP210	RAN	NUPL2	NUP54	NUP58	RANBP2	NUP205	SEC13	NUP35	RCC1	NPM1	POM121	NUP62	POM121C
REACTOME_RIP_MEDIATED_NFKB_ACTIVATION_VIA_ZBP1	http://www.gsea-msigdb.org/gsea/msigdb/cards/REACTOME_RIP_MEDIATED_NFKB_ACTIVATION_VIA_ZBP1	NFKB2	NFKBIA	IKBKB	NFKBIB	NFKB1	ZBP1	TICAM1	RIPK3	DHX9	RIPK1	TLR3	NKIRAS2	MYD88	RELA	NKIRAS1	CHUK	IKBKG
REACTOME_SEROTONIN_NEUROTRANSMITTER_RELEASE_CYCLE	http://www.gsea-msigdb.org/gsea/msigdb/cards/REACTOME_SEROTONIN_NEUROTRANSMITTER_RELEASE_CYCLE	TSPOAP1	SYN1	SYT1	RIMS1	RAB3A	STX1A	PPFIA1	SNAP25	STXBP1	PPFIA2	PPFIA4	SYN2	SLC18A2	CPLX1	PPFIA3	SYN3	UNC13B	VAMP2
REACTOME_NEF_MEDIATED_CD8_DOWN_REGULATION	http://www.gsea-msigdb.org/gsea/msigdb/cards/REACTOME_NEF_MEDIATED_CD8_DOWN_REGULATION	AP2B1	AP2S1	ATP6V1H	AP2M1	CD8B	AP2A2	AP2A1
REACTOME_STING_MEDIATED_INDUCTION_OF_HOST_IMMUNE_RESPONSES	http://www.gsea-msigdb.org/gsea/msigdb/cards/REACTOME_STING_MEDIATED_INDUCTION_OF_HOST_IMMUNE_RESPONSES	MRE11	XRCC5	DTX4	IRF3	TRIM21	NLRP4	IFI16	CGAS	STAT6	NLRC3	DDX41	TBK1	TMEM173	XRCC6	TREX1	PRKDC
REACTOME_CYTOSOLIC_SENSORS_OF_PATHOGEN_ASSOCIATED_DNA	http://www.gsea-msigdb.org/gsea/msigdb/cards/REACTOME_CYTOSOLIC_SENSORS_OF_PATHOGEN_ASSOCIATED_DNA	CREBBP	POLR3B	MRE11	POLR3E	NFKB2	XRCC5	POLR2E	POLR2F	EP300	POLR3H	NFKBIA	IKBKB	NFKBIB	NFKB1	DTX4	POLR3G	TRIM32	POLR3GL	ZBP1	LRRFIP1	IRF3	TICAM1	RIPK3	TRIM21	POLR3F	DHX9	RIPK1	RPS27A	POLR2K	POLR3A	UBC	NLRP4	POLR3K	IFI16	POLR2H	TLR3	CGAS	STAT6	NLRC3	CTNNB1	NKIRAS2	POLR3D	TRIM56	UBB	POLR1C	MYD88	RELA	DHX36
REACTOME_SIGNALING_BY_CYTOSOLIC_FGFR1_FUSION_MUTANTS	http://www.gsea-msigdb.org/gsea/msigdb/cards/REACTOME_SIGNALING_BY_CYTOSOLIC_FGFR1_FUSION_MUTANTS	GAB2	CPSF6	FGFR1OP2	STAT1	CNTRL	ZMYM2	PIK3CA	TRIM24	LRRFIP1	STAT5A	PIK3R1	STAT3	STAT5B	GRB2	BCR	MYO18A	FGFR1OP	CUX1
REACTOME_FGFR1_MUTANT_RECEPTOR_ACTIVATION	http://www.gsea-msigdb.org/gsea/msigdb/cards/REACTOME_FGFR1_MUTANT_RECEPTOR_ACTIVATION	GAB2	FGF4	FGFR1	FGF20	FGF9	FGF8	FGF6	CPSF6	FGFR1OP2	FGF1	STAT1	FGF23	CNTRL	ZMYM2	PIK3CA	TRIM24	LRRFIP1	STAT5A	FGF5	FGF2	PIK3R1	ERLIN2	BAG4	FGF17	STAT3	STAT5B	GRB2	BCR	MYO18A	FGFR1OP	CUX1
REACTOME_FGFR2_MUTANT_RECEPTOR_ACTIVATION	http://www.gsea-msigdb.org/gsea/msigdb/cards/REACTOME_FGFR2_MUTANT_RECEPTOR_ACTIVATION	POLR2J	POLR2B	FGFR2	FGF10	FGF22	FGF4	FGF20	POLR2E	POLR2F	FGF9	POLR2C	POLR2I	FGF8	FGF6	FGF1	NCBP2	FGF23	GTF2F1	NCBP1	FGF5	FGF2	FGF7	POLR2D	POLR2K	FGF18	FGF17	POLR2H	POLR2G	POLR2L	POLR2A	FGF3	GTF2F2	FGF16
REACTOME_ORGANELLE_BIOGENESIS_AND_MAINTENANCE	http://www.gsea-msigdb.org/gsea/msigdb/cards/REACTOME_ORGANELLE_BIOGENESIS_AND_MAINTENANCE	PRKAR2B	CREBBP	MARK4	PAFAH1B1	DNAJC11	PKD1	MKS1	ALAS1	TFB1M	IFT88	OFD1	CC2D2A	SDCCAG8	IFT80	EXOC5	CNGB1	PRKACA	NDE1	CLASP1	TUBA3D	KIFAP3	DYNC1I2	PCM1	HSP90AA1	MEF2C	HSPB11	SMARCD3	TNPO1	NCOA1	KIF3C	DYNLL1	SIRT4	RAB11FIP3	EXOC1	HAUS4	HDAC6	IFT74	ATP5F1D	POLRMT	SAMM50	IFT27	TRIP11	NINL	IFT52	TUBB1	KIF3B	MAPRE1	CEP76
REACTOME_SYNTHESIS_OF_PYROPHOSPHATES_IN_THE_CYTOSOL	http://www.gsea-msigdb.org/gsea/msigdb/cards/REACTOME_SYNTHESIS_OF_PYROPHOSPHATES_IN_THE_CYTOSOL	ITPK1	NUDT10	IPPK	PPIP5K2	IP6K3	PPIP5K1	NUDT4	IP6K1	NUDT11	NUDT3
REACTOME_SYNTHESIS_OF_IP2_IP_AND_INS_IN_THE_CYTOSOL	http://www.gsea-msigdb.org/gsea/msigdb/cards/REACTOME_SYNTHESIS_OF_IP2_IP_AND_INS_IN_THE_CYTOSOL	MTMR7	INPP4A	INPP5A	MIOX	MTMR9	ISYNA1	INPP4B	OCRL	IMPA1	IMPA2	INPP1	SYNJ1	INPP5J	INPP5B
REACTOME_SYNTHESIS_OF_IP3_AND_IP4_IN_THE_CYTOSOL	http://www.gsea-msigdb.org/gsea/msigdb/cards/REACTOME_SYNTHESIS_OF_IP3_AND_IP4_IN_THE_CYTOSOL	ITPKC	ITPK1	PLCB4	PLCH1	PLCD4	OCRL	PLCG1	ITPKA	PLCB2	PLCE1	PLCZ1	ITPKB	PLCH2	PLCB3	SYNJ1	PLCD3	INPPL1	PLD4	INPP5D	PTEN	PLCB1	INPP5J	PLCD1	PLCG2	CALM1	INPP5B
REACTOME_ACTIVATION_OF_TRKA_RECEPTORS	http://www.gsea-msigdb.org/gsea/msigdb/cards/REACTOME_ACTIVATION_OF_TRKA_RECEPTORS	ADCYAP1R1	ADORA2A	NGF	ADCYAP1	NTRK2	NTRK1
REACTOME_NGF_INDEPENDANT_TRKA_ACTIVATION	http://www.gsea-msigdb.org/gsea/msigdb/cards/REACTOME_NGF_INDEPENDANT_TRKA_ACTIVATION	ADCYAP1R1	ADORA2A	ADCYAP1	NTRK2	NTRK1
REACTOME_SIGNALING_BY_NTRK1_TRKA	http://www.gsea-msigdb.org/gsea/msigdb/cards/REACTOME_SIGNALING_BY_NTRK1_TRKA	AP2B1	RALA	AP2S1	PIK3CB	RHOA	MEF2A	RPS6KA2	ADCYAP1R1	DNM2	MEF2C	CRKL	MAPK1	DNAL4	RPS6KA5	MAPK3	PPP2CB	VRK3	PPP2R1A	PIK3R2	DNM1	RAPGEF1	SH3GL2	DUSP3	MAPK14	PPP2R5D	PPP2CA	MAPKAPK3	SOS1	RAP1A	RPS6KA1	CREB1	DUSP4	PIK3CA	CLTA	ATF1	PLCG1	ELK1	ADORA2A	SHC2	KRAS	NGF	KIDINS220	PPP2R1B	MAP2K5	DUSP6	CLTC	ADCYAP1	RIT1
REACTOME_SCF_SKP2_MEDIATED_DEGRADATION_OF_P27_P21	http://www.gsea-msigdb.org/gsea/msigdb/cards/REACTOME_SCF_SKP2_MEDIATED_DEGRADATION_OF_P27_P21	PSMB1	PSMC4	PSMA4	CUL1	PSMC5	PSME1	PSMD5	PSMD8	PSMC6	PSMA3	PSMC1	PSMB5	PSMA6	PSME2	PSMA7	PTK6	PSMD10	PSMD7	CCNE1	PSMA2	PSMD3	PSMD11	CCND1	PSMD9	CDKN1B	SKP1	PSMD14	CDK2	CDKN1A	PSMF1	PSMB2	SEM1	PSMA1	PSME3	CCNA1	CDK4	PSMB7	PSMB6	PSMA5	RPS27A	CCNA2	SKP2	UBC	PSMD4	PSMB4	PSMC2	PSMD6	PSMC3
REACTOME_CELLULAR_HEXOSE_TRANSPORT	http://www.gsea-msigdb.org/gsea/msigdb/cards/REACTOME_CELLULAR_HEXOSE_TRANSPORT	SLC2A3	SLC5A1	SLC5A4	FGF21	SLC2A9	SLC2A1	SLC5A9	SLC2A11	SLC2A8	SLC5A2	SLC2A12	SLC5A10	SLC45A3	SLC2A6	SLC2A2	SLC50A1	MFSD4B	SLC2A14	SLC2A4	SLC2A7	SLC2A10
REACTOME_HEME_BIOSYNTHESIS	http://www.gsea-msigdb.org/gsea/msigdb/cards/REACTOME_HEME_BIOSYNTHESIS	COX10	COX15	ALAS1	FECH	CPOX	UROD	PPOX	ALAD	ALAS2	UROS	HMBS
REACTOME_HEME_DEGRADATION	http://www.gsea-msigdb.org/gsea/msigdb/cards/REACTOME_HEME_DEGRADATION	BLVRB	HMOX1	HMOX2	BLVRA	UGT1A4
REACTOME_FGFR3_LIGAND_BINDING_AND_ACTIVATION	http://www.gsea-msigdb.org/gsea/msigdb/cards/REACTOME_FGFR3_LIGAND_BINDING_AND_ACTIVATION	FGFR3	FGF4	FGF20	FGF9	FGF8	FGF1	GALNT3	FGF23	FGF5	FGF2	FGF18	FGF17	FGF16
REACTOME_FGFR2_LIGAND_BINDING_AND_ACTIVATION	http://www.gsea-msigdb.org/gsea/msigdb/cards/REACTOME_FGFR2_LIGAND_BINDING_AND_ACTIVATION	FGFR2	FGF10	FGF22	FGF4	FGF20	FGF9	FGF8	FGF6	FGF1	FGF23	FGFBP1	FGFBP2	FGF5	FGF2	FGF7	FGF18	FGF17	FGFBP3	FGF3	FGF16
REACTOME_FGFR1B_LIGAND_BINDING_AND_ACTIVATION	http://www.gsea-msigdb.org/gsea/msigdb/cards/REACTOME_FGFR1B_LIGAND_BINDING_AND_ACTIVATION	FGF10	FGF22	FGFR1	FGF1	FGF2	FGF3
REACTOME_FGFR3B_LIGAND_BINDING_AND_ACTIVATION	http://www.gsea-msigdb.org/gsea/msigdb/cards/REACTOME_FGFR3B_LIGAND_BINDING_AND_ACTIVATION	FGFR3	FGF20	FGF9	FGF8	FGF1	FGF18	FGF17
REACTOME_FGFR1C_LIGAND_BINDING_AND_ACTIVATION	http://www.gsea-msigdb.org/gsea/msigdb/cards/REACTOME_FGFR1C_LIGAND_BINDING_AND_ACTIVATION	ANOS1	FGF4	FGFR1	FGF20	FGF9	FGF8	FGF6	FGF1	FGF23	FGF5	FGF2	FGF17
REACTOME_FGFR2B_LIGAND_BINDING_AND_ACTIVATION	http://www.gsea-msigdb.org/gsea/msigdb/cards/REACTOME_FGFR2B_LIGAND_BINDING_AND_ACTIVATION	FGFR2	FGF10	FGF22	FGF1	FGFBP1	FGFBP2	FGF2	FGF7	FGFBP3	FGF3
REACTOME_TRANSPORT_OF_CONNEXONS_TO_THE_PLASMA_MEMBRANE	http://www.gsea-msigdb.org/gsea/msigdb/cards/REACTOME_TRANSPORT_OF_CONNEXONS_TO_THE_PLASMA_MEMBRANE	TUBA3D	TUBB1	TUBB4A	TUBA1B	TUBA4A	TUBB2A	TUBB2B	TUBA3E	GJA1	GJB2	TUBA1A	TUBA1C	TUBB6	TUBAL3	TUBA8	TUBB4B	TUBA3C	TUBA4B	TUBB3	TUBB8
REACTOME_PRE_NOTCH_PROCESSING_IN_THE_ENDOPLASMIC_RETICULUM	http://www.gsea-msigdb.org/gsea/msigdb/cards/REACTOME_PRE_NOTCH_PROCESSING_IN_THE_ENDOPLASMIC_RETICULUM	NOTCH3	POFUT1	NOTCH2	NOTCH1	POGLUT1	NOTCH4
REACTOME_DIGESTION_OF_DIETARY_LIPID	http://www.gsea-msigdb.org/gsea/msigdb/cards/REACTOME_DIGESTION_OF_DIETARY_LIPID	CLPS	CEL	PNLIP	LIPF	PNLIPRP1	PNLIPRP3	PNLIPRP2
REACTOME_ESTROGEN_BIOSYNTHESIS	http://www.gsea-msigdb.org/gsea/msigdb/cards/REACTOME_ESTROGEN_BIOSYNTHESIS	HSD17B2	HSD17B14	HSD17B1	CYP19A1	HSD17B11	AKR1B15
REACTOME_P75NTR_SIGNALS_VIA_NF_KB	http://www.gsea-msigdb.org/gsea/msigdb/cards/REACTOME_P75NTR_SIGNALS_VIA_NF_KB	NGFR	NFKBIA	RIPK2	IKBKB	NFKB1	NGF	RPS27A	UBC	SQSTM1	PRKCI	UBB	MYD88	RELA	TRAF6	IRAK1	UBA52
REACTOME_P75NTR_NEGATIVELY_REGULATES_CELL_CYCLE_VIA_SC1	http://www.gsea-msigdb.org/gsea/msigdb/cards/REACTOME_P75NTR_NEGATIVELY_REGULATES_CELL_CYCLE_VIA_SC1	NGFR	PRDM4	HDAC1	NGF	HDAC3	HDAC2
REACTOME_P75NTR_REGULATES_AXONOGENESIS	http://www.gsea-msigdb.org/gsea/msigdb/cards/REACTOME_P75NTR_REGULATES_AXONOGENESIS	RTN4R	NGFR	RHOA	MCF2	MAG	RTN4	OMG	NGF	ARHGDIA	LINGO1
REACTOME_SYNTHESIS_OF_BILE_ACIDS_AND_BILE_SALTS_VIA_27_HYDROXYCHOLESTEROL	http://www.gsea-msigdb.org/gsea/msigdb/cards/REACTOME_SYNTHESIS_OF_BILE_ACIDS_AND_BILE_SALTS_VIA_27_HYDROXYCHOLESTEROL	NR1H4	NCOA1	HSD3B7	AKR1D1	PTGIS	CYP27A1	NCOA2	AKR1C2	CYP7A1	CYP7B1	CYP8B1	RXRA	AKR1C1	AKR1C3	AKR1C4
REACTOME_MINERALOCORTICOID_BIOSYNTHESIS	http://www.gsea-msigdb.org/gsea/msigdb/cards/REACTOME_MINERALOCORTICOID_BIOSYNTHESIS	LHB	CGA	CYP11B2	HSD3B1	HSD3B2	CYP21A2
REACTOME_GLUCOCORTICOID_BIOSYNTHESIS	http://www.gsea-msigdb.org/gsea/msigdb/cards/REACTOME_GLUCOCORTICOID_BIOSYNTHESIS	POMC	HSD11B1	CYP17A1	CYP11B1	HSD11B2	CYP11B2	HSD3B1	HSD3B2	CYP21A2
REACTOME_SIGNALING_BY_VEGF	http://www.gsea-msigdb.org/gsea/msigdb/cards/REACTOME_SIGNALING_BY_VEGF	FYN	SH2D2A	FLT4	CTNNA1	BCAR1	PIK3CB	CYBA	CYFIP2	NCKAP1	ELMO2	RHOA	PRKCZ	ROCK1	CDC42	NCK2	PRKACA	ACTB	PAK3	HSP90AA1	PXN	ITPR3	NRP1	NCF4	TRIB3	FLT1	AKT2	PIK3R2	CAV1	HSPB1	SHB	MAPK14	WASF1	VEGFA	MAPKAPK3	NCF2	AKT3	NRP2	MAPKAP1	PGF	PTK2B	PIK3CA	ITPR2	NCKAP1L	PLCG1	KDR	SHC2	WASF3	KRAS
REACTOME_RHO_GTPASE_CYCLE	http://www.gsea-msigdb.org/gsea/msigdb/cards/REACTOME_RHO_GTPASE_CYCLE	ARHGAP33	ARHGAP44	RHOBTB2	RALBP1	FAM13B	ARHGAP31	DEPDC1B	TRIO	ARAP2	ARHGAP6	ARHGEF5	GDI2	NGEF	MYO9A	RHOA	CDC42	ARHGAP10	RHOBTB1	ARHGEF10L	ARHGAP15	ARHGEF1	OPHN1	ARHGAP28	GMIP	ARHGAP4	PLEKHG2	SYDE2	MYO9B	SOS2	ARHGAP5	MCF2	FGD1	ARHGEF7	RHOV	ARHGEF10	ARHGEF18	SYDE1	PIK3R2	CHN2	ARHGAP21	ARHGEF17	ARHGDIB	RASGRF2	ECT2	ARHGEF26	SOS1	RHOU	ARHGEF2
REACTOME_DEGRADATION_OF_BETA_CATENIN_BY_THE_DESTRUCTION_COMPLEX	http://www.gsea-msigdb.org/gsea/msigdb/cards/REACTOME_DEGRADATION_OF_BETA_CATENIN_BY_THE_DESTRUCTION_COMPLEX	PSMB1	PSMC4	PSMA4	CUL1	TLE2	PPP2R5A	PSME4	PPP2R5B	PPP2R5C	TCF7	GSK3B	PSMC5	PSME1	PSMD5	PSMD8	RBX1	PSMC6	PSMA3	PSMC1	PSMB5	PSMA6	PSME2	PSMA7	PSMD10	PSMD7	AXIN1	PPP2CB	TLE5	PPP2R1A	PSMA2	TLE4	PSMD3	PSMD11	PSMD9	PPP2R5D	SKP1	PPP2CA	CSNK1A1	PSMD14	HDAC1	PSMF1	PSMB2	SEM1	PSMA1	PSME3	APC	PSMB7	MYC
REACTOME_RHO_GTPASE_EFFECTORS	http://www.gsea-msigdb.org/gsea/msigdb/cards/REACTOME_RHO_GTPASE_EFFECTORS	CFTR	MAD1L1	KDM1A	DVL2	PAFAH1B1	NOX1	BTK	WAS	NUP160	CENPQ	CDH1	SPDL1	CTNNA1	GOPC	CYBA	CYFIP2	PPP1R12A	NCKAP1	PKN2	ROPN1	MYLK	PPP2R5A	RHOA	PRKCZ	ROCK1	KIF2A	PPP2R5B	NUP133	PFN2	CDC42	NDE1	CLASP1	NOX3	NUP37	ACTB	TUBA3D	PPP1R12B	PAK3	DYNC1I2	PIK3C3	PPP2R5C	NDC80	XPO1	SEH1L	CTTN	ZW10	DYNLL1	BIRC5
REACTOME_METABOLISM_OF_STEROID_HORMONES	http://www.gsea-msigdb.org/gsea/msigdb/cards/REACTOME_METABOLISM_OF_STEROID_HORMONES	TSPOAP1	STARD3NL	AKR1B1	HSD17B2	HSD17B14	TSPO	LHB	HSD17B1	POMC	HSD11B1	SRD5A3	HSD17B3	STARD3	CGA	FDX1	CYP19A1	CYP11A1	SRD5A1	STAR	CYP17A1	HSD17B12	CYP11B1	FDXR	STARD4	STARD6	HSD11B2	CYP11B2	HSD17B11	HSD3B1	HSD3B2	AKR1B15	CYP21A2	FDX2	SRD5A2
REACTOME_PREGNENOLONE_BIOSYNTHESIS	http://www.gsea-msigdb.org/gsea/msigdb/cards/REACTOME_PREGNENOLONE_BIOSYNTHESIS	TSPOAP1	STARD3NL	AKR1B1	TSPO	STARD3	FDX1	CYP11A1	STAR	FDXR	STARD4	STARD6	FDX2
REACTOME_BETA_CATENIN_PHOSPHORYLATION_CASCADE	http://www.gsea-msigdb.org/gsea/msigdb/cards/REACTOME_BETA_CATENIN_PHOSPHORYLATION_CASCADE	PPP2R5A	PPP2R5B	PPP2R5C	GSK3B	AXIN1	PPP2CB	PPP2R1A	PPP2R5D	PPP2CA	CSNK1A1	APC	PPP2R1B	PPP2R5E	FRAT1	CTNNB1	FRAT2	AMER1
REACTOME_COBALAMIN_CBL_VITAMIN_B12_TRANSPORT_AND_METABOLISM	http://www.gsea-msigdb.org/gsea/msigdb/cards/REACTOME_COBALAMIN_CBL_VITAMIN_B12_TRANSPORT_AND_METABOLISM	PRSS3	ABCC1	CUBN	MTR	ABCD4	MTRR	MMACHC	CBLIF	TCN1	MMAB	MMUT	MMAA	CTRC	AMN	CD320	LMBRD1	MMADHC	CTRB1	CTRB2	TCN2	PRSS1
REACTOME_METABOLISM_OF_FOLATE_AND_PTERINES	http://www.gsea-msigdb.org/gsea/msigdb/cards/REACTOME_METABOLISM_OF_FOLATE_AND_PTERINES	MTHFD2	SLC46A1	MTHFD1	MTHFD1L	ALDH1L2	MTHFS	FPGS	ALDH1L1	MTHFD2L	SLC25A32	FOLR2	SLC19A1	SHMT1	MTHFR	DHFR2	SHMT2	DHFR
REACTOME_BIOTIN_TRANSPORT_AND_METABOLISM	http://www.gsea-msigdb.org/gsea/msigdb/cards/REACTOME_BIOTIN_TRANSPORT_AND_METABOLISM	ACACB	MCCC1	PCCB	PDZD11	MCCC2	SLC5A6	HLCS	BTD	PC	PCCA	ACACA
REACTOME_COENZYME_A_BIOSYNTHESIS	http://www.gsea-msigdb.org/gsea/msigdb/cards/REACTOME_COENZYME_A_BIOSYNTHESIS	COASY	PANK3	SLC25A16	PANK2	PPCS	PPCDC	PANK1	PANK4
REACTOME_VITAMIN_D_CALCIFEROL_METABOLISM	http://www.gsea-msigdb.org/gsea/msigdb/cards/REACTOME_VITAMIN_D_CALCIFEROL_METABOLISM	CYP24A1	LRP2	LGMN	UBE2I	PIAS4	CUBN	CYP27B1	VDR	GC	CYP2R1	SUMO2
REACTOME_NICOTINATE_METABOLISM	http://www.gsea-msigdb.org/gsea/msigdb/cards/REACTOME_NICOTINATE_METABOLISM	CD38	NADK	PTGS2	NMRK2	PARP4	QPRT	NAMPT	NMRK1	BST1	NUDT12	PTGIS	NT5E	PARP6	PARP9	PARP16	NAPRT	PARP8	NADK2	NMNAT2	NAXE	NMNAT3	NNMT	NADSYN1	SLC22A13	PARP14	NMNAT1	PARP10	CYP8B1	RNLS	NAXD	SLC5A8
REACTOME_VITAMIN_B1_THIAMIN_METABOLISM	http://www.gsea-msigdb.org/gsea/msigdb/cards/REACTOME_VITAMIN_B1_THIAMIN_METABOLISM	SLC19A2	SLC25A19	SLC19A3	TPK1	THTPA
REACTOME_VITAMIN_C_ASCORBATE_METABOLISM	http://www.gsea-msigdb.org/gsea/msigdb/cards/REACTOME_VITAMIN_C_ASCORBATE_METABOLISM	SLC2A3	GSTO2	SLC23A2	CYB5R3	SLC2A1	GSTO1	CYB5A	SLC23A1
REACTOME_VITAMIN_B2_RIBOFLAVIN_METABOLISM	http://www.gsea-msigdb.org/gsea/msigdb/cards/REACTOME_VITAMIN_B2_RIBOFLAVIN_METABOLISM	SLC52A3	ACP5	SLC52A1	RFK	FLAD1	SLC52A2	ENPP1
REACTOME_METABOLISM_OF_WATER_SOLUBLE_VITAMINS_AND_COFACTORS	http://www.gsea-msigdb.org/gsea/msigdb/cards/REACTOME_METABOLISM_OF_WATER_SOLUBLE_VITAMINS_AND_COFACTORS	CD38	NADK	PRSS3	SLC2A3	GSTO2	MTHFD2	COASY	PTGS2	MOCOS	SLC46A1	ACACB	NMRK2	MCCC1	SLC23A2	CYB5R3	MTHFD1	SLC52A3	ACP5	PARP4	ABCC1	QPRT	NAMPT	NMRK1	CUBN	PNPO	BST1	VNN1	VNN2	NUDT12	PCCB	MTR	SLC2A1	SLC19A2	ABCD4	PANK3	MTHFD1L	PDZD11	SLC25A16	PTGIS	MOCS3	MTRR	MOCS1	SLC25A19	PANK2	PPCS	MCCC2	SLC52A1	MMACHC
REACTOME_NICOTINAMIDE_SALVAGING	http://www.gsea-msigdb.org/gsea/msigdb/cards/REACTOME_NICOTINAMIDE_SALVAGING	PTGS2	PARP4	NAMPT	NUDT12	PTGIS	PARP6	PARP9	PARP16	NAPRT	PARP8	NAXE	NNMT	SLC22A13	PARP14	PARP10	CYP8B1	RNLS	NAXD	SLC5A8
REACTOME_AKT_PHOSPHORYLATES_TARGETS_IN_THE_NUCLEUS	http://www.gsea-msigdb.org/gsea/msigdb/cards/REACTOME_AKT_PHOSPHORYLATES_TARGETS_IN_THE_NUCLEUS	AKT2	AKT3	CREB1	FOXO3	NR4A1	AKT1	FOXO1	RPS6KB2	FOXO4	FOXO6
REACTOME_CREB_PHOSPHORYLATION	http://www.gsea-msigdb.org/gsea/msigdb/cards/REACTOME_CREB_PHOSPHORYLATION	RPS6KA2	RPS6KA5	RPS6KA1	CREB1	ATF1	MAPKAPK2	RPS6KA3
REACTOME_ER_TO_GOLGI_ANTEROGRADE_TRANSPORT	http://www.gsea-msigdb.org/gsea/msigdb/cards/REACTOME_ER_TO_GOLGI_ANTEROGRADE_TRANSPORT	ARF5	COPZ2	TRAPPC6A	ANK1	TRAPPC3	SPTB	NSF	LMAN1	TUBA3D	DYNC1I2	CAPZB	CD59	TMED2	DYNLL1	SCFD1	SEC22C	ARCN1	KDELR3	CNIH1	SEC23A	CTSZ	TUBB1	ARFGAP1	COG4	DCTN6	TUBB4A	PPP6R1	NAPA	KDELR1	COPE	BET1	YKT6	SEC23IP	GBF1	GOSR2	GOSR1	AREG	CTSC	PPP6R3	FOLR1	COPZ1	SEC24A	COL7A1	TFG	GORASP1	LMAN2L	SPTBN1	CAPZA1
REACTOME_IMPORT_OF_PALMITOYL_COA_INTO_THE_MITOCHONDRIAL_MATRIX	http://www.gsea-msigdb.org/gsea/msigdb/cards/REACTOME_IMPORT_OF_PALMITOYL_COA_INTO_THE_MITOCHONDRIAL_MATRIX	ACACB	PRKAG2	CPT1A	PPARD	PRKAB2	THRSP	CPT2	PRKAA2	MID1IP1	SLC25A20	RXRA	SLC22A5	CPT1B	ACACA
REACTOME_TCF_DEPENDENT_SIGNALING_IN_RESPONSE_TO_WNT	http://www.gsea-msigdb.org/gsea/msigdb/cards/REACTOME_TCF_DEPENDENT_SIGNALING_IN_RESPONSE_TO_WNT	HECW1	DVL2	CREBBP	PSMB1	PSMC4	CCDC88C	RUNX3	CUL3	PSMA4	WNT8A	TLE2	PPP2R5A	PSME4	PPP2R5B	LRP6	CSNK2A2	WNT8B	PPP2R5C	TCF7	GSK3B	XPO1	PSMC5	PSME1	PSMD5	PSMD8	CBY1	RBX1	EP300	PSMC6	PSMA3	PSMC1	PSMB5	CHD8	PSMA6	PSME2	PSMA7	CSNK2A1	RSPO4	PSMD10	XIAP	PSMD7	AXIN1	SFRP1	DKK4	PPP2CB	AKT2	PPP2R1A	H2AFV
REACTOME_WNT_MEDIATED_ACTIVATION_OF_DVL	http://www.gsea-msigdb.org/gsea/msigdb/cards/REACTOME_WNT_MEDIATED_ACTIVATION_OF_DVL	DVL2	CSNK2A2	CSNK2A1	PIP5K1B	DVL1	DVL3	CSNK2B	CSNK1E
REACTOME_FORMATION_OF_THE_BETA_CATENIN:TCF_TRANSACTIVATING_COMPLEX	http://www.gsea-msigdb.org/gsea/msigdb/cards/REACTOME_FORMATION_OF_THE_BETA_CATENIN:TCF_TRANSACTIVATING_COMPLEX	CREBBP	RUNX3	TLE2	TCF7	EP300	H2AFV	TLE4	BCL9	HDAC1	RBBP5	HIST1H2BJ	SMARCA4	ASH2L	H3F3B	MEN1	CDC73	MYC	LEF1	TLE3	HIST1H2BA	TCF7L2	TCF7L1	HIST1H2BD	HIST1H4H	H3F3A	PYGO2	H2AFZ	TERT	LEO1	KMT2D	CTNNB1	HIST3H3	AXIN2	PYGO1	KAT5	RUVBL1	HIST1H2AC	HIST1H2BC	HIST2H3D	HIST2H2AC	HIST2H2BE	HIST1H2BL	BCL9L	H2AFX	TRRAP	TCF4	TLE1	HIST1H2AD
REACTOME_METABOLISM_OF_NITRIC_OXIDE:_ENOS_ACTIVATION_AND_REGULATION	http://www.gsea-msigdb.org/gsea/msigdb/cards/REACTOME_METABOLISM_OF_NITRIC_OXIDE:_ENOS_ACTIVATION_AND_REGULATION	DNM2	HSP90AA1	CAV1	WASL	SPR	LYPLA1	AKT1	NOSIP	DDAH1	CYGB	NOSTRIN	NOS3	ZDHHC21	CALM1	DDAH2
REACTOME_ASSEMBLY_OF_COLLAGEN_FIBRILS_AND_OTHER_MULTIMERIC_STRUCTURES	http://www.gsea-msigdb.org/gsea/msigdb/cards/REACTOME_ASSEMBLY_OF_COLLAGEN_FIBRILS_AND_OTHER_MULTIMERIC_STRUCTURES	TLL1	COL9A2	LAMA3	LAMC2	COL11A1	COL17A1	COL5A3	COL4A4	ITGA6	COL9A3	TLL2	MMP9	PCOLCE	COL1A1	COL12A1	COL9A1	LOX	COL7A1	LOXL3	COL10A1	LOXL1	PXDN	COL5A1	ITGB4	LOXL2	COL4A2	CTSL	CTSV	MMP7	MMP20	MMP13	LOXL4	COL2A1	COL6A1	COL6A2	COL8A1	MMP3	DST	CTSS	COL6A3	COL1A2	CTSB	BMP1	COL3A1	COL4A3	COL24A1	COL8A2	COL6A5
REACTOME_METABOLISM_OF_ANGIOTENSINOGEN_TO_ANGIOTENSINS	http://www.gsea-msigdb.org/gsea/msigdb/cards/REACTOME_METABOLISM_OF_ANGIOTENSINOGEN_TO_ANGIOTENSINS	CPB2	CMA1	CTSG	GZMH	CTSZ	CTSD	ACE2	AGT	ENPEP	REN	AOPEP	CPB1	ACE	CPA3	ANPEP	ATP6AP2	MME	CES1
REACTOME_DERMATAN_SULFATE_BIOSYNTHESIS	http://www.gsea-msigdb.org/gsea/msigdb/cards/REACTOME_DERMATAN_SULFATE_BIOSYNTHESIS	DCN	VCAN	DSE	UST	CSPG5	NCAN	BCAN	CHST14	DSEL	CSPG4	BGN
REACTOME_CALCINEURIN_ACTIVATES_NFAT	http://www.gsea-msigdb.org/gsea/msigdb/cards/REACTOME_CALCINEURIN_ACTIVATES_NFAT	NFATC3	FKBP1A	NFATC2	PPP3CB	NFATC1	PPP3CA	PPIA	CALM1	PPP3R1
REACTOME_FCGAMMA_RECEPTOR_FCGR_DEPENDENT_PHAGOCYTOSIS	http://www.gsea-msigdb.org/gsea/msigdb/cards/REACTOME_FCGAMMA_RECEPTOR_FCGR_DEPENDENT_PHAGOCYTOSIS	FGR	BTK	FYN	WAS	PIK3CB	CYFIP2	NCKAP1	ELMO2	CDC42	ACTB	PLD1	HSP90AA1	HSP90AB1	ITPR3	ABL1	MYO9B	MAPK1	MYH9	HCK	MAPK3	PLD3	PIK3R2	WASL	LIMK1	ARPC3	WASF1	ACTR3	WIPF1	PIK3CA	WIPF3	ITPR2	NCKAP1L	PLCG1	MYH2	PLD2	ARPC1B	WASF3	VAV3	RAC1	ABI1	ACTR2	ABI2	VAV1	FCGR2A	MYO10	PIK3R1	PLPP5	PAK1
REACTOME_FCGR_ACTIVATION	http://www.gsea-msigdb.org/gsea/msigdb/cards/REACTOME_FCGR_ACTIVATION	FGR	FYN	HCK	FCGR2A	FCGR1A	CD3G	SYK	YES1	SRC	CD247	FCGR3A	IGKV4-1	IGKV5-2	IGKV3D-20	IGLV6-57	IGLV1-51	IGLV1-47	IGLV1-44	IGLV7-43	IGLV1-40	IGLV3-27	IGLV3-25	IGLV2-23	IGLV3-21	IGLV3-19	IGLV2-14	IGLV2-11	IGLV3-1	IGLC2	IGLC3	IGHG4	IGHG2	IGHG1	IGHV1-2	IGHV2-5	IGHV3-7	IGHV3-11	IGHV3-13	IGHV3-23	IGHV3-33	IGHV4-34	IGHV4-39	IGHV1-46	IGHV3-48	IGHV3-53	IGHV1-69	IGHV4-59	IGKV2D-30
REACTOME_REGULATION_OF_ACTIN_DYNAMICS_FOR_PHAGOCYTIC_CUP_FORMATION	http://www.gsea-msigdb.org/gsea/msigdb/cards/REACTOME_REGULATION_OF_ACTIN_DYNAMICS_FOR_PHAGOCYTIC_CUP_FORMATION	BTK	WAS	CYFIP2	NCKAP1	ELMO2	CDC42	ACTB	HSP90AA1	HSP90AB1	ABL1	MYO9B	MAPK1	MYH9	MAPK3	WASL	LIMK1	ARPC3	WASF1	ACTR3	WIPF1	WIPF3	NCKAP1L	MYH2	ARPC1B	WASF3	VAV3	RAC1	ABI1	ACTR2	ABI2	VAV1	FCGR2A	MYO10	PAK1	FCGR1A	DOCK1	ELMO1	NCK1	WASF2	VAV2	CD3G	ARPC5	ARPC2	SYK	CRK	PTK2	WIPF2	CFL1
REACTOME_ROLE_OF_PHOSPHOLIPIDS_IN_PHAGOCYTOSIS	http://www.gsea-msigdb.org/gsea/msigdb/cards/REACTOME_ROLE_OF_PHOSPHOLIPIDS_IN_PHAGOCYTOSIS	PIK3CB	PLD1	ITPR3	PLD3	PIK3R2	PIK3CA	ITPR2	PLCG1	PLD2	FCGR2A	PIK3R1	PLPP5	FCGR1A	ITPR1	CD3G	PRKCD	SYK	PLD4	AHCYL1	PRKCE	PLA2G6	PLCG2	CD247	FCGR3A	PLPP4	IGKV4-1	IGKV5-2	IGKV3D-20	IGLV6-57	IGLV1-51	IGLV1-47	IGLV1-44	IGLV7-43	IGLV1-40	IGLV3-27	IGLV3-25	IGLV2-23	IGLV3-21	IGLV3-19	IGLV2-14	IGLV2-11	IGLV3-1	IGLC2	IGLC3	IGHG4	IGHG2	IGHG1	IGHV1-2
REACTOME_ENOS_ACTIVATION	http://www.gsea-msigdb.org/gsea/msigdb/cards/REACTOME_ENOS_ACTIVATION	HSP90AA1	CAV1	SPR	LYPLA1	AKT1	DDAH1	CYGB	NOS3	ZDHHC21	CALM1	DDAH2
REACTOME_NOSTRIN_MEDIATED_ENOS_TRAFFICKING	http://www.gsea-msigdb.org/gsea/msigdb/cards/REACTOME_NOSTRIN_MEDIATED_ENOS_TRAFFICKING	DNM2	CAV1	WASL	NOSTRIN	NOS3
REACTOME_COPII_MEDIATED_VESICLE_TRANSPORT	http://www.gsea-msigdb.org/gsea/msigdb/cards/REACTOME_COPII_MEDIATED_VESICLE_TRANSPORT	TRAPPC6A	TRAPPC3	NSF	LMAN1	CD59	TMED2	SCFD1	SEC22C	CNIH1	SEC23A	CTSZ	PPP6R1	NAPA	BET1	YKT6	SEC23IP	GOSR2	AREG	CTSC	PPP6R3	FOLR1	SEC24A	COL7A1	TFG	GORASP1	LMAN2L	PPP6C	SEC16B	SEC22A	NAPB	TBC1D20	NAPG	STX17	RAB1A	PREB	SEC31A	USO1	SEC24B	LMAN1L	CSNK1D	CNIH3	SEC16A	SEC24D	SAR1B	GRIA1	SEC13	TRAPPC10	STX5
REACTOME_ALPHA_LINOLENIC_OMEGA3_AND_LINOLEIC_OMEGA6_ACID_METABOLISM	http://www.gsea-msigdb.org/gsea/msigdb/cards/REACTOME_ALPHA_LINOLENIC_OMEGA3_AND_LINOLEIC_OMEGA6_ACID_METABOLISM	ELOVL5	ACAA1	ELOVL1	ACOT8	ABCD1	SCP2	ELOVL3	HSD17B4	FADS2	FADS1	ACSL1	ACOX1	ELOVL2
REACTOME_LINOLEIC_ACID_LA_METABOLISM	http://www.gsea-msigdb.org/gsea/msigdb/cards/REACTOME_LINOLEIC_ACID_LA_METABOLISM	ELOVL5	ELOVL1	ABCD1	ELOVL3	FADS2	FADS1	ACSL1	ELOVL2
REACTOME_NADE_MODULATES_DEATH_SIGNALLING	http://www.gsea-msigdb.org/gsea/msigdb/cards/REACTOME_NADE_MODULATES_DEATH_SIGNALLING	NGFR	CASP2	YWHAE	NGF	CASP3	BEX3
REACTOME_NF_KB_IS_ACTIVATED_AND_SIGNALS_SURVIVAL	http://www.gsea-msigdb.org/gsea/msigdb/cards/REACTOME_NF_KB_IS_ACTIVATED_AND_SIGNALS_SURVIVAL	NGFR	NFKBIA	IKBKB	NFKB1	NGF	RPS27A	UBC	SQSTM1	UBB	RELA	TRAF6	IRAK1	UBA52
REACTOME_METABOLISM_OF_AMINE_DERIVED_HORMONES	http://www.gsea-msigdb.org/gsea/msigdb/cards/REACTOME_METABOLISM_OF_AMINE_DERIVED_HORMONES	IYD	SLC5A5	TPO	DBH	TPH1	AANAT	DDC	TSHB	CGA	DUOX1	TPH2	DUOX2	PNMT	TH	ASMT	DIO3	DIO2	DIO1
REACTOME_SEROTONIN_AND_MELATONIN_BIOSYNTHESIS	http://www.gsea-msigdb.org/gsea/msigdb/cards/REACTOME_SEROTONIN_AND_MELATONIN_BIOSYNTHESIS	TPH1	AANAT	DDC	TPH2	ASMT
REACTOME_THYROXINE_BIOSYNTHESIS	http://www.gsea-msigdb.org/gsea/msigdb/cards/REACTOME_THYROXINE_BIOSYNTHESIS	IYD	SLC5A5	TPO	TSHB	CGA	DUOX1	DUOX2	DIO3	DIO2	DIO1
REACTOME_REGULATION_OF_GENE_EXPRESSION_IN_LATE_STAGE_BRANCHING_MORPHOGENESIS_PANCREATIC_BUD_PRECURSOR_CELLS	http://www.gsea-msigdb.org/gsea/msigdb/cards/REACTOME_REGULATION_OF_GENE_EXPRESSION_IN_LATE_STAGE_BRANCHING_MORPHOGENESIS_PANCREATIC_BUD_PRECURSOR_CELLS	CREBBP	MAMLD1	EP300	SNW1	KAT2A	KAT2B	HES1	NEUROG3	NOTCH1	MAML1	RBPJ	ONECUT1	MAML2	MAML3	ONECUT3	HNF1B
REACTOME_REGULATION_OF_GENE_EXPRESSION_IN_ENDOCRINE_COMMITTED_NEUROG3PLUS_PROGENITOR_CELLS	http://www.gsea-msigdb.org/gsea/msigdb/cards/REACTOME_REGULATION_OF_GENE_EXPRESSION_IN_ENDOCRINE_COMMITTED_NEUROG3PLUS_PROGENITOR_CELLS	PAX4	NEUROG3	NKX2-2	NEUROD1	INSM1
REACTOME_REGULATION_OF_GENE_EXPRESSION_IN_EARLY_PANCREATIC_PRECURSOR_CELLS	http://www.gsea-msigdb.org/gsea/msigdb/cards/REACTOME_REGULATION_OF_GENE_EXPRESSION_IN_EARLY_PANCREATIC_PRECURSOR_CELLS	FGF10	NR5A2	PDX1	NKX6-1	PTF1A	ONECUT1	ONECUT3	HNF1B
REACTOME_GENE_SILENCING_BY_RNA	http://www.gsea-msigdb.org/gsea/msigdb/cards/REACTOME_GENE_SILENCING_BY_RNA	POLR2J	NUP160	POLR2B	TPR	NDC1	NUP133	MOV10L1	NUP37	FKBP6	TNRC6C	HSP90AA1	SEH1L	TNRC6A	AGO1	NUP50	AAAS	NUP188	TDRD1	POLR2E	POLR2F	TNRC6B	DICER1	RAE1	NUP93	POLR2C	POLR2I	H2AFV	NUP88	NUP98	NUP107	DROSHA	NUP155	TSNAX	NUP43	AGO2	XPO5	HIST1H2BJ	NUP153	PIWIL1	NUP85	AGO3	NUP214	DGCR8	NUP210	RAN	H3F3B	IPO8	PIWIL4
REACTOME_VITAMINS	http://www.gsea-msigdb.org/gsea/msigdb/cards/REACTOME_VITAMINS	CYP26B1	CYP24A1	CYP26A1	CYP27B1	CYP2R1	CYP26C1
REACTOME_FATTY_ACIDS	http://www.gsea-msigdb.org/gsea/msigdb/cards/REACTOME_FATTY_ACIDS	CYP2D6	CYP2J2	CYP4B1	CYP4A22	CYP4F11	CYP4F22	CYP4F2	CYP4F12	CYP4F8	CYP4F3	CYP4A11	CYP2B6	CYP2F1	CYP2A13	CYP2A7
REACTOME_PHASE_I_FUNCTIONALIZATION_OF_COMPOUNDS	http://www.gsea-msigdb.org/gsea/msigdb/cards/REACTOME_PHASE_I_FUNCTIONALIZATION_OF_COMPOUNDS	CYP51A1	AOC1	CYP26B1	FMO3	FMO1	NR1H4	CYP24A1	CYP3A43	CYP46A1	TBXAS1	AHRR	MAOB	CYP2W1	NCOA1	SMOX	FMO2	PTGS1	CYP26A1	HSP90AB1	CYP2D6	CYB5R3	CYB5B	CYP3A5	AHR	CYP2C18	ALDH3A1	AIP	PTGES3	CYP27B1	ALDH2	AADAC	POMC	MARC2	PTGIS	NQO2	POR	CYP2E1	ACSS2	AOC3	AOC2	CYP2J2	CYP27A1	ALDH1B1	BPHL	FDX1	CYP19A1	CYP1B1	CYP2C9
REACTOME_MISCELLANEOUS_SUBSTRATES	http://www.gsea-msigdb.org/gsea/msigdb/cards/REACTOME_MISCELLANEOUS_SUBSTRATES	CYP3A43	CYP2W1	CYP2D6	CYP4B1	CYP2U1	CYP4A22	CYP2S1	CYP4F11	CYP4F22	CYP4F2	CYP4F3	CYP4A11
REACTOME_EICOSANOIDS	http://www.gsea-msigdb.org/gsea/msigdb/cards/REACTOME_EICOSANOIDS	TBXAS1	PTGIS	CYP4B1	CYP4A22	CYP4F11	CYP4F22	CYP8B1	CYP4F2	CYP4F12	CYP4F8	CYP4F3	CYP4A11
REACTOME_CYP2E1_REACTIONS	http://www.gsea-msigdb.org/gsea/msigdb/cards/REACTOME_CYP2E1_REACTIONS	CYP2D6	CYP2E1	CYP2C9	CYP2C8	CYP2C19	CYP2S1	CYP2B6	CYP2F1	CYP2A13	CYP2A7	CYP2A6
REACTOME_EPIGENETIC_REGULATION_OF_GENE_EXPRESSION	http://www.gsea-msigdb.org/gsea/msigdb/cards/REACTOME_EPIGENETIC_REGULATION_OF_GENE_EXPRESSION	JARID2	BAZ1B	MNAT1	ARID4B	MTA3	ZNRD1	POLR1A	MBD3	EED	ACTB	BAZ2A	GSK3B	DNMT3B	SIRT1	POLR2E	POLR2F	EP300	SUV39H1	RBBP7	TAF1C	ERCC2	TWISTNB	H2AFV	EZH2	UBTF	KAT2A	GTF2H1	GTF2H3	CHD4	SUDS3	PHF1	TBP	KAT2B	SF3B1	TAF1B	HDAC1	CD3EAP	PHF19	DNMT3A	CBX3	HIST1H2BJ	DEK	TTF1	POLR1B	SIN3B	DNMT1	RRP8	MYBBP1A
REACTOME_PRC2_METHYLATES_HISTONES_AND_DNA	http://www.gsea-msigdb.org/gsea/msigdb/cards/REACTOME_PRC2_METHYLATES_HISTONES_AND_DNA	JARID2	EED	DNMT3B	RBBP7	H2AFV	EZH2	PHF1	PHF19	DNMT3A	HIST1H2BJ	DNMT1	H3F3B	AEBP2	MTF2	HIST1H2BA	HIST1H2BD	HIST1H4H	RBBP4	H3F3A	H2AFZ	SUZ12	HIST1H2AC	HIST1H2BC	HIST2H3D	HIST2H2AC	HIST2H2BE	HIST1H2BL	H2AFX	HIST1H2AD	HIST3H2BB	HIST1H4C	HIST1H3J	HIST1H4J	HIST1H3D	HIST4H4	HIST1H2BK	HIST2H3C	HIST2H2AA3	HIST2H3A	HIST1H2BN	H2BFS	H2AFJ	HIST2H4B	HIST2H4A	HIST2H2AA4	HIST1H4K	HIST1H2BM	HIST1H2BG
REACTOME_EGFR_INTERACTS_WITH_PHOSPHOLIPASE_C_GAMMA	http://www.gsea-msigdb.org/gsea/msigdb/cards/REACTOME_EGFR_INTERACTS_WITH_PHOSPHOLIPASE_C_GAMMA	AREG	HBEGF	PLCG1	EREG	EGF	EGFR	TGFA	BTC	EPGN
REACTOME_MOLECULES_ASSOCIATED_WITH_ELASTIC_FIBRES	http://www.gsea-msigdb.org/gsea/msigdb/cards/REACTOME_MOLECULES_ASSOCIATED_WITH_ELASTIC_FIBRES	MFAP3	LTBP1	ELN	FBLN1	ITGA8	ITGB5	LTBP4	TGFB2	BMP7	TGFB1	ITGB8	VTN	ITGB6	EFEMP1	FN1	MFAP2	LTBP2	TGFB3	BMP4	BMP2	GDF5	EMILIN2	EMILIN1	ITGAV	FBN2	FBLN5	MFAP1	FBN3	ITGB1	BMP10	FBLN2	FBN1	MFAP4	LTBP3	EFEMP2	EMILIN3	MFAP5	ITGB3
REACTOME_SYNTHESIS_OF_EPOXY_EET_AND_DIHYDROXYEICOSATRIENOIC_ACIDS_DHET	http://www.gsea-msigdb.org/gsea/msigdb/cards/REACTOME_SYNTHESIS_OF_EPOXY_EET_AND_DIHYDROXYEICOSATRIENOIC_ACIDS_DHET	EPHX2	CYP2J2	CYP1B1	CYP2C9	CYP2C8	CYP1A1	CYP1A2	CYP2C19
REACTOME_SYNTHESIS_OF_5_EICOSATETRAENOIC_ACIDS	http://www.gsea-msigdb.org/gsea/msigdb/cards/REACTOME_SYNTHESIS_OF_5_EICOSATETRAENOIC_ACIDS	PON1	ALOX5	PON3	PON2	ALOX5AP	GPX4	GPX2	LTC4S	GPX1
REACTOME_SYNTHESIS_OF_LEUKOTRIENES_LT_AND_EOXINS_EX	http://www.gsea-msigdb.org/gsea/msigdb/cards/REACTOME_SYNTHESIS_OF_LEUKOTRIENES_LT_AND_EOXINS_EX	ALOX5	DPEP1	GGT5	GGT1	ABCC1	PTGR1	LTA4H	ALOX5AP	DPEP3	CYP4B1	ALOX15	CYP4A22	MAPKAPK2	DPEP2	CYP4F11	CYP4F22	CYP4F2	CYP4F8	CYP4F3	CYP4A11	LTC4S
REACTOME_SYNTHESIS_OF_LIPOXINS_LX	http://www.gsea-msigdb.org/gsea/msigdb/cards/REACTOME_SYNTHESIS_OF_LIPOXINS_LX	ALOX5	PTGR1	ALOX12	ALOX5AP	HPGD	LTC4S
REACTOME_SYNTHESIS_OF_12_EICOSATETRAENOIC_ACID_DERIVATIVES	http://www.gsea-msigdb.org/gsea/msigdb/cards/REACTOME_SYNTHESIS_OF_12_EICOSATETRAENOIC_ACID_DERIVATIVES	ALOX12	ALOX15	GPX4	GPX2	ALOXE3	ALOX12B	GPX1
REACTOME_ARACHIDONIC_ACID_METABOLISM	http://www.gsea-msigdb.org/gsea/msigdb/cards/REACTOME_ARACHIDONIC_ACID_METABOLISM	PON1	ALOX5	DPEP1	TBXAS1	PTGS2	PTGS1	GGT5	GGT1	ABCC1	PON3	PON2	PTGR1	PTGDS	ALOX12	PTGES3	LTA4H	PLA2G4A	FAAH	EPHX2	PTGIS	ALOX5AP	CYP2J2	CYP1B1	CYP2C9	CYP2C8	PTGR2	CYP1A1	CYP1A2	DPEP3	CYP4B1	PTGES2	PTGES	CYP2U1	PRXL2B	CBR1	ALOX15	CYP4A22	MAPKAPK2	HPGDS	HPGD	FAAH2	CYP2C19	DPEP2	GPX4	CYP4F11	CYP4F22	GPX2	ALOXE3
REACTOME_SYNTHESIS_OF_15_EICOSATETRAENOIC_ACID_DERIVATIVES	http://www.gsea-msigdb.org/gsea/msigdb/cards/REACTOME_SYNTHESIS_OF_15_EICOSATETRAENOIC_ACID_DERIVATIVES	PTGS2	ALOX15	GPX4	GPX2	ALOX15B	GPX1
REACTOME_UBIQUINOL_BIOSYNTHESIS	http://www.gsea-msigdb.org/gsea/msigdb/cards/REACTOME_UBIQUINOL_BIOSYNTHESIS	COQ9	COQ5	COQ6	COQ3	PDSS1	PDSS2	COQ7	COQ2
REACTOME_SYNTHESIS_OF_16_20_HYDROXYEICOSATETRAENOIC_ACIDS_HETE	http://www.gsea-msigdb.org/gsea/msigdb/cards/REACTOME_SYNTHESIS_OF_16_20_HYDROXYEICOSATETRAENOIC_ACIDS_HETE	CYP1B1	CYP2C9	CYP2C8	CYP1A1	CYP1A2	CYP2U1	CYP2C19	CYP4F2	CYP4A11
REACTOME_HYALURONAN_BIOSYNTHESIS_AND_EXPORT	http://www.gsea-msigdb.org/gsea/msigdb/cards/REACTOME_HYALURONAN_BIOSYNTHESIS_AND_EXPORT	HAS3	CEMIP	HAS1	ABCC5	HAS2
REACTOME_TRANSCRIPTIONAL_ACTIVATION_OF_MITOCHONDRIAL_BIOGENESIS	http://www.gsea-msigdb.org/gsea/msigdb/cards/REACTOME_TRANSCRIPTIONAL_ACTIVATION_OF_MITOCHONDRIAL_BIOGENESIS	CREBBP	ALAS1	TFB1M	MEF2C	SMARCD3	NCOA1	SIRT4	POLRMT	TBL1X	GABPB1	CRTC1	SSBP1	NRF1	TWNK	TFAM	USP46	PPARGC1A	ATP5F1B	SOD2	ATF2	MEF2D	CREB1	SIRT5	MED1	NR1D1	MTERF1	HELZ2	ACSS2	TGS1	NCOA2	CRTC3	NCOR1	SIRT3	CARM1	GLUD1	PPRC1	CAMK4	GABPA	PPARGC1B	CRTC2	TFB2M	HDAC3	CYCS	HCFC1	ESRRA	CHD9	TBL1XR1	IDH2
REACTOME_ACTIVATION_OF_PPARGC1A_PGC_1ALPHA_BY_PHOSPHORYLATION	http://www.gsea-msigdb.org/gsea/msigdb/cards/REACTOME_ACTIVATION_OF_PPARGC1A_PGC_1ALPHA_BY_PHOSPHORYLATION	PRKAG2	PPARGC1A	PRKAB1	MAPK14	PRKAG3	PRKAB2	PRKAA2	PRKAG1	MAPK11	MAPK12
REACTOME_ABACAVIR_TRANSMEMBRANE_TRANSPORT	http://www.gsea-msigdb.org/gsea/msigdb/cards/REACTOME_ABACAVIR_TRANSMEMBRANE_TRANSPORT	ABCB1	SLC22A2	ABCG2	SLC22A3	SLC22A1
REACTOME_ABACAVIR_METABOLISM	http://www.gsea-msigdb.org/gsea/msigdb/cards/REACTOME_ABACAVIR_METABOLISM	NT5C2	PCK1	GUK1	ADAL	ADH1A
REACTOME_SYNTHESIS_OF_PROSTAGLANDINS_PG_AND_THROMBOXANES_TX	http://www.gsea-msigdb.org/gsea/msigdb/cards/REACTOME_SYNTHESIS_OF_PROSTAGLANDINS_PG_AND_THROMBOXANES_TX	TBXAS1	PTGS2	PTGS1	PTGDS	PTGES3	PTGIS	PTGR2	PTGES2	PTGES	PRXL2B	CBR1	HPGDS	HPGD	CYP8B1	AKR1C3
REACTOME_SCAVENGING_OF_HEME_FROM_PLASMA	http://www.gsea-msigdb.org/gsea/msigdb/cards/REACTOME_SCAVENGING_OF_HEME_FROM_PLASMA	APOL1	AMBP	HPX	APOA1	LRP1	JCHAIN	ALB	CD163	HBA2	HBA1	IGKV4-1	IGKV5-2	IGKV3D-20	IGLV6-57	IGLV1-51	IGLV1-47	IGLV1-44	IGLV7-43	IGLV1-40	IGLV3-27	IGLV3-25	IGLV2-23	IGLV3-21	IGLV3-19	IGLV2-14	IGLV2-11	IGLV3-1	IGLC2	IGLC3	IGHA2	IGHA1	IGHV1-2	IGHV2-5	IGHV3-7	IGHV3-11	IGHV3-13	IGHV3-23	IGHV3-33	IGHV4-34	IGHV4-39	IGHV1-46	IGHV3-48	IGHV3-53	IGHV1-69	IGHV4-59	IGKV2D-30	IGKV3-20	IGKV1D-33
REACTOME_DAP12_INTERACTIONS	http://www.gsea-msigdb.org/gsea/msigdb/cards/REACTOME_DAP12_INTERACTIONS	BTK	FYN	TYROBP	LCP2	PIK3CB	TREM2	NCR2	GRAP2	SIRPB1	PIK3R2	SOS1	PIK3CA	PLCG1	TREM1	KRAS	VAV3	KLRD1	RAC1	PIK3R1	VAV2	SHC1	SYK	B2M	HRAS	GRB2	CD300LB	LCK	CD300E	SIGLEC15	PLCG2	HLA-E	KLRC2	NRAS	LAT	KLRK1	HLA-B	HLA-C	SIGLEC14	CLEC5A	KIR2DS5
REACTOME_BINDING_AND_UPTAKE_OF_LIGANDS_BY_SCAVENGER_RECEPTORS	http://www.gsea-msigdb.org/gsea/msigdb/cards/REACTOME_BINDING_AND_UPTAKE_OF_LIGANDS_BY_SCAVENGER_RECEPTORS	STAB1	MARCO	MSR1	SCARB1	SCARF1	HSP90AA1	APOB	FTL	APOL1	AMBP	COL1A1	HPX	SPARC	COLEC11	APOA1	HSPH1	LRP1	MASP1	APOE	JCHAIN	COL4A2	CD36	STAB2	HYOU1	COLEC12	ALB	SCGB3A2	COL1A2	HSP90B1	FTH1	SCARA5	COL3A1	SAA1	CD163	CALR	SSC5D	COL4A1	HBA2	HBA1	IGKV4-1	IGKV5-2	IGKV3D-20	IGLV6-57	IGLV1-51	IGLV1-47	IGLV1-44	IGLV7-43	IGLV1-40
REACTOME_TRANSCRIPTIONAL_ACTIVITY_OF_SMAD2_SMAD3:SMAD4_HETEROTRIMER	http://www.gsea-msigdb.org/gsea/msigdb/cards/REACTOME_TRANSCRIPTIONAL_ACTIVITY_OF_SMAD2_SMAD3:SMAD4_HETEROTRIMER	WWTR1	NEDD4L	UBE2D1	RBL1	CCNT2	CCNK	SNW1	PPM1A	SMAD7	ATP1B4	SERPINE1	SMURF2	UBE2D3	CCNC	TFDP2	HDAC1	TGIF2	USP9X	CCNT1	CDK8	E2F5	MEN1	SKIL	CDK9	MYC	NCOR1	SMAD4	PARP1	RPS27A	CDKN2B	UBC	RNF111	SKI	SMAD3	UBB	JUNB	SMAD2	TGIF1	SP1	NCOR2	TRIM33	TFDP1	E2F4	UBA52
REACTOME_DOWNREGULATION_OF_SMAD2_3:SMAD4_TRANSCRIPTIONAL_ACTIVITY	http://www.gsea-msigdb.org/gsea/msigdb/cards/REACTOME_DOWNREGULATION_OF_SMAD2_3:SMAD4_TRANSCRIPTIONAL_ACTIVITY	NEDD4L	UBE2D1	PPM1A	SMURF2	UBE2D3	HDAC1	TGIF2	USP9X	SKIL	NCOR1	SMAD4	PARP1	RPS27A	UBC	RNF111	SKI	SMAD3	UBB	SMAD2	TGIF1	NCOR2	TRIM33	UBA52
REACTOME_SMAD2_SMAD3:SMAD4_HETEROTRIMER_REGULATES_TRANSCRIPTION	http://www.gsea-msigdb.org/gsea/msigdb/cards/REACTOME_SMAD2_SMAD3:SMAD4_HETEROTRIMER_REGULATES_TRANSCRIPTION	WWTR1	RBL1	CCNT2	CCNK	SNW1	SMAD7	ATP1B4	SERPINE1	CCNC	TFDP2	HDAC1	TGIF2	CCNT1	CDK8	E2F5	MEN1	CDK9	MYC	SMAD4	RPS27A	CDKN2B	UBC	RNF111	SMAD3	UBB	JUNB	SMAD2	TGIF1	SP1	TFDP1	E2F4	UBA52
REACTOME_EGFR_TRANSACTIVATION_BY_GASTRIN	http://www.gsea-msigdb.org/gsea/msigdb/cards/REACTOME_EGFR_TRANSACTIVATION_BY_GASTRIN	HBEGF	SOS1	KRAS	EGFR	MMP3	PRKCA	HRAS	GRB2	NRAS
REACTOME_THE_RETINOID_CYCLE_IN_CONES_DAYLIGHT_VISION	http://www.gsea-msigdb.org/gsea/msigdb/cards/REACTOME_THE_RETINOID_CYCLE_IN_CONES_DAYLIGHT_VISION	OPN1LW	OPN1SW	RLBP1	AWAT2	DHRS3	RBP3	OPN1MW
REACTOME_VISUAL_PHOTOTRANSDUCTION	http://www.gsea-msigdb.org/gsea/msigdb/cards/REACTOME_VISUAL_PHOTOTRANSDUCTION	HSD17B6	RETSAT	GUCA1A	GPC1	PRKCQ	GNB5	CNGB1	RDH11	DHRS9	SLC24A1	GPC4	GNB1	RDH8	LRP2	APOB	PPEF1	GUCY2F	OPN1LW	RGS9	HSD17B1	RCVRN	APOA4	APOC3	METAP2	GUCA1B	RBP2	RBP1	GRK7	GNAT1	SDC1	RPE65	APOA1	TTR	RDH10	LRAT	LRP1	SDC4	GRK4	GNGT1	OPN1SW	LDLR	APOE	SAG	GUCY2D	PDE6A	PDE6B	RDH5	BCO1
REACTOME_NOTCH2_INTRACELLULAR_DOMAIN_REGULATES_TRANSCRIPTION	http://www.gsea-msigdb.org/gsea/msigdb/cards/REACTOME_NOTCH2_INTRACELLULAR_DOMAIN_REGULATES_TRANSCRIPTION	MAMLD1	EP300	GZMB	FCER2	HES1	CREB1	NOTCH2	MAML1	RBPJ	MAML2	MAML3	HES5
REACTOME_MUCOPOLYSACCHARIDOSES	http://www.gsea-msigdb.org/gsea/msigdb/cards/REACTOME_MUCOPOLYSACCHARIDOSES	IDS	NAGLU	ARSB	HYAL1	IDUA	GNS	GALNS	HGSNAT	GUSB	GLB1	SGSH
REACTOME_ANCHORING_FIBRIL_FORMATION	http://www.gsea-msigdb.org/gsea/msigdb/cards/REACTOME_ANCHORING_FIBRIL_FORMATION	TLL1	LAMA3	LAMC2	COL4A4	TLL2	COL1A1	COL7A1	COL4A2	COL1A2	BMP1	COL4A3	COL4A1	COL4A5	LAMB3	COL4A6
REACTOME_PI3K_AKT_SIGNALING_IN_CANCER	http://www.gsea-msigdb.org/gsea/msigdb/cards/REACTOME_PI3K_AKT_SIGNALING_IN_CANCER	BAD	FYN	HGF	KITLG	PIK3CB	ERBB3	FGFR2	FGFR3	FGF10	FGF22	FGF4	FGFR1	FGF20	GSK3B	ESR1	PDGFB	FGF9	TSC2	AKT2	PIK3R2	GSK3A	MET	FGF8	AREG	GAB1	FGF6	CDKN1B	HBEGF	FGF1	PDGFRB	CD86	STRN	AKT3	PIK3R3	CREB1	FOXO3	FGF23	MAPKAP1	CD80	PIK3CA	NR4A1	CDKN1A	EREG	RAC2	CASP9	KL	PDGFRA	KLB
REACTOME_CONSTITUTIVE_SIGNALING_BY_ABERRANT_PI3K_IN_CANCER	http://www.gsea-msigdb.org/gsea/msigdb/cards/REACTOME_CONSTITUTIVE_SIGNALING_BY_ABERRANT_PI3K_IN_CANCER	FYN	HGF	KITLG	PIK3CB	ERBB3	FGFR2	FGFR3	FGF10	FGF22	FGF4	FGFR1	FGF20	ESR1	PDGFB	FGF9	PIK3R2	MET	FGF8	AREG	GAB1	FGF6	HBEGF	FGF1	PDGFRB	CD86	STRN	PIK3R3	FGF23	CD80	PIK3CA	EREG	RAC2	KL	PDGFRA	KLB	RAC1	FGF5	FGF2	EGF	ESR2	FGF7	ERBB2	VAV1	PIK3R1	EGFR	PIK3AP1	FGF18	NRG1
REACTOME_CROSSLINKING_OF_COLLAGEN_FIBRILS	http://www.gsea-msigdb.org/gsea/msigdb/cards/REACTOME_CROSSLINKING_OF_COLLAGEN_FIBRILS	TLL1	COL4A4	TLL2	PCOLCE	COL1A1	LOX	LOXL3	LOXL1	PXDN	LOXL2	COL4A2	LOXL4	COL1A2	BMP1	COL4A3	COL4A1	COL4A5	COL4A6
REACTOME_CELLULAR_RESPONSES_TO_STRESS	http://www.gsea-msigdb.org/gsea/msigdb/cards/REACTOME_CELLULAR_RESPONSES_TO_STRESS	FKBP4	CDC27	CREBBP	E2F2	PSMB1	SCMH1	PSMC4	MRE11	NUP160	MAP2K3	PSMA4	HSPA5	TPR	MAPK9	CYBA	ANAPC4	CAMK2B	NDC1	MAP2K4	PSME4	NUP133	DNAJA2	CAMK2A	MAP4K4	RPS6KA2	UBE2D1	EED	NUP37	TUBA3D	MAP2K7	DYNC1I2	CAPZB	TNRC6C	HSP90AA1	PGR	GSK3B	GSTP1	SEH1L	DNAJA1	NOX4	PSMC5	DYNLL1	MAPKAPK5	ANAPC5	TNRC6A	PSME1	AL096870.1	AGO1
REACTOME_CONDENSATION_OF_PROPHASE_CHROMOSOMES	http://www.gsea-msigdb.org/gsea/msigdb/cards/REACTOME_CONDENSATION_OF_PROPHASE_CHROMOSOMES	NCAPH2	H2AFV	SMC4	SET	HIST1H2BJ	H3F3B	CCNB1	SMC2	RB1	HIST1H2BA	NCAPG2	MCPH1	NCAPD3	HIST1H2BD	HIST1H4H	H3F3A	H2AFZ	PLK1	HIST3H3	CDK1	PHF8	HIST1H2AC	HIST1H2BC	HIST2H3D	KMT5A	HIST2H2AC	HIST2H2BE	HIST1H2BL	H2AFX	HIST1H2AD	HIST3H2BB	HIST1H4C	HIST1H3J	HIST1H4J	HIST1H3D	HIST4H4	HIST1H2BK	HIST2H3C	HIST2H2AA3	HIST2H3A	HIST1H2BN	H2BFS	H2AFJ	HIST2H4B	HIST2H4A	HIST2H2AA4	HIST1H4K	HIST1H2BM
REACTOME_PHOSPHATE_BOND_HYDROLYSIS_BY_NUDT_PROTEINS	http://www.gsea-msigdb.org/gsea/msigdb/cards/REACTOME_PHOSPHATE_BOND_HYDROLYSIS_BY_NUDT_PROTEINS	NUDT1	NUDT15	NUDT5	ADPRM	NUDT9	NUDT16	NUDT18
REACTOME_SIGNALING_BY_TYPE_1_INSULIN_LIKE_GROWTH_FACTOR_1_RECEPTOR_IGF1R	http://www.gsea-msigdb.org/gsea/msigdb/cards/REACTOME_SIGNALING_BY_TYPE_1_INSULIN_LIKE_GROWTH_FACTOR_1_RECEPTOR_IGF1R	IGF1	GAB2	PIK3CB	FGFR2	FGFR3	FGF10	FGF22	FGF4	FGFR1	PIK3C3	FGF20	FLT3LG	TRIB3	FGF9	AKT2	PIK3R2	FGF8	GAB1	FGF6	FGF1	SOS1	FGF23	PIK3CA	FLT3	KL	IRS4	KRAS	KLB	CILP	FGF5	FGF2	FGF7	IGF1R	PDPK1	PIK3R1	PDE3B	FGF18	FGF17	THEM4	SHC1	FGFR4	FGF19	FRS2	IGF2	IRS1	HRAS	GRB2	PTPN11
REACTOME_METABOLISM_OF_INGESTED_SEMET_SEC_MESEC_INTO_H2SE	http://www.gsea-msigdb.org/gsea/msigdb/cards/REACTOME_METABOLISM_OF_INGESTED_SEMET_SEC_MESEC_INTO_H2SE	AHCY	CTH	GNMT	SCLY	HNMT	MAT1A	CBS	NNMT
REACTOME_SELENOAMINO_ACID_METABOLISM	http://www.gsea-msigdb.org/gsea/msigdb/cards/REACTOME_SELENOAMINO_ACID_METABOLISM	RPS20	SARS	RPL26L1	RPL18	KARS	RPL31	RPS5	AC004086.1	RPLP0	RPL3	AHCY	GSR	RPS16	RPS19	RPL18A	AIMP2	RPL28	RPL19	RPL34	SEPSECS	RPS13	RPS12	RARS	RPL24	RPS15	DARS	RPL22	CTH	RPS25	RPL21	RPL5	RPS10	GNMT	EEF1E1	RPL23	RPS4Y1	RPL36	RPL27	SCLY	EEFSEC	LARS	RPS15A	EPRS	RPL35	RPS6	RPLP1	RPS24	PAPSS1
REACTOME_DAP12_SIGNALING	http://www.gsea-msigdb.org/gsea/msigdb/cards/REACTOME_DAP12_SIGNALING	BTK	FYN	TYROBP	LCP2	PIK3CB	TREM2	GRAP2	PIK3R2	SOS1	PIK3CA	PLCG1	KRAS	VAV3	KLRD1	RAC1	PIK3R1	VAV2	SHC1	SYK	B2M	HRAS	GRB2	LCK	PLCG2	HLA-E	KLRC2	NRAS	LAT	KLRK1
REACTOME_ACTIVATION_OF_GENE_EXPRESSION_BY_SREBF_SREBP	http://www.gsea-msigdb.org/gsea/msigdb/cards/REACTOME_ACTIVATION_OF_GENE_EXPRESSION_BY_SREBF_SREBP	NFYA	CYP51A1	CREBBP	NFYC	IDI1	SREBF1	ACACB	FDFT1	SMARCD3	NCOA1	SCD	TBL1X	SQLE	SC5D	MVK	HMGCS1	HMGCR	GPAM	NFYB	MED1	HELZ2	TGS1	NCOA2	CARM1	TM7SF2	GGPS1	LSS	FDPS	PMVK	MVD	FASN	ELOVL6	DHCR7	CHD9	TBL1XR1	SP1	RXRA	PPARA	MTF1	NCOA6	SREBF2	ACACA
REACTOME_SHC_RELATED_EVENTS_TRIGGERED_BY_IGF1R	http://www.gsea-msigdb.org/gsea/msigdb/cards/REACTOME_SHC_RELATED_EVENTS_TRIGGERED_BY_IGF1R	IGF1	SOS1	KRAS	IGF1R	SHC1	IGF2	HRAS	GRB2	NRAS
REACTOME_THE_CANONICAL_RETINOID_CYCLE_IN_RODS_TWILIGHT_VISION	http://www.gsea-msigdb.org/gsea/msigdb/cards/REACTOME_THE_CANONICAL_RETINOID_CYCLE_IN_RODS_TWILIGHT_VISION	HSD17B6	RDH11	DHRS9	RDH8	HSD17B1	RBP1	RPE65	TTR	RDH10	LRAT	RDH5	MYO7A	STRA6	RBP4	RDH16	RDH12	RLBP1	CYP4V2	NAPEPLD	RHO	SDR9C7	ABCA4	RBP3
REACTOME_FC_EPSILON_RECEPTOR_FCERI_SIGNALING	http://www.gsea-msigdb.org/gsea/msigdb/cards/REACTOME_FC_EPSILON_RECEPTOR_FCERI_SIGNALING	PSMB1	BTK	FYN	PSMC4	GAB2	PSMA4	LCP2	MAPK9	PIK3CB	CUL1	TAB2	MAP2K4	PRKCQ	RASGRP2	PSME4	UBE2D1	NFATC3	FBXW11	TXK	MAP2K7	LAT2	PSMC5	PSME1	MAP3K1	PSMD5	ITPR3	PSMD8	CDC34	MAPK1	TAB1	GRAP2	PSMC6	PSMA3	PSMC1	PSMB5	PSMA6	NFKBIA	PSME2	NFATC2	PSMA7	PSMD10	MAPK3	PSMD7	IKBKB	PIK3R2	PSMA2	MAPK8	PPP3CB
REACTOME_MASTL_FACILITATES_MITOTIC_PROGRESSION	http://www.gsea-msigdb.org/gsea/msigdb/cards/REACTOME_MASTL_FACILITATES_MITOTIC_PROGRESSION	PPP2CB	PPP2R1A	PPP2CA	MASTL	ARPP19	CCNB1	PPP2R1B	ENSA	CDK1	PPP2R2D
REACTOME_ESTABLISHMENT_OF_SISTER_CHROMATID_COHESION	http://www.gsea-msigdb.org/gsea/msigdb/cards/REACTOME_ESTABLISHMENT_OF_SISTER_CHROMATID_COHESION	WAPL	SMC1A	PDS5B	STAG2	SMC3	STAG1	PDS5A	ESCO1	CDCA5	RAD21	ESCO2
REACTOME_COHESIN_LOADING_ONTO_CHROMATIN	http://www.gsea-msigdb.org/gsea/msigdb/cards/REACTOME_COHESIN_LOADING_ONTO_CHROMATIN	WAPL	SMC1A	PDS5B	STAG2	SMC3	STAG1	PDS5A	MAU2	NIPBL	RAD21
REACTOME_DISEASES_ASSOCIATED_WITH_VISUAL_TRANSDUCTION	http://www.gsea-msigdb.org/gsea/msigdb/cards/REACTOME_DISEASES_ASSOCIATED_WITH_VISUAL_TRANSDUCTION	OPN1LW	RBP1	TTR	LRAT	OPN1SW	RDH5	STRA6	RBP4	RDH12	RLBP1	NAPEPLD	ABCA4	OPN1MW
REACTOME_ACTIVATION_OF_THE_PHOTOTRANSDUCTION_CASCADE	http://www.gsea-msigdb.org/gsea/msigdb/cards/REACTOME_ACTIVATION_OF_THE_PHOTOTRANSDUCTION_CASCADE	CNGB1	SLC24A1	GNB1	GNAT1	GNGT1	SAG	PDE6A	PDE6B	RHO	AC139530.1	CNGA1
REACTOME_RESOLUTION_OF_SISTER_CHROMATID_COHESION	http://www.gsea-msigdb.org/gsea/msigdb/cards/REACTOME_RESOLUTION_OF_SISTER_CHROMATID_COHESION	MAD1L1	PAFAH1B1	NUP160	CENPQ	SPDL1	WAPL	PPP2R5A	KIF2A	PPP2R5B	NUP133	SMC1A	NDE1	CLASP1	NUP37	TUBA3D	DYNC1I2	PPP2R5C	NDC80	XPO1	PDS5B	SEH1L	ZW10	DYNLL1	BIRC5	NUDC	CENPM	RANGAP1	TUBB1	MAPRE1	STAG2	CENPI	CENPT	PPP2CB	TUBB4A	PPP2R1A	SMC3	NUP98	NUP107	PPP2R5D	PPP2CA	CENPA	CDC20	NSL1	CENPF	STAG1	NUP43	CENPL	KIF18A
REACTOME_CONDENSATION_OF_PROMETAPHASE_CHROMOSOMES	http://www.gsea-msigdb.org/gsea/msigdb/cards/REACTOME_CONDENSATION_OF_PROMETAPHASE_CHROMOSOMES	NCAPD2	CSNK2A2	CSNK2A1	NCAPG	SMC4	NCAPH	CCNB1	SMC2	CCNB2	CDK1	CSNK2B
REACTOME_THE_PHOTOTRANSDUCTION_CASCADE	http://www.gsea-msigdb.org/gsea/msigdb/cards/REACTOME_THE_PHOTOTRANSDUCTION_CASCADE	GUCA1A	PRKCQ	GNB5	CNGB1	SLC24A1	GNB1	PPEF1	GUCY2F	RGS9	RCVRN	METAP2	GUCA1B	GRK7	GNAT1	GRK4	GNGT1	SAG	GUCY2D	PDE6A	PDE6B	NMT1	GUCA1C	CAMKMT	NMT2	PRKCA	RHO	METAP1	FNTA	AC139530.1	GRK1	RGS9BP	CNGA1	CALM1	FNTB
REACTOME_INTERACTION_WITH_CUMULUS_CELLS_AND_THE_ZONA_PELLUCIDA	http://www.gsea-msigdb.org/gsea/msigdb/cards/REACTOME_INTERACTION_WITH_CUMULUS_CELLS_AND_THE_ZONA_PELLUCIDA	OVGP1	B4GALT1	ZP2	ADAM2	SPAM1	ZP4	ADAM20	ADAM30	ADAM21	ZP1	ZP3
REACTOME_MITOTIC_METAPHASE_AND_ANAPHASE	http://www.gsea-msigdb.org/gsea/msigdb/cards/REACTOME_MITOTIC_METAPHASE_AND_ANAPHASE	MAD1L1	CDC27	PAFAH1B1	PSMB1	PSMC4	VRK2	NUP160	CENPQ	SPDL1	PSMA4	ANAPC4	WAPL	PPP2R5A	KIF2A	PSME4	PPP2R5B	NUP133	UBE2D1	SMC1A	NDE1	CLASP1	NUP37	TUBA3D	DYNC1I2	PPP2R5C	NDC80	XPO1	PDS5B	SEH1L	ZW10	PSMC5	DYNLL1	ANAPC5	BIRC5	NUDC	PSME1	CDC23	PSMD5	PSMD8	CENPM	RANGAP1	PSMC6	PSMA3	VRK1	PSMC1	PSMB5	PSMA6	PSME2
REACTOME_OXIDATIVE_STRESS_INDUCED_SENESCENCE	http://www.gsea-msigdb.org/gsea/msigdb/cards/REACTOME_OXIDATIVE_STRESS_INDUCED_SENESCENCE	E2F2	SCMH1	MAP2K3	MAPK9	MAP2K4	MAP4K4	EED	MAP2K7	TNRC6C	MAPKAPK5	TNRC6A	AGO1	MAPK1	TNRC6B	E2F1	RBBP7	MAPK3	CDK6	H2AFV	EZH2	MAPK8	MAP2K6	MAPK10	PHC1	MAPK14	E2F3	TFDP2	MAPKAPK3	RNF2	CDKN2C	HIST1H2BJ	AGO3	CDKN2D	H3F3B	KDM6B	PHC2	AGO4	CDK4	MDM2	TXN	MINK1	TP53	CBX8	CBX4	RPS27A	HIST1H2BA	CDKN2B	CDKN2A
REACTOME_SENESCENCE_ASSOCIATED_SECRETORY_PHENOTYPE_SASP	http://www.gsea-msigdb.org/gsea/msigdb/cards/REACTOME_SENESCENCE_ASSOCIATED_SECRETORY_PHENOTYPE_SASP	CDC27	ANAPC4	RPS6KA2	UBE2D1	ANAPC5	CDC23	MAPK1	MAPK3	FZR1	CDK6	H2AFV	NFKB1	ANAPC15	CDKN1B	IL1A	RPS6KA1	CDKN2C	CDK2	HIST1H2BJ	CDKN1A	CDKN2D	CDC16	H3F3B	CCNA1	CDK4	IL6	ANAPC11	RPS27A	CCNA2	HIST1H2BA	CDKN2B	CDKN2A	UBC	ANAPC1	HIST1H2BD	HIST1H4H	H3F3A	IGFBP7	H2AFZ	ANAPC10	ANAPC16	MAPK7	STAT3	CXCL8	UBE2E1	UBB	FOS	CEBPB
REACTOME_CELLULAR_SENESCENCE	http://www.gsea-msigdb.org/gsea/msigdb/cards/REACTOME_CELLULAR_SENESCENCE	CDC27	E2F2	SCMH1	MRE11	MAP2K3	MAPK9	ANAPC4	MAP2K4	MAP4K4	RPS6KA2	UBE2D1	EED	MAP2K7	TNRC6C	MAPKAPK5	ANAPC5	TNRC6A	AL096870.1	AGO1	CDC23	CABIN1	MAPK1	HIRA	TNRC6B	E2F1	RBBP7	MAPK3	ACD	NBN	CCNE1	FZR1	ERF	CDK6	H2AFV	EZH2	MAPK8	MAP2K6	NFKB1	MAPK10	ANAPC15	CDKN1B	PHC1	ASF1A	MAPK14	E2F3	LMNB1	RAD50	TFDP2
REACTOME_FORMATION_OF_SENESCENCE_ASSOCIATED_HETEROCHROMATIN_FOCI_SAHF	http://www.gsea-msigdb.org/gsea/msigdb/cards/REACTOME_FORMATION_OF_SENESCENCE_ASSOCIATED_HETEROCHROMATIN_FOCI_SAHF	CABIN1	HIRA	ASF1A	LMNB1	UBN1	HIST1H1D	HIST1H1A	CDKN1A	HMGA1	RB1	TP53	HMGA2	HIST1H1E	EP400	HIST1H1B	HIST1H1C	H1F0
REACTOME_ONCOGENE_INDUCED_SENESCENCE	http://www.gsea-msigdb.org/gsea/msigdb/cards/REACTOME_ONCOGENE_INDUCED_SENESCENCE	E2F2	TNRC6C	TNRC6A	AGO1	MAPK1	TNRC6B	E2F1	MAPK3	ERF	CDK6	E2F3	TFDP2	CDKN2C	ID1	AGO3	CDKN2D	AGO4	ETS1	CDK4	MDM2	RB1	TP53	RPS27A	CDKN2B	CDKN2A	UBC	MOV10	ETS2	UBB	SP1	TFDP1	MDM4	UBA52	MIR24-2	MIR24-1
REACTOME_DNA_DAMAGE_TELOMERE_STRESS_INDUCED_SENESCENCE	http://www.gsea-msigdb.org/gsea/msigdb/cards/REACTOME_DNA_DAMAGE_TELOMERE_STRESS_INDUCED_SENESCENCE	MRE11	AL096870.1	CABIN1	HIRA	ACD	NBN	CCNE1	H2AFV	CDKN1B	ASF1A	LMNB1	RAD50	UBN1	CDK2	HIST1H1D	HIST1H1A	HIST1H2BJ	CDKN1A	POT1	TERF2	CCNA1	HMGA1	RB1	TP53	CCNA2	HIST1H2BA	TERF1	ATM	HMGA2	HIST1H2BD	HIST1H4H	H2AFZ	TERF2IP	HIST3H3	HIST1H1E	KAT5	CCNE2	HIST1H2AC	HIST1H2BC	EP400	HIST2H2AC	HIST1H1B	HIST2H2BE	HIST1H2BL	HIST1H1C	H2AFX	H1F0	HIST1H2AD
REACTOME_TRIF_MEDIATED_PROGRAMMED_CELL_DEATH	http://www.gsea-msigdb.org/gsea/msigdb/cards/REACTOME_TRIF_MEDIATED_PROGRAMMED_CELL_DEATH	CASP8	TICAM1	RIPK3	TLR4	RIPK1	LY96	FADD	CD14	TICAM2
REACTOME_CYTOSOLIC_IRON_SULFUR_CLUSTER_ASSEMBLY	http://www.gsea-msigdb.org/gsea/msigdb/cards/REACTOME_CYTOSOLIC_IRON_SULFUR_CLUSTER_ASSEMBLY	CIAPIN1	POLD1	NUBP2	CIAO3	NUBP1	ERCC2	ABCB7	BRIP1	CIAO1	MMS19	CIAO2B	NDOR1	RTEL1
REACTOME_REGULATION_OF_PLK1_ACTIVITY_AT_G2_M_TRANSITION	http://www.gsea-msigdb.org/gsea/msigdb/cards/REACTOME_REGULATION_OF_PLK1_ACTIVITY_AT_G2_M_TRANSITION	PRKAR2B	PAFAH1B1	OFD1	SDCCAG8	CUL1	PPP1R12A	PRKACA	FBXW11	NDE1	CLASP1	PPP1R12B	DYNC1I2	PCM1	HSP90AA1	AURKA	DYNLL1	HAUS4	NINL	MAPRE1	CEP76	CEP192	CCP110	CEP152	TUBB4A	PPP2R1A	CEP41	YWHAE	CEP164	CEP72	SKP1	CEP70	ALMS1	NEK2	CNTRL	OPTN	CEP250	TUBA4A	AKAP9	AJUBA	HAUS8	TUBG1	CCNB1	BORA	ODF2	CDK5RAP2	DCTN3	HAUS2	ACTR1A
REACTOME_SIGNALING_BY_LEPTIN	http://www.gsea-msigdb.org/gsea/msigdb/cards/REACTOME_SIGNALING_BY_LEPTIN	JAK2	LEPR	STAT5A	STAT3	IRS1	STAT5B	LEP	SH2B1	PTPN11	SOCS3	IRS2
REACTOME_SIGNALING_BY_NOTCH1_IN_CANCER	http://www.gsea-msigdb.org/gsea/msigdb/cards/REACTOME_SIGNALING_BY_NOTCH1_IN_CANCER	CREBBP	MAMLD1	HDAC9	CUL1	HDAC7	HDAC4	PSEN1	HDAC6	RBX1	EP300	HDAC10	SNW1	JAG1	MIB1	TBL1X	NEURL1	KAT2A	HDAC5	FBXW7	CCNC	SKP1	KAT2B	HES1	HDAC1	APH1A	DLL4	CDK8	HEY2	MYC	ADAM10	APH1B	NCOR1	PSEN2	RPS27A	HDAC8	NOTCH1	UBC	ADAM17	MAML1	NCSTN	HDAC11	HEYL	HEY1	RBPJ	UBB	HDAC3	TBL1XR1	MAML2
REACTOME_FBXW7_MUTANTS_AND_NOTCH1_IN_CANCER	http://www.gsea-msigdb.org/gsea/msigdb/cards/REACTOME_FBXW7_MUTANTS_AND_NOTCH1_IN_CANCER	CUL1	RBX1	FBXW7	SKP1	NOTCH1
REACTOME_INSULIN_PROCESSING	http://www.gsea-msigdb.org/gsea/msigdb/cards/REACTOME_INSULIN_PROCESSING	RAB27A	EXOC5	ERO1B	EXOC1	STX1A	CPE	EXOC2	EXOC8	PCSK2	EXOC4	EXOC6	SLC30A5	CLTRN	SLC30A6	KIF5A	SLC30A7	SLC30A8	KIF5C	MYRIP	KIF5B	PCSK1	EXOC3	EXOC7	MYO5A	ERO1A	VAMP2	INS
REACTOME_SIGNALING_BY_NOTCH1_T_7_9_NOTCH1:M1580_K2555_TRANSLOCATION_MUTANT	http://www.gsea-msigdb.org/gsea/msigdb/cards/REACTOME_SIGNALING_BY_NOTCH1_T_7_9_NOTCH1:M1580_K2555_TRANSLOCATION_MUTANT	JAG1	DLL4	ADAM10	NOTCH1	ADAM17	JAG2	DLL1
REACTOME_STIMULI_SENSING_CHANNELS	http://www.gsea-msigdb.org/gsea/msigdb/cards/REACTOME_STIMULI_SENSING_CHANNELS	CLCN6	CLCA1	CLCA4	BEST2	ANO2	NEDD4L	MCOLN3	WNK1	TRPC7	TRPM5	ASIC4	TRPC5	CLCN4	ANO8	SRI	OSTM1	TRPM3	MCOLN1	TRPM7	TRPC4AP	SGK2	NALCN	CLCN7	SGK3	TRPA1	ASIC2	CLCN3	ASIC1	TRPV4	SCNN1A	CLCN2	SGK1	CASQ2	TRPM6	FKBP1B	WWP1	SLC17A3	WNK4	BEST3	TRPV5	RIPK3	TRPM4	ANO1	RAF1	TRPC4	STOML3	UNC79	TRPM1
REACTOME_EPH_EPHRIN_SIGNALING	http://www.gsea-msigdb.org/gsea/msigdb/cards/REACTOME_EPH_EPHRIN_SIGNALING	AP2B1	FYN	AP2S1	EPHA3	NGEF	RHOA	ROCK1	CLTCL1	CDC42	EPHA8	NCK2	ACTB	PAK3	EPHA6	PSEN1	MMP2	EFNB1	MYL6	EFNA2	MYH9	MMP9	MYL9	MYL12A	ARHGEF7	MYH14	EPHB6	WASL	LIMK1	DNM1	GIT1	EFNB3	ARPC3	ACTR3	EPHA4	APH1A	MYL12B	CLTA	EFNB2	ARPC1B	MYH10	EPHB2	MYH11	VAV3	ROCK2	EPHA7	RAC1	SDCBP	ADAM10
REACTOME_SIGNALING_BY_NOTCH1_HD_DOMAIN_MUTANTS_IN_CANCER	http://www.gsea-msigdb.org/gsea/msigdb/cards/REACTOME_SIGNALING_BY_NOTCH1_HD_DOMAIN_MUTANTS_IN_CANCER	JAG1	MIB1	NEURL1	DLL4	ADAM10	RPS27A	NOTCH1	UBC	ADAM17	UBB	JAG2	MIB2	DLL1	NEURL1B	UBA52
REACTOME_ROLE_OF_LAT2_NTAL_LAB_ON_CALCIUM_MOBILIZATION	http://www.gsea-msigdb.org/gsea/msigdb/cards/REACTOME_ROLE_OF_LAT2_NTAL_LAB_ON_CALCIUM_MOBILIZATION	FYN	GAB2	PIK3CB	LAT2	PIK3R2	SOS1	PIK3CA	PDPK1	PIK3R1	MS4A2	FCER1G	SHC1	SYK	GRB2	FCER1A	IGKV4-1	IGKV5-2	IGKV3D-20	IGLV6-57	IGLV1-51	IGLV1-47	IGLV1-44	IGLV7-43	IGLV1-40	IGLV3-27	IGLV3-25	IGLV2-23	IGLV3-21	IGLV3-19	IGLV2-14	IGLV2-11	IGLV3-1	IGLC2	IGLC3	IGHE	IGHV1-2	IGHV2-5	IGHV3-7	IGHV3-11	IGHV3-13	IGHV3-23	IGHV3-33	IGHV4-34	IGHV4-39	IGHV1-46	IGHV3-48	IGHV3-53	IGHV1-69
REACTOME_FICOLINS_BIND_TO_REPETITIVE_CARBOHYDRATE_STRUCTURES_ON_THE_TARGET_CELL_SURFACE	http://www.gsea-msigdb.org/gsea/msigdb/cards/REACTOME_FICOLINS_BIND_TO_REPETITIVE_CARBOHYDRATE_STRUCTURES_ON_THE_TARGET_CELL_SURFACE	MASP2	FCN1	MASP1	FCN3	FCN2
REACTOME_FCERI_MEDIATED_MAPK_ACTIVATION	http://www.gsea-msigdb.org/gsea/msigdb/cards/REACTOME_FCERI_MEDIATED_MAPK_ACTIVATION	LCP2	MAPK9	MAP2K4	MAP2K7	MAP3K1	MAPK1	GRAP2	MAPK3	MAPK8	MAPK10	SOS1	PLCG1	KRAS	VAV3	RAC1	VAV1	PAK1	MS4A2	FCER1G	VAV2	SHC1	SYK	FOS	HRAS	JUN	GRB2	FCER1A	PAK2	PLCG2	IGKV4-1	IGKV5-2	IGKV3D-20	IGLV6-57	IGLV1-51	IGLV1-47	IGLV1-44	IGLV7-43	IGLV1-40	IGLV3-27	IGLV3-25	IGLV2-23	IGLV3-21	IGLV3-19	IGLV2-14	IGLV2-11	IGLV3-1	IGLC2	IGLC3
REACTOME_FCERI_MEDIATED_CAPLUS2_MOBILIZATION	http://www.gsea-msigdb.org/gsea/msigdb/cards/REACTOME_FCERI_MEDIATED_CAPLUS2_MOBILIZATION	BTK	LCP2	NFATC3	TXK	ITPR3	GRAP2	NFATC2	PPP3CB	ITK	SOS1	ITPR2	PLCG1	NFATC1	VAV3	TEC	PPP3CA	VAV1	MS4A2	ITPR1	FCER1G	VAV2	SHC1	SYK	AHCYL1	GRB2	FCER1A	PLCG2	CALM1	IGKV4-1	IGKV5-2	IGKV3D-20	IGLV6-57	IGLV1-51	IGLV1-47	IGLV1-44	IGLV7-43	IGLV1-40	IGLV3-27	IGLV3-25	IGLV2-23	IGLV3-21	IGLV3-19	IGLV2-14	IGLV2-11	IGLV3-1	IGLC2	IGLC3	IGHE
REACTOME_FCERI_MEDIATED_NF_KB_ACTIVATION	http://www.gsea-msigdb.org/gsea/msigdb/cards/REACTOME_FCERI_MEDIATED_NF_KB_ACTIVATION	PSMB1	PSMC4	PSMA4	CUL1	TAB2	PRKCQ	RASGRP2	PSME4	UBE2D1	FBXW11	PSMC5	PSME1	PSMD5	PSMD8	CDC34	TAB1	PSMC6	PSMA3	PSMC1	PSMB5	PSMA6	NFKBIA	PSME2	PSMA7	PSMD10	PSMD7	IKBKB	PSMA2	PSMD3	PSMD11	NFKB1	PSMD9	SKP1	PSMD14	PSMF1	PSMB2	SEM1	PSMA1	PSME3	UBE2D2	MAP3K7	PSMB7	PDPK1	PSMB6	BCL10	PSMA5	RPS27A	MS4A2
REACTOME_POU5F1_OCT4_SOX2_NANOG_REPRESS_GENES_RELATED_TO_DIFFERENTIATION	http://www.gsea-msigdb.org/gsea/msigdb/cards/REACTOME_POU5F1_OCT4_SOX2_NANOG_REPRESS_GENES_RELATED_TO_DIFFERENTIATION	TSC22D1	DKK1	NANOG	GSC	GATA6	HHEX	EOMES	CDX2	SOX2	POU5F1
REACTOME_POU5F1_OCT4_SOX2_NANOG_ACTIVATE_GENES_RELATED_TO_PROLIFERATION	http://www.gsea-msigdb.org/gsea/msigdb/cards/REACTOME_POU5F1_OCT4_SOX2_NANOG_ACTIVATE_GENES_RELATED_TO_PROLIFERATION	SALL4	SALL1	NANOG	DPPA4	FGF2	EPHA1	NR6A1	ZIC3	STAT3	SOX2	FOXD3	POU5F1	TDGF1
REACTOME_NOTCH2_ACTIVATION_AND_TRANSMISSION_OF_SIGNAL_TO_THE_NUCLEUS	http://www.gsea-msigdb.org/gsea/msigdb/cards/REACTOME_NOTCH2_ACTIVATION_AND_TRANSMISSION_OF_SIGNAL_TO_THE_NUCLEUS	CNTN1	PSEN1	JAG1	MIB1	NEURL1	MDK	APH1A	DLL4	NOTCH2	ADAM10	APH1B	PSEN2	RPS27A	UBC	NCSTN	UBB	JAG2	MIB2	DLL1	PSENEN	NEURL1B	UBA52
REACTOME_PEPTIDE_HORMONE_METABOLISM	http://www.gsea-msigdb.org/gsea/msigdb/cards/REACTOME_PEPTIDE_HORMONE_METABOLISM	PAX6	ISL1	IGF1	RAB27A	EXOC5	CPB2	ERO1B	ACHE	EXOC1	CMA1	CTSG	GZMH	CTSZ	LHB	CGB3	STX1A	CRHR2	CPE	GNB3	EXOC2	BCHE	SPCS1	POMC	GCG	EXOC8	CTSD	SPCS2	INHBA	INHA	PCSK2	FFAR1	GNG13	SPCS3	ACE2	EXOC4	FSHB	TSHB	GRP	CGA	AGT	GATA4	KLF4	EXOC6	ENPEP	INHBE	SEC11A	REN	SLC30A5
REACTOME_NUCLEAR_ENVELOPE_BREAKDOWN	http://www.gsea-msigdb.org/gsea/msigdb/cards/REACTOME_NUCLEAR_ENVELOPE_BREAKDOWN	VRK2	NUP160	TPR	NDC1	NUP133	NUP37	SEH1L	NUP50	AAAS	NUP188	VRK1	RAE1	LPIN2	EMD	NUP93	NUP88	NUP98	NUP107	LMNB1	NUP155	NEK6	NEK9	NUP43	TMPO	NUP153	NUP85	NUP214	NUP210	LPIN3	CCNB1	LPIN1	NUPL2	NUP54	NUP58	NEK7	RANBP2	PRKCA	NUP205	SEC13	CCNB2	LMNA	LEMD2	NUP35	PRKCB	PLK1	CDK1	LEMD3	BANF1
REACTOME_ACTIVATION_OF_NIMA_KINASES_NEK9_NEK6_NEK7	http://www.gsea-msigdb.org/gsea/msigdb/cards/REACTOME_ACTIVATION_OF_NIMA_KINASES_NEK9_NEK6_NEK7	NEK6	NEK9	CCNB1	NEK7	CCNB2	PLK1	CDK1
REACTOME_SUMOYLATION	http://www.gsea-msigdb.org/gsea/msigdb/cards/REACTOME_SUMOYLATION	RAD52	CREBBP	TFAP2B	SCMH1	BRCA1	NR1H4	NR1H3	NUP160	PIAS1	TPR	NOP58	NDC1	HDAC7	HIPK2	SP100	TP53BP1	HDAC4	NUP133	RORA	SMC1A	NUP37	TOP2B	NFKB2	PIAS2	SENP1	PGR	NCOA1	SEH1L	TFAP2C	AURKA	DNMT3B	BIRC5	ESR1	HNRNPC	NUP50	AAAS	CBX5	NUP188	DDX17	EP300	L3MBTL2	RANGAP1	NFKBIA	RAE1	STAG2	NUP93	UBE2I	PIAS4
REACTOME_NUCLEAR_ENVELOPE_REASSEMBLY	http://www.gsea-msigdb.org/gsea/msigdb/cards/REACTOME_NUCLEAR_ENVELOPE_REASSEMBLY	VRK2	VRK1	EMD	PPP2R1A	LMNB1	PPP2CA	TMPO	LMNA	LEMD2	LEMD3	BANF1	ANKLE2	PPP2R2A
REACTOME_LAMININ_INTERACTIONS	http://www.gsea-msigdb.org/gsea/msigdb/cards/REACTOME_LAMININ_INTERACTIONS	ITGA3	LAMC3	LAMA3	LAMC2	COL4A4	NID2	LAMB1	ITGA6	LAMA1	LAMA4	COL7A1	NID1	LAMA5	ITGB4	COL4A2	ITGA7	LAMC1	ITGAV	HSPG2	ITGB1	ITGA2	COL4A3	LAMB2	COL18A1	COL4A1	COL4A5	LAMA2	LAMB3	COL4A6	ITGA1
REACTOME_SYNDECAN_INTERACTIONS	http://www.gsea-msigdb.org/gsea/msigdb/cards/REACTOME_SYNDECAN_INTERACTIONS	TNC	ACTN1	COL5A3	ITGB5	ITGA6	TGFB1	COL1A1	VTN	FN1	SDC1	SDC4	COL5A1	ITGB4	THBS1	ITGAV	FGF2	CASK	ITGB1	PRKCA	SDC3	ITGA2	COL1A2	COL3A1	SDC2	TRAPPC4	COL5A2	ITGB3
REACTOME_NON_INTEGRIN_MEMBRANE_ECM_INTERACTIONS	http://www.gsea-msigdb.org/gsea/msigdb/cards/REACTOME_NON_INTEGRIN_MEMBRANE_ECM_INTERACTIONS	TNC	LAMC3	LAMA3	LAMC2	COL11A1	ACTN1	NTN4	COL5A3	COL4A4	ITGB5	LAMB1	ITGA6	PDGFB	LAMA1	TGFB1	COL1A1	VTN	LAMA4	FN1	SDC1	TTR	COL10A1	SDC4	COL5A1	LAMA5	ITGB4	COL4A2	LAMC1	THBS1	ITGAV	FGF2	COL2A1	HSPG2	CASK	ITGB1	PRKCA	SDC3	DDR2	ITGA2	COL1A2	COL3A1	COL4A3	SDC2	LAMB2	DAG1	NRXN1	COL4A1	COL4A5
REACTOME_ECM_PROTEOGLYCANS	http://www.gsea-msigdb.org/gsea/msigdb/cards/REACTOME_ECM_PROTEOGLYCANS	ITGA2B	DCN	IBSP	MUSK	VCAN	TNC	COL9A2	LAMA3	ITGA8	COL5A3	COL4A4	ITGB5	LAMB1	COL9A3	TGFB2	LAMA1	TGFB1	PTPRS	COMP	SERPINE1	ASPN	COL1A1	VTN	COL9A1	LAMA4	SPARC	ITGB6	FN1	TNR	TGFB3	TNN	FMOD	MATN4	NCAN	COL5A1	LAMA5	MATN3	BCAN	LRP4	COL4A2	ITGA7	LAMC1	ITGAV	COL2A1	LUM	ITGAX	COL6A1	COL6A2
REACTOME_SCAVENGING_BY_CLASS_B_RECEPTORS	http://www.gsea-msigdb.org/gsea/msigdb/cards/REACTOME_SCAVENGING_BY_CLASS_B_RECEPTORS	SCARB1	APOB	APOA1	CD36	SAA1	SSC5D
REACTOME_SCAVENGING_BY_CLASS_A_RECEPTORS	http://www.gsea-msigdb.org/gsea/msigdb/cards/REACTOME_SCAVENGING_BY_CLASS_A_RECEPTORS	MARCO	MSR1	APOB	FTL	COL1A1	COLEC11	APOA1	MASP1	APOE	COL4A2	COLEC12	SCGB3A2	COL1A2	HSP90B1	FTH1	SCARA5	COL3A1	CALR	COL4A1
REACTOME_SCAVENGING_BY_CLASS_F_RECEPTORS	http://www.gsea-msigdb.org/gsea/msigdb/cards/REACTOME_SCAVENGING_BY_CLASS_F_RECEPTORS	SCARF1	HSP90AA1	APOB	HSPH1	HYOU1	CALR
REACTOME_SUMO_IS_CONJUGATED_TO_E1_UBA2:SAE1	http://www.gsea-msigdb.org/gsea/msigdb/cards/REACTOME_SUMO_IS_CONJUGATED_TO_E1_UBA2:SAE1	SUMO1	UBA2	SAE1	SUMO3	SUMO2
REACTOME_SUMO_IS_TRANSFERRED_FROM_E1_TO_E2_UBE2I_UBC9	http://www.gsea-msigdb.org/gsea/msigdb/cards/REACTOME_SUMO_IS_TRANSFERRED_FROM_E1_TO_E2_UBE2I_UBC9	UBE2I	SUMO1	RWDD3	UBA2	SAE1	SUMO3	SUMO2
REACTOME_SUMO_IS_PROTEOLYTICALLY_PROCESSED	http://www.gsea-msigdb.org/gsea/msigdb/cards/REACTOME_SUMO_IS_PROTEOLYTICALLY_PROCESSED	SENP1	SUMO1	SENP5	SENP2	SUMO3	SUMO2
REACTOME_SUMOYLATION_OF_DNA_DAMAGE_RESPONSE_AND_REPAIR_PROTEINS	http://www.gsea-msigdb.org/gsea/msigdb/cards/REACTOME_SUMOYLATION_OF_DNA_DAMAGE_RESPONSE_AND_REPAIR_PROTEINS	RAD52	SCMH1	BRCA1	NUP160	PIAS1	TPR	NDC1	HDAC7	SP100	NUP133	SMC1A	NUP37	PIAS2	SEH1L	NUP50	AAAS	NUP188	RAE1	STAG2	NUP93	UBE2I	PIAS4	NSMCE4A	SMC3	NUP88	NUP98	NUP107	PHC1	NUP155	SUMO1	STAG1	NUP43	RNF2	NUP153	NUP85	NUP214	HERC2	NUP210	RPA1	PHC2	NUPL2	MDC1	NUP54	TDG	NUP58	PML	CBX8	CBX4
REACTOME_DEX_H_BOX_HELICASES_ACTIVATE_TYPE_I_IFN_AND_INFLAMMATORY_CYTOKINES_PRODUCTION	http://www.gsea-msigdb.org/gsea/msigdb/cards/REACTOME_DEX_H_BOX_HELICASES_ACTIVATE_TYPE_I_IFN_AND_INFLAMMATORY_CYTOKINES_PRODUCTION	NFKB2	NFKB1	DHX9	MYD88	RELA	DHX36	IRF7
REACTOME_LRR_FLII_INTERACTING_PROTEIN_1_LRRFIP1_ACTIVATES_TYPE_I_IFN_PRODUCTION	http://www.gsea-msigdb.org/gsea/msigdb/cards/REACTOME_LRR_FLII_INTERACTING_PROTEIN_1_LRRFIP1_ACTIVATES_TYPE_I_IFN_PRODUCTION	CREBBP	EP300	LRRFIP1	IRF3	CTNNB1
REACTOME_REGULATION_OF_INNATE_IMMUNE_RESPONSES_TO_CYTOSOLIC_DNA	http://www.gsea-msigdb.org/gsea/msigdb/cards/REACTOME_REGULATION_OF_INNATE_IMMUNE_RESPONSES_TO_CYTOSOLIC_DNA	DTX4	TRIM32	ZBP1	IRF3	TRIM21	RPS27A	UBC	NLRP4	TRIM56	UBB	DDX41	TBK1	TMEM173	TREX1	UBA52
REACTOME_HDACS_DEACETYLATE_HISTONES	http://www.gsea-msigdb.org/gsea/msigdb/cards/REACTOME_HDACS_DEACETYLATE_HISTONES	KDM1A	ARID4A	ARID4B	MTA3	HMG20B	MBD3	REST	RCOR1	HDAC10	TBL1X	RBBP7	CHD4	SUDS3	HDAC1	HIST1H2BJ	GPS2	PHF21A	NCOR1	GATAD2B	HIST1H2BA	HDAC8	MTA2	SAP18	HIST1H2BD	HIST1H4H	RBBP4	SAP30	HIST1H2AA	SAP30L	GATAD2A	CHD3	HDAC3	BRMS1	TBL1XR1	HIST1H2AC	HIST1H2BC	HIST3H2A	MTA1	HIST2H3D	HIST2H2AC	HIST2H2AB	HIST2H2BE	HIST1H2BL	NCOR2	HDAC2	HIST1H2AI	HIST1H2AG	HIST1H2AD
REACTOME_PKMTS_METHYLATE_HISTONE_LYSINES	http://www.gsea-msigdb.org/gsea/msigdb/cards/REACTOME_PKMTS_METHYLATE_HISTONE_LYSINES	KMT2E	KMT2C	EED	NFKB2	MECOM	SETD1A	SUV39H1	RBBP7	SETD6	DOT1L	EZH2	NFKB1	NSD2	KMT5B	ASH1L	RBBP5	KMT2A	ASH2L	KMT5C	SETDB2	AEBP2	SETD1B	PRDM16	SETDB1	SMYD2	SETD7	NSD3	SUV39H2	HIST1H4H	RBBP4	DPY30	PRDM9	NSD1	KMT2D	ATF7IP	RELA	SUZ12	EHMT1	SETD2	SETD3	HIST2H3D	KMT5A	SMYD3	WDR5	HIST1H4C	HIST1H3J	HIST1H4J	HIST1H3D
REACTOME_HDMS_DEMETHYLATE_HISTONES	http://www.gsea-msigdb.org/gsea/msigdb/cards/REACTOME_HDMS_DEMETHYLATE_HISTONES	KDM1A	KDM7A	KDM5D	KDM4A	JMJD6	KDM5A	KDM2B	KDM4C	KDM3A	KDM5B	KDM3B	KDM5C	KDM4B	KDM6B	KDM6A	ARID5B	HIST1H4H	KDM1B	RIOX2	PHF8	KDM2A	HIST2H3D	UTY	KDM4D	HIST1H4C	HIST1H3J	HIST1H4J	HIST1H3D	PHF2	HIST4H4	HIST2H3C	HIST2H3A	HIST2H4B	HIST2H4A	HIST1H4K	HIST1H3G	HIST1H4F	HIST1H3E	HIST1H4L	HIST1H3I	HIST1H3A	HIST1H4I	HIST1H4E	HIST1H4D	HIST1H3F	HIST1H4A	HIST1H4B	HIST1H3H
REACTOME_HATS_ACETYLATE_HISTONES	http://www.gsea-msigdb.org/gsea/msigdb/cards/REACTOME_HATS_ACETYLATE_HISTONES	MSL3	CREBBP	PHF20	AC118549.1	JADE2	ELP1	ING3	ACTB	JADE1	KAT6A	NCOA1	ATXN7L3	BRPF3	EP300	BRD1	MRGBP	RBBP7	JADE3	SUPT20H	KAT8	KAT2A	ELP4	ING4	BRD8	KAT2B	KANSL3	ATF2	DR1	SUPT7L	KANSL1	ENY2	EPC1	TAF12	MORF4L2	USP22	HIST1H2BJ	YEATS4	HAT1	ELP3	ELP2	CLOCK	TAF5L	PAX3	KAT7	ACTL6A	SAP130	KANSL2	NCOA2
REACTOME_RMTS_METHYLATE_HISTONE_ARGININES	http://www.gsea-msigdb.org/gsea/msigdb/cards/REACTOME_RMTS_METHYLATE_HISTONE_ARGININES	ARID1B	SMARCD1	SMARCE1	ACTL6B	SMARCA2	SMARCD3	JAK2	SMARCB1	PRMT5	RBBP7	H2AFV	SMARCD2	CCND1	WDR77	ARID1A	DNMT3A	PRMT1	SMARCA4	PRMT7	CDK4	ACTL6A	SMARCC2	RPS2	CARM1	HIST1H4H	PBRM1	H2AFZ	HIST1H2AA	COPRS	SMARCC1	HIST1H2AC	HIST3H2A	HIST2H3D	HIST2H2AC	HIST2H2AB	PRMT3	H2AFX	ARID2	WDR5	HIST1H2AI	HIST1H2AG	HIST1H2AD	HIST1H4C	HIST1H3J	HIST1H4J	HIST1H3D	HIST4H4	PRMT6
REACTOME_PROCESSING_AND_ACTIVATION_OF_SUMO	http://www.gsea-msigdb.org/gsea/msigdb/cards/REACTOME_PROCESSING_AND_ACTIVATION_OF_SUMO	SENP1	UBE2I	SUMO1	SENP5	RWDD3	UBA2	SAE1	SENP2	SUMO3	SUMO2
REACTOME_GLYCOGEN_STORAGE_DISEASES	http://www.gsea-msigdb.org/gsea/msigdb/cards/REACTOME_GLYCOGEN_STORAGE_DISEASES	GYG2	GYS1	GYS2	EPM2A	GBE1	PPP1R3C	G6PC	G6PC3	RPS27A	UBC	GYG1	UBB	GAA	NHLRC1	UBA52	SLC37A4
REACTOME_SUMOYLATION_OF_TRANSCRIPTION_FACTORS	http://www.gsea-msigdb.org/gsea/msigdb/cards/REACTOME_SUMOYLATION_OF_TRANSCRIPTION_FACTORS	TFAP2B	PIAS1	TP53BP1	PIAS2	TFAP2C	UBE2I	PIAS4	SUMO1	PIAS3	MDM2	TFAP2A	TP53	CDKN2A	SP3	HIC1	MTA1	FOXL2	SUMO3	MITF	SUMO2
REACTOME_SUMOYLATION_OF_UBIQUITINYLATION_PROTEINS	http://www.gsea-msigdb.org/gsea/msigdb/cards/REACTOME_SUMOYLATION_OF_UBIQUITINYLATION_PROTEINS	NUP160	PIAS1	TPR	NDC1	NUP133	NUP37	PIAS2	SEH1L	NUP50	AAAS	NUP188	RAE1	NUP93	UBE2I	PIAS4	NUP88	NUP98	NUP107	NUP155	SUMO1	NUP43	NUP153	NUP85	NUP214	NUP210	VHL	MDM2	NUPL2	NUP54	NUP58	PML	RANBP2	NUP205	SEC13	NUP35	POM121	TRIM27	NUP62	POM121C
REACTOME_WNT_LIGAND_BIOGENESIS_AND_TRAFFICKING	http://www.gsea-msigdb.org/gsea/msigdb/cards/REACTOME_WNT_LIGAND_BIOGENESIS_AND_TRAFFICKING	WNT16	WNT8A	VPS35	WNT8B	WNT11	PORCN	WNT2	WNT3	WNT5B	VPS29	SNX3	WNT5A	WNT6	WLS	TMED5	VPS26A	WNT1	WNT2B	WNT10A	WNT9A	WNT3A	WNT7A	WNT9B	WNT4	WNT10B	WNT7B
REACTOME_IRF3_MEDIATED_INDUCTION_OF_TYPE_I_IFN	http://www.gsea-msigdb.org/gsea/msigdb/cards/REACTOME_IRF3_MEDIATED_INDUCTION_OF_TYPE_I_IFN	MRE11	XRCC5	DTX4	IRF3	NLRP4	IFI16	NLRC3	DDX41	TBK1	TMEM173	XRCC6	TREX1	PRKDC
REACTOME_TRP_CHANNELS	http://www.gsea-msigdb.org/gsea/msigdb/cards/REACTOME_TRP_CHANNELS	MCOLN3	TRPC7	TRPM5	TRPC5	TRPM3	MCOLN1	TRPM7	TRPC4AP	TRPA1	TRPV4	TRPM6	TRPV5	RIPK3	TRPM4	TRPC4	TRPM1	RIPK1	TRPC6	TRPC3	TRPM2	TRPM8	TRPC1	MCOLN2	TRPV6	TRPV3	MLKL	TRPV2	TRPV1
REACTOME_DEFECTS_IN_COBALAMIN_B12_METABOLISM	http://www.gsea-msigdb.org/gsea/msigdb/cards/REACTOME_DEFECTS_IN_COBALAMIN_B12_METABOLISM	CUBN	MTR	ABCD4	MTRR	MMACHC	CBLIF	MMAB	MMUT	MMAA	AMN	CD320	LMBRD1	MMADHC	TCN2
REACTOME_DEFECTS_IN_VITAMIN_AND_COFACTOR_METABOLISM	http://www.gsea-msigdb.org/gsea/msigdb/cards/REACTOME_DEFECTS_IN_VITAMIN_AND_COFACTOR_METABOLISM	MCCC1	CUBN	PCCB	MTR	ABCD4	MTRR	MCCC2	MMACHC	CBLIF	MMAB	MMUT	MMAA	HLCS	AMN	CD320	LMBRD1	MMADHC	BTD	PC	PCCA	TCN2	ACACA
REACTOME_DETOXIFICATION_OF_REACTIVE_OXYGEN_SPECIES	http://www.gsea-msigdb.org/gsea/msigdb/cards/REACTOME_DETOXIFICATION_OF_REACTIVE_OXYGEN_SPECIES	CYBA	GSTP1	NOX4	TXN2	NCF4	AQP8	GSR	SOD3	SOD2	GPX7	NCF2	PRDX1	PRDX6	CAT	PRDX5	TXN	SOD1	NCF1	GPX8	NUDT2	CYBB	ATP7A	PRDX3	PRDX2	CYCS	CCS	GPX2	ATOX1	TXNRD2	P4HB	ERO1A	TXNRD1	GPX6	GPX3	GPX5	GPX1	NOX5
REACTOME_NUCLEAR_PORE_COMPLEX_NPC_DISASSEMBLY	http://www.gsea-msigdb.org/gsea/msigdb/cards/REACTOME_NUCLEAR_PORE_COMPLEX_NPC_DISASSEMBLY	NUP160	TPR	NDC1	NUP133	NUP37	SEH1L	NUP50	AAAS	NUP188	RAE1	NUP93	NUP88	NUP98	NUP107	NUP155	NEK6	NEK9	NUP43	NUP153	NUP85	NUP214	NUP210	CCNB1	NUPL2	NUP54	NUP58	NEK7	RANBP2	NUP205	SEC13	CCNB2	NUP35	CDK1	POM121	NUP62	POM121C
REACTOME_SIGNALING_BY_TGF_BETA_RECEPTOR_COMPLEX_IN_CANCER	http://www.gsea-msigdb.org/gsea/msigdb/cards/REACTOME_SIGNALING_BY_TGF_BETA_RECEPTOR_COMPLEX_IN_CANCER	FKBP1A	TGFB1	TGFBR1	SMAD4	ZFYVE9	TGFBR2	SMAD3	SMAD2
REACTOME_GLYCOGEN_SYNTHESIS	http://www.gsea-msigdb.org/gsea/msigdb/cards/REACTOME_GLYCOGEN_SYNTHESIS	GYG2	PGM1	GYS1	GYS2	EPM2A	GBE1	PPP1R3C	RPS27A	UBC	GYG1	PGM2L1	PGM2	UGP2	UBB	NHLRC1	UBA52
REACTOME_DEFECTS_IN_BIOTIN_BTN_METABOLISM	http://www.gsea-msigdb.org/gsea/msigdb/cards/REACTOME_DEFECTS_IN_BIOTIN_BTN_METABOLISM	MCCC1	PCCB	MCCC2	HLCS	BTD	PC	PCCA	ACACA
REACTOME_REGULATION_BY_C_FLIP	http://www.gsea-msigdb.org/gsea/msigdb/cards/REACTOME_REGULATION_BY_C_FLIP	CFLAR	FAS	CASP8	TRADD	TNFRSF10A	FASLG	TNFRSF10B	TNFSF10	TRAF2	RIPK1	FADD
REACTOME_REGULATION_OF_HSF1_MEDIATED_HEAT_SHOCK_RESPONSE	http://www.gsea-msigdb.org/gsea/msigdb/cards/REACTOME_REGULATION_OF_HSF1_MEDIATED_HEAT_SHOCK_RESPONSE	FKBP4	NUP160	HSPA5	TPR	NDC1	NUP133	NUP37	GSK3B	SEH1L	NUP50	AAAS	NUP188	SIRT1	MAPK1	ST13	RAE1	MAPK3	NUP93	GML	DNAJC2	DNAJB6	HSPB1	RPA3	RLN1	BAG1	NUP88	YWHAE	HSPA8	NUP98	NUP107	MRPL18	BAG2	HSPA9	NUP155	RPA2	NUP43	HSPH1	NUP153	NUP85	HSPA2	NUP214	DNAJB1	NUP210	RPA1	HSPA12B	NUPL2	NUP54	NUP58
REACTOME_HSP90_CHAPERONE_CYCLE_FOR_STEROID_HORMONE_RECEPTORS_SHR	http://www.gsea-msigdb.org/gsea/msigdb/cards/REACTOME_HSP90_CHAPERONE_CYCLE_FOR_STEROID_HORMONE_RECEPTORS_SHR	FKBP4	DNAJA2	TUBA3D	DYNC1I2	CAPZB	HSP90AA1	PGR	DNAJA1	DYNLL1	FKBP5	HSP90AB1	TUBB1	DCTN6	TUBB4A	HSPA8	PTGES3	NR3C1	CAPZA1	TUBA1B	HSPA2	TUBA4A	ACTR10	DNAJB1	DCTN4	DYNC1LI2	DCTN3	TUBB2A	TUBB2B	ACTR1A	DNAJA4	DYNC1LI1	NR3C2	TUBA3E	DYNC1I1	DCTN5	TUBA1A	TUBA1C	STIP1	AR	DCTN2	TUBB6	CAPZA3	TUBAL3	TUBA8	TUBB4B	DYNC1H1	TUBA3C	CAPZA2
REACTOME_HSF1_ACTIVATION	http://www.gsea-msigdb.org/gsea/msigdb/cards/REACTOME_HSF1_ACTIVATION	FKBP4	HSP90AA1	HDAC6	HSP90AB1	GML	DNAJB6	HSPB1	RPA3	RLN1	YWHAE	PTGES3	MRPL18	RPA2	HSPH1	DNAJB1	RPA1	TNFRSF21	SERPINH1	EEF1A1	DEDD2	VCP	HSPB2	UBB	HSPA6	HSF1	CRYBA4	COL4A6	HSPA1B	HSPA1A	HSPA1L	HSBP1
REACTOME_CELLULAR_RESPONSE_TO_HEAT_STRESS	http://www.gsea-msigdb.org/gsea/msigdb/cards/REACTOME_CELLULAR_RESPONSE_TO_HEAT_STRESS	FKBP4	CREBBP	NUP160	HSPA5	TPR	CAMK2B	NDC1	NUP133	CAMK2A	NUP37	HSP90AA1	GSK3B	SEH1L	NUP50	HDAC6	AAAS	NUP188	HSP90AB1	SIRT1	MAPK1	ST13	EP300	RAE1	MAPK3	NUP93	GML	DNAJC2	DNAJB6	HSPB1	RPA3	RLN1	BAG1	NUP88	YWHAE	CRYAB	HSPA8	NUP98	PTGES3	NUP107	MRPL18	BAG2	HSPA9	NUP155	RPA2	NUP43	HSPH1	NUP153	NUP85
REACTOME_ATTENUATION_PHASE	http://www.gsea-msigdb.org/gsea/msigdb/cards/REACTOME_ATTENUATION_PHASE	FKBP4	CREBBP	HSP90AA1	HSP90AB1	EP300	GML	DNAJB6	HSPB1	RLN1	HSPA8	PTGES3	MRPL18	HSPH1	HSPA2	DNAJB1	TNFRSF21	SERPINH1	DEDD2	HSPB2	UBB	HSPA6	HSF1	CRYBA4	COL4A6	HSPA1B	HSPA1A	HSPA1L	HSBP1
REACTOME_HSF1_DEPENDENT_TRANSACTIVATION	http://www.gsea-msigdb.org/gsea/msigdb/cards/REACTOME_HSF1_DEPENDENT_TRANSACTIVATION	FKBP4	CREBBP	CAMK2B	CAMK2A	HSP90AA1	HSP90AB1	EP300	GML	DNAJB6	HSPB1	RLN1	CRYAB	HSPA8	PTGES3	MRPL18	HSPH1	HSPA2	DNAJB1	RPTOR	CAMK2D	TNFRSF21	CAMK2G	SERPINH1	HSPB8	DEDD2	MLST8	HSPB2	UBB	HSPA6	HSF1	CRYBA4	COL4A6	MTOR	HSPA1B	HSPA1A	HSPA1L	AKT1S1	HSBP1
REACTOME_GRB2:SOS_PROVIDES_LINKAGE_TO_MAPK_SIGNALING_FOR_INTEGRINS	http://www.gsea-msigdb.org/gsea/msigdb/cards/REACTOME_GRB2:SOS_PROVIDES_LINKAGE_TO_MAPK_SIGNALING_FOR_INTEGRINS	ITGA2B	APBB1IP	VWF	FN1	SOS1	RAP1A	RAP1B	TLN1	PTK2	FGG	FGA	FGB	GRB2	SRC	ITGB3
REACTOME_DISEASES_ASSOCIATED_WITH_GLYCOSAMINOGLYCAN_METABOLISM	http://www.gsea-msigdb.org/gsea/msigdb/cards/REACTOME_DISEASES_ASSOCIATED_WITH_GLYCOSAMINOGLYCAN_METABOLISM	DCN	B4GALT7	VCAN	HEXB	GPC1	GPC4	B4GALT1	OGN	CSPG5	SDC1	FMOD	CHST3	SDC4	ST3GAL3	OMD	NCAN	CHSY1	BCAN	LUM	KERA	HSPG2	GPC3	B3GAT3	EXT2	SLC26A2	ACAN	SDC3	CHST14	SDC2	CSPG4	B3GALT6	GPC5	EXT1	BGN	GPC6	CHST6	AGRN	PRELP	PAPSS2	GPC2	HEXA
REACTOME_DEFECTIVE_B4GALT7_CAUSES_EDS_PROGEROID_TYPE	http://www.gsea-msigdb.org/gsea/msigdb/cards/REACTOME_DEFECTIVE_B4GALT7_CAUSES_EDS_PROGEROID_TYPE	DCN	B4GALT7	VCAN	GPC1	GPC4	CSPG5	SDC1	SDC4	NCAN	BCAN	HSPG2	GPC3	SDC3	SDC2	CSPG4	GPC5	BGN	GPC6	AGRN	GPC2
REACTOME_DEFECTIVE_CHST3_CAUSES_SEDCJD	http://www.gsea-msigdb.org/gsea/msigdb/cards/REACTOME_DEFECTIVE_CHST3_CAUSES_SEDCJD	DCN	VCAN	CSPG5	CHST3	NCAN	BCAN	CSPG4	BGN
REACTOME_DEFECTIVE_CHST14_CAUSES_EDS_MUSCULOCONTRACTURAL_TYPE	http://www.gsea-msigdb.org/gsea/msigdb/cards/REACTOME_DEFECTIVE_CHST14_CAUSES_EDS_MUSCULOCONTRACTURAL_TYPE	DCN	VCAN	CSPG5	NCAN	BCAN	CHST14	CSPG4	BGN
REACTOME_DEFECTIVE_CHSY1_CAUSES_TPBS	http://www.gsea-msigdb.org/gsea/msigdb/cards/REACTOME_DEFECTIVE_CHSY1_CAUSES_TPBS	DCN	VCAN	CSPG5	NCAN	CHSY1	BCAN	CSPG4	BGN
REACTOME_DEFECTIVE_CHST6_CAUSES_MCDC1	http://www.gsea-msigdb.org/gsea/msigdb/cards/REACTOME_DEFECTIVE_CHST6_CAUSES_MCDC1	OGN	FMOD	OMD	LUM	KERA	ACAN	CHST6	PRELP
REACTOME_DEFECTIVE_EXT2_CAUSES_EXOSTOSES_2	http://www.gsea-msigdb.org/gsea/msigdb/cards/REACTOME_DEFECTIVE_EXT2_CAUSES_EXOSTOSES_2	GPC1	GPC4	SDC1	SDC4	HSPG2	GPC3	EXT2	SDC3	SDC2	GPC5	EXT1	GPC6	AGRN	GPC2
REACTOME_DEFECTIVE_ST3GAL3_CAUSES_MCT12_AND_EIEE15	http://www.gsea-msigdb.org/gsea/msigdb/cards/REACTOME_DEFECTIVE_ST3GAL3_CAUSES_MCT12_AND_EIEE15	OGN	FMOD	ST3GAL3	OMD	LUM	KERA	ACAN	PRELP
REACTOME_DEFECTIVE_B4GALT1_CAUSES_B4GALT1_CDG_CDG_2D	http://www.gsea-msigdb.org/gsea/msigdb/cards/REACTOME_DEFECTIVE_B4GALT1_CAUSES_B4GALT1_CDG_CDG_2D	B4GALT1	OGN	FMOD	OMD	LUM	KERA	ACAN	PRELP
REACTOME_LOSS_OF_FUNCTION_OF_TGFBR1_IN_CANCER	http://www.gsea-msigdb.org/gsea/msigdb/cards/REACTOME_LOSS_OF_FUNCTION_OF_TGFBR1_IN_CANCER	FKBP1A	TGFB1	TGFBR1	ZFYVE9	TGFBR2	SMAD3	SMAD2
REACTOME_TRANSCRIPTIONAL_REGULATION_BY_TP53	http://www.gsea-msigdb.org/gsea/msigdb/cards/REACTOME_TRANSCRIPTIONAL_REGULATION_BY_TP53	CASP10	POLR2J	CREBBP	ELOA	BRCA1	BID	MNAT1	MRE11	RRAGD	PHF20	FAS	USP2	AIFM2	POLR2B	RRM2B	RFC2	PRDM1	CTDP1	TAF2	HIPK2	TAF11	CDK13	CSNK2A2	MBD3	TP63	NUAK1	MLH1	TIGAR	PPP2R5C	TNRC6C	TP73	SESN1	CNOT4	RBL1	CCNT2	KAT6A	RRAGB	BAX	AURKA	CNOT3	TPX2	PPP1R13B	MAPKAPK5	BIRC5	CCNK	PCBP4	TNRC6A	NLRC4
REACTOME_CLASS_A_1_RHODOPSIN_LIKE_RECEPTORS	http://www.gsea-msigdb.org/gsea/msigdb/cards/REACTOME_CLASS_A_1_RHODOPSIN_LIKE_RECEPTORS	TAC1	CX3CL1	TBXA2R	HEBP1	ADRB1	XK	UTS2	PTGER3	OPN3	NPFFR2	LPAR2	GAL	DRD4	PRLH	TACR2	EDN1	P2RY10	CXCL2	OPRK1	MLN	BDKRB1	HRH3	NTSR1	AVP	PROKR2	PDYN	OXT	GPR143	OPN1LW	BRS3	HTR2A	MLNR	LHB	PLPPR2	C5	RLN2	CXCL12	CCL1	PPY	GNRHR	NMU	CCKBR	OPRM1	CCR6	HRH2	KNG1	CCL20	POMC
REACTOME_NETRIN_1_SIGNALING	http://www.gsea-msigdb.org/gsea/msigdb/cards/REACTOME_NETRIN_1_SIGNALING	FYN	TRIO	NTN1	PRKCQ	NEO1	TRPC7	CDC42	TRPC5	NTN4	EZR	ABLIM1	WASL	MAPK8	UNC5B	MAPK14	UNC5A	PLCG1	TRPC4	AGAP2	RAC1	TRPC6	TRPC3	TRPC1	SLIT2	MYO10	PAK1	DOCK1	UNC5D	MAPK13	NCK1	ABLIM2	HJV	PTK2	ROBO1	DSCAM	ABLIM3	RGMB	PITPNA	DSCAML1	PTPN11	SIAH2	UNC5C	RGMA	SLIT3	MAPK11	SLIT1	DCC	MAPK12
REACTOME_NEPHRIN_FAMILY_INTERACTIONS	http://www.gsea-msigdb.org/gsea/msigdb/cards/REACTOME_NEPHRIN_FAMILY_INTERACTIONS	FYN	PIK3CB	NCK2	ACTN1	ACTN2	PIK3R2	WASL	SPTBN1	NPHS2	PIK3CA	KIRREL2	ACTN4	IQGAP1	PIK3R1	CASK	KIRREL3	NCK1	NPHS1	KIRREL1	MAGI2	SPTAN1	CD2AP	ACTN3
REACTOME_SIGNALING_BY_ROBO_RECEPTORS	http://www.gsea-msigdb.org/gsea/msigdb/cards/REACTOME_SIGNALING_BY_ROBO_RECEPTORS	PSMB1	RPS20	PSMC4	ISL1	RPL26L1	PSMA4	RPL18	GPC1	NTN1	RHOA	PSME4	PFN2	PABPC1	CDC42	NCK2	RPL31	PRKACA	CLASP1	USP33	PAK3	RPS5	PSMC5	AC004086.1	RPLP0	PSME1	PSMD5	ABL1	NRP1	MYO9B	PSMD8	RPL3	RBX1	SOS2	PSMC6	PSMA3	PSMC1	PSMB5	PSMA6	PSME2	PSMA7	PAK5	PSMD10	PSMD7	GSPT1	ELOB	RPS16	RPS19	RPL18A
REACTOME_DEACTIVATION_OF_THE_BETA_CATENIN_TRANSACTIVATING_COMPLEX	http://www.gsea-msigdb.org/gsea/msigdb/cards/REACTOME_DEACTIVATION_OF_THE_BETA_CATENIN_TRANSACTIVATING_COMPLEX	TLE2	TCF7	XPO1	CBY1	CHD8	XIAP	AKT2	TLE4	SOX6	BCL9	HDAC1	RBBP5	SOX4	SOX9	ASH2L	MEN1	SOX3	APC	LEF1	TLE3	AKT1	SOX13	RPS27A	TCF7L2	UBC	TCF7L1	CTBP1	PYGO2	SOX17	YWHAZ	BTRC	KMT2D	CTNNB1	UBB	PYGO1	SOX7	CTNNBIP1	SOX2	SRY	BCL9L	TLE1	UBA52
REACTOME_NEGATIVE_REGULATION_OF_TCF_DEPENDENT_SIGNALING_BY_WNT_LIGAND_ANTAGONISTS	http://www.gsea-msigdb.org/gsea/msigdb/cards/REACTOME_NEGATIVE_REGULATION_OF_TCF_DEPENDENT_SIGNALING_BY_WNT_LIGAND_ANTAGONISTS	LRP6	SFRP1	DKK4	DKK1	WNT5A	KREMEN2	WNT9A	SFRP2	WNT3A	DKK2	WIF1	LRP5	WNT4	SOST	KREMEN1
REACTOME_DISEASES_ASSOCIATED_WITH_N_GLYCOSYLATION_OF_PROTEINS	http://www.gsea-msigdb.org/gsea/msigdb/cards/REACTOME_DISEASES_ASSOCIATED_WITH_N_GLYCOSYLATION_OF_PROTEINS	ALG1	B4GALT1	ALG9	ALG6	ALG13	MOGS	ALG2	MPDU1	ALG8	RFT1	MGAT2	DPAGT1	ALG14	MAN1B1	ALG12	ALG3	ALG11
REACTOME_DISEASES_OF_GLYCOSYLATION	http://www.gsea-msigdb.org/gsea/msigdb/cards/REACTOME_DISEASES_OF_GLYCOSYLATION	DPM1	THSD7A	POMT2	DCN	B4GALT7	ALG1	VCAN	ADAMTS6	HEXB	GPC1	CTSA	NOTCH3	GPC4	PGM1	SEMA5B	POMGNT1	B4GALT1	ALG9	ADAMTS2	ALG6	ALG13	LFNG	C1GALT1	OGN	GALK1	SEMA5A	CSPG5	MOGS	GALNT3	SDC1	GALE	DHDDS	MUC5B	GALNT12	ALG2	FMOD	CHST3	SDC4	ST3GAL3	CFP	OMD	SRD5A3	MPDU1	NCAN	POMT1	CHSY1	BCAN	LARGE1
REACTOME_MYOCLONIC_EPILEPSY_OF_LAFORA	http://www.gsea-msigdb.org/gsea/msigdb/cards/REACTOME_MYOCLONIC_EPILEPSY_OF_LAFORA	GYS1	EPM2A	PPP1R3C	RPS27A	UBC	GYG1	UBB	NHLRC1	UBA52
REACTOME_TACHYKININ_RECEPTORS_BIND_TACHYKININS	http://www.gsea-msigdb.org/gsea/msigdb/cards/REACTOME_TACHYKININ_RECEPTORS_BIND_TACHYKININS	TAC1	TACR2	TACR1	TAC3	TACR3
REACTOME_CENTROSOME_MATURATION	http://www.gsea-msigdb.org/gsea/msigdb/cards/REACTOME_CENTROSOME_MATURATION	PRKAR2B	PAFAH1B1	CDK11A	TUBG2	OFD1	SDCCAG8	PRKACA	NDE1	CLASP1	DYNC1I2	PCM1	HSP90AA1	DYNLL1	HAUS4	NINL	MAPRE1	CEP76	CEP192	CCP110	CEP152	TUBB4A	PPP2R1A	CEP41	YWHAE	CEP164	CEP72	CEP70	ALMS1	NEK2	CNTRL	CEP250	TUBGCP3	TUBA4A	AKAP9	TUBGCP6	TUBGCP2	HAUS8	TUBG1	ODF2	CDK5RAP2	DCTN3	HAUS2	TUBGCP4	ACTR1A	NEDD1	CSNK1D	CEP131	PLK4
REACTOME_ATF4_ACTIVATES_GENES_IN_RESPONSE_TO_ENDOPLASMIC_RETICULUM_STRESS	http://www.gsea-msigdb.org/gsea/msigdb/cards/REACTOME_ATF4_ACTIVATES_GENES_IN_RESPONSE_TO_ENDOPLASMIC_RETICULUM_STRESS	NFYA	HERPUD1	NFYC	ASNS	EXOSC7	EXOSC5	DIS3	KHSRP	EXOSC3	CCL2	ATF6	EXOSC8	NFYB	EXOSC9	ATF4	EXOSC2	PARN	IGFBP1	CEBPG	ATF3	CXCL8	EXOSC1	DCP2	DDIT3	EXOSC4	EXOSC6
REACTOME_ATF6_ATF6_ALPHA_ACTIVATES_CHAPERONES	http://www.gsea-msigdb.org/gsea/msigdb/cards/REACTOME_ATF6_ATF6_ALPHA_ACTIVATES_CHAPERONES	NFYA	MBTPS2	HSPA5	NFYC	XBP1	ATF6	NFYB	ATF4	MBTPS1	HSP90B1	DDIT3	CALR
REACTOME_PERK_REGULATES_GENE_EXPRESSION	http://www.gsea-msigdb.org/gsea/msigdb/cards/REACTOME_PERK_REGULATES_GENE_EXPRESSION	NFYA	HSPA5	HERPUD1	NFYC	ASNS	EXOSC7	EXOSC5	DIS3	KHSRP	EXOSC3	CCL2	ATF6	EXOSC8	NFYB	EXOSC9	EIF2S2	ATF4	EXOSC2	EIF2S3	EIF2S1	PARN	IGFBP1	CEBPG	ATF3	CXCL8	EXOSC1	EIF2AK3	DCP2	DDIT3	EXOSC4	EXOSC6
REACTOME_IRE1ALPHA_ACTIVATES_CHAPERONES	http://www.gsea-msigdb.org/gsea/msigdb/cards/REACTOME_IRE1ALPHA_ACTIVATES_CHAPERONES	EXTL3	DDX11	CUL7	HSPA5	PDIA5	PPP2R5B	WIPI1	ACADVL	MYDGF	ADD1	DNAJB11	KDELR3	XBP1	ARFGAP1	DNAJC3	GSK3A	FKBP14	GOSR2	WFS1	ZBTB17	SERP1	KLHDC3	SSR1	DNAJB9	EDEM1	TLN1	PREB	SEC31A	HDGF	PDIA6	SRPRB	HYOU1	CXXC1	TATDN2	EXTL1	ATP6V0D1	SHC1	LMNA	SYVN1	EXTL2	TPP1	YIF1A	CTDSP2	ERN1	SRPRA	TSPYL2	GFPT1	DCTN1
REACTOME_UNFOLDED_PROTEIN_RESPONSE_UPR	http://www.gsea-msigdb.org/gsea/msigdb/cards/REACTOME_UNFOLDED_PROTEIN_RESPONSE_UPR	NFYA	MBTPS2	EXTL3	DDX11	CUL7	HSPA5	HERPUD1	CREB3L3	PDIA5	NFYC	PPP2R5B	WIPI1	ASNS	ACADVL	MYDGF	EXOSC7	EXOSC5	DIS3	ADD1	KHSRP	DNAJB11	KDELR3	XBP1	ARFGAP1	DNAJC3	GSK3A	FKBP14	CREB3	EXOSC3	GOSR2	CCL2	WFS1	ZBTB17	ATF6	EXOSC8	SERP1	NFYB	EXOSC9	KLHDC3	SSR1	EIF2S2	ATF4	DNAJB9	EXOSC2	EIF2S3	EIF2S1	EDEM1	TLN1
REACTOME_ATF6_ATF6_ALPHA_ACTIVATES_CHAPERONE_GENES	http://www.gsea-msigdb.org/gsea/msigdb/cards/REACTOME_ATF6_ATF6_ALPHA_ACTIVATES_CHAPERONE_GENES	NFYA	HSPA5	NFYC	XBP1	ATF6	NFYB	ATF4	HSP90B1	DDIT3	CALR
REACTOME_REGULATION_OF_INSULIN_LIKE_GROWTH_FACTOR_IGF_TRANSPORT_AND_UPTAKE_BY_INSULIN_LIKE_GROWTH_FACTOR_BINDING_PROTEINS_IGFBPS	http://www.gsea-msigdb.org/gsea/msigdb/cards/REACTOME_REGULATION_OF_INSULIN_LIKE_GROWTH_FACTOR_IGF_TRANSPORT_AND_UPTAKE_BY_INSULIN_LIKE_GROWTH_FACTOR_BINDING_PROTEINS_IGFBPS	FUCA2	TMEM132A	IGF1	VCAN	TNC	CP	LTBP1	RCN1	FSTL3	MGAT4A	SPP2	ANO8	BPIFB2	AFP	APLP2	APOB	MMP2	CHGB	LAMB1	TF	IGFALS	SERPIND1	LGALS1	APOL1	CTSG	GZMH	CST3	CHRDL1	TIMP1	DNAJC3	MSLN	SCG3	NUCB1	FAM20A	WFS1	APOA5	STC2	KNG1	EVA1A	FN1	IGFBP2	IGFBP5	PROC	PAPPA2	QSOX1	SERPINC1	APOA1	SPP1
REACTOME_GLUCAGON_LIKE_PEPTIDE_1_GLP1_REGULATES_INSULIN_SECRETION	http://www.gsea-msigdb.org/gsea/msigdb/cards/REACTOME_GLUCAGON_LIKE_PEPTIDE_1_GLP1_REGULATES_INSULIN_SECRETION	PRKAR2B	GNB5	PRKACA	GNB1	RAPGEF3	GNAS	RAPGEF4	ITPR3	PRKAR1A	GNB3	GLP1R	PRKAR2A	GNB4	GCG	RAP1A	ITPR2	GNG13	GNG11	GNGT1	IQGAP1	PRKACB	ITPR1	ADCY8	KCNB1	GNG3	PRKACG	KCNC2	GNGT2	AC093503.1	GNG4	KCNS3	GNB2	GNG12	ADCY5	GNG5	ADCY6	GNG7	KCNG2	AKAP5	GNG2	PRKAR1B	GNG10
REACTOME_TRANSPORT_OF_SMALL_MOLECULES	http://www.gsea-msigdb.org/gsea/msigdb/cards/REACTOME_TRANSPORT_OF_SMALL_MOLECULES	NIPAL3	CFTR	SLC7A2	SLC22A16	ABCB5	SLC4A1	SLC25A5	MCUB	PRKAR2B	ABCB4	AP2B1	SLC13A2	MYLIP	PSMB1	SLC6A13	HFE	CLCN6	SLC6A7	MBTPS2	PSMC4	CLCA1	CLCA4	ATP2C1	SLC38A5	SLC11A1	ATP1A2	SLC7A9	ABCC2	NR1H3	ATP6V0A1	SLC4A7	PEX3	SLC18A1	BEST2	PQLC2	CTNS	PSMA4	AP2S1	ATP6V1H	CP	ANO2	NEDD4L	SLC4A8	ATP9A	CUL1	MCOLN3	SOAT1	ATP11B
REACTOME_BETA_CATENIN_INDEPENDENT_WNT_SIGNALING	http://www.gsea-msigdb.org/gsea/msigdb/cards/REACTOME_BETA_CATENIN_INDEPENDENT_WNT_SIGNALING	DVL2	AP2B1	PSMB1	PSMC4	PSMA4	AP2S1	RHOA	PSME4	GNB5	CAMK2A	GNB1	TNRC6C	TCF7	WNT11	NLK	PSMC5	GNAO1	TNRC6A	PSME1	AGO1	PSMD5	ITPR3	PSMD8	TNRC6B	PSMC6	PSMA3	DAAM1	PSMC1	PSMB5	PSMA6	PSME2	PSMA7	PSMD10	PARD6A	PSMD7	FZD3	PSMA2	DVL1	PPP3CB	PSMD3	PFN1	PSMD11	SMURF2	PSMD9	WNT5B	GNB3	WNT5A	GNB4
REACTOME_VASOPRESSIN_LIKE_RECEPTORS	http://www.gsea-msigdb.org/gsea/msigdb/cards/REACTOME_VASOPRESSIN_LIKE_RECEPTORS	AVP	OXT	AVPR2	AVPR1A	OXTR	AVPR1B
REACTOME_RECEPTOR_TYPE_TYROSINE_PROTEIN_PHOSPHATASES	http://www.gsea-msigdb.org/gsea/msigdb/cards/REACTOME_RECEPTOR_TYPE_TYROSINE_PROTEIN_PHOSPHATASES	PTPRS	PPFIBP1	SLITRK3	LRRC4B	PPFIA1	PPFIA2	NTRK3	PTPRF	PPFIA4	PTPRD	SLITRK5	PPFIBP2	IL1RAPL1	PPFIA3	SLITRK1	SLITRK4	SLITRK6	SLITRK2	IL1RAPL2	IL1RAP
REACTOME_OREXIN_AND_NEUROPEPTIDES_FF_AND_QRFP_BIND_TO_THEIR_RESPECTIVE_RECEPTORS	http://www.gsea-msigdb.org/gsea/msigdb/cards/REACTOME_OREXIN_AND_NEUROPEPTIDES_FF_AND_QRFP_BIND_TO_THEIR_RESPECTIVE_RECEPTORS	NPFFR2	HCRTR1	HCRTR2	NPFF	NPFFR1	HCRT	QRFPR	QRFP
REACTOME_ALPHA_OXIDATION_OF_PHYTANATE	http://www.gsea-msigdb.org/gsea/msigdb/cards/REACTOME_ALPHA_OXIDATION_OF_PHYTANATE	ALDH3A2	SLC25A17	PHYH	PECR	HACL1	SLC27A2
REACTOME_GLYOXYLATE_METABOLISM_AND_GLYCINE_DEGRADATION	http://www.gsea-msigdb.org/gsea/msigdb/cards/REACTOME_GLYOXYLATE_METABOLISM_AND_GLYCINE_DEGRADATION	NDUFAB1	BCKDHB	DLD	HAO1	OGDH	PDHX	DAO	AGXT2	DLST	LIAS	GNMT	GOT2	PDHA1	GRHPR	DBT	GCSH	LIPT1	AMT	DLAT	ALDH4A1	PDHA2	PDHB	AGXT	LIPT2	PXMP2	GLDC	DHTKD1	DDO	HOGA1	BCKDHA	PRODH2
REACTOME_BETA_OXIDATION_OF_PRISTANOYL_COA	http://www.gsea-msigdb.org/gsea/msigdb/cards/REACTOME_BETA_OXIDATION_OF_PRISTANOYL_COA	CROT	ACOX3	CRAT	ACOT8	SCP2	HSD17B4	ACOXL	ACOX2	AMACR
REACTOME_SUMOYLATION_OF_TRANSCRIPTION_COFACTORS	http://www.gsea-msigdb.org/gsea/msigdb/cards/REACTOME_SUMOYLATION_OF_TRANSCRIPTION_COFACTORS	CREBBP	SCMH1	PIAS1	HIPK2	PIAS2	NCOA1	DDX17	EP300	UBE2I	PIAS4	DDX5	PPARGC1A	PHC1	SUMO1	PARK7	RNF2	TRIM28	PIAS3	PHC2	NCOA2	CBX8	CBX4	MBD1	UHRF2	CTBP1	SAFB	BMI1	ING2	SIN3A	ZNF131	PHC3	CBX2	NRIP1	NPM1	SUMO3	SUMO2	NCOR2	MRTFA	TOPORS	DAXX	RING1	ZNF350	PCGF2
REACTOME_PD_1_SIGNALING	http://www.gsea-msigdb.org/gsea/msigdb/cards/REACTOME_PD_1_SIGNALING	CD4	CSK	PTPN6	CD274	CD3G	CD3D	PTPN11	LCK	PDCD1	HLA-DRB3	HLA-DRB1	HLA-DQA1	PDCD1LG2	HLA-DRB5	CD247	CD3E	HLA-DRA	TRAV8-4	TRAV19	TRAV29DV5	HLA-DPB1	HLA-DRB4	HLA-DPA1	HLA-DQB2	HLA-DQA2	TRBV12-3	TRBV7-9
REACTOME_COOPERATION_OF_PREFOLDIN_AND_TRIC_CCT_IN_ACTIN_AND_TUBULIN_FOLDING	http://www.gsea-msigdb.org/gsea/msigdb/cards/REACTOME_COOPERATION_OF_PREFOLDIN_AND_TRIC_CCT_IN_ACTIN_AND_TUBULIN_FOLDING	ACTB	TUBA3D	PFDN4	TUBB1	TUBB4A	PFDN1	CCT4	TCP1	PFDN5	TUBA1B	TUBA4A	CCT6B	CCT7	TUBB2A	TUBB2B	PFDN2	CCT6A	CCT5	TUBA3E	VBP1	CCT8	CCT3	CCT2	TUBA1A	TUBA1C	TUBB6	TUBAL3	TUBA8	TUBB4B	TUBA3C	PFDN6	TUBA4B	TUBB3
REACTOME_BETA_OXIDATION_OF_VERY_LONG_CHAIN_FATTY_ACIDS	http://www.gsea-msigdb.org/gsea/msigdb/cards/REACTOME_BETA_OXIDATION_OF_VERY_LONG_CHAIN_FATTY_ACIDS	ACAA1	ACOT8	ABCD1	MLYCD	EHHADH	HSD17B4	ACOX1	ACOT4	ECI2	ACOT6	DECR2
REACTOME_FOLDING_OF_ACTIN_BY_CCT_TRIC	http://www.gsea-msigdb.org/gsea/msigdb/cards/REACTOME_FOLDING_OF_ACTIN_BY_CCT_TRIC	ACTB	CCT4	TCP1	CCT6B	CCT7	CCT6A	CCT5	CCT8	CCT3	CCT2
REACTOME_MUSCARINIC_ACETYLCHOLINE_RECEPTORS	http://www.gsea-msigdb.org/gsea/msigdb/cards/REACTOME_MUSCARINIC_ACETYLCHOLINE_RECEPTORS	CHRM3	CHRM1	CHRM4	CHRM2	CHRM5
REACTOME_DOPAMINE_RECEPTORS	http://www.gsea-msigdb.org/gsea/msigdb/cards/REACTOME_DOPAMINE_RECEPTORS	DRD4	DRD2	DRD3	DRD5	DRD1
REACTOME_ADRENOCEPTORS	http://www.gsea-msigdb.org/gsea/msigdb/cards/REACTOME_ADRENOCEPTORS	ADRB1	ADRA1A	ADRA2A	ADRB2	ADRA1B	ADRA1D	ADRA2C	ADRB3	ADRA2B
REACTOME_DISEASES_ASSOCIATED_WITH_O_GLYCOSYLATION_OF_PROTEINS	http://www.gsea-msigdb.org/gsea/msigdb/cards/REACTOME_DISEASES_ASSOCIATED_WITH_O_GLYCOSYLATION_OF_PROTEINS	THSD7A	POMT2	ADAMTS6	NOTCH3	SEMA5B	POMGNT1	ADAMTS2	LFNG	C1GALT1	SEMA5A	GALNT3	MUC5B	GALNT12	CFP	POMT1	LARGE1	NOTCH2	ADAMTS8	THSD1	ADAMTS7	THBS1	ADAMTS14	ADAMTS17	ADAMTS18	ADAMTS10	ADAMTSL4	THSD7B	MUC4	ADAMTS16	ADAMTS19	NOTCH1	ADAMTS12	ADAMTS1	ADAMTS5	ADAMTS3	ADAMTSL3	ADAMTS4	SPON2	ADAMTS13	ADAMTS9	SBSPON	ADAMTS15	MUC15	MUC17	MUC3A	C1GALT1C1	MUC7	MUCL1
REACTOME_SIGNAL_REGULATORY_PROTEIN_FAMILY_INTERACTIONS	http://www.gsea-msigdb.org/gsea/msigdb/cards/REACTOME_SIGNAL_REGULATORY_PROTEIN_FAMILY_INTERACTIONS	SKAP2	TYROBP	FYB1	SIRPG	SIRPB1	PTPN6	PTK2B	SFTPA1	SFTPD	PTK2	GRB2	PTPN11	SFTPA2	CD47	SRC	SIRPA
REACTOME_LEUKOTRIENE_RECEPTORS	http://www.gsea-msigdb.org/gsea/msigdb/cards/REACTOME_LEUKOTRIENE_RECEPTORS	GPR17	CYSLTR2	CYSLTR1	LTB4R	LTB4R2
REACTOME_ADP_SIGNALLING_THROUGH_P2Y_PURINOCEPTOR_12	http://www.gsea-msigdb.org/gsea/msigdb/cards/REACTOME_ADP_SIGNALLING_THROUGH_P2Y_PURINOCEPTOR_12	GNAI3	GNB5	GNB1	GNB3	GNAI2	GNB4	GNG13	GNG11	GNGT1	GNAI1	GNG3	GNGT2	AC093503.1	GNG4	P2RY12	GNB2	GNG12	GNG5	GNG7	GNG2	GNAT3	GNG10
REACTOME_G_BETA:GAMMA_SIGNALLING_THROUGH_PI3KGAMMA	http://www.gsea-msigdb.org/gsea/msigdb/cards/REACTOME_G_BETA:GAMMA_SIGNALLING_THROUGH_PI3KGAMMA	RHOA	GNB5	GNB1	AKT2	PIK3CG	GNB3	GNB4	AKT3	GNG13	GNG11	GNGT1	PDPK1	PIK3R5	AKT1	GNG3	GNGT2	AC093503.1	GNG4	GNB2	GNG12	GNG5	GNG7	GNG2	GNG10	PIK3R6
REACTOME_EPHB_MEDIATED_FORWARD_SIGNALING	http://www.gsea-msigdb.org/gsea/msigdb/cards/REACTOME_EPHB_MEDIATED_FORWARD_SIGNALING	FYN	RHOA	ROCK1	CDC42	ACTB	EFNB1	EPHB6	WASL	LIMK1	EFNB3	ARPC3	ACTR3	EFNB2	ARPC1B	EPHB2	ROCK2	RAC1	ACTR2	RASA1	PAK1	EPHB1	TIAM1	KALRN	ARPC5	ARPC2	PTK2	SDC2	CFL1	HRAS	YES1	GRIN1	LIMK2	EPHB3	ACTG1	EPHB4	SRC	ITSN1	ARHGEF28	ARPC4	ARPC1A	LYN	GRIN2B
REACTOME_EPHA_MEDIATED_GROWTH_CONE_COLLAPSE	http://www.gsea-msigdb.org/gsea/msigdb/cards/REACTOME_EPHA_MEDIATED_GROWTH_CONE_COLLAPSE	FYN	EPHA3	NGEF	RHOA	ROCK1	EPHA8	EPHA6	MYL6	EFNA2	MYH9	MYL9	MYH14	EPHA4	MYL12B	MYH10	MYH11	ROCK2	EPHA7	EPHA2	EFNA3	EPHA5	EPHA1	EFNA1	YES1	EPHA10	EFNA5	SRC	EFNA4	LYN
REACTOME_EPHRIN_SIGNALING	http://www.gsea-msigdb.org/gsea/msigdb/cards/REACTOME_EPHRIN_SIGNALING	FYN	NCK2	PAK3	EFNB1	MYL12A	ARHGEF7	EPHB6	GIT1	EFNB3	EFNB2	EPHB2	RAC1	SDCBP	PAK1	EPHB1	PAK2	EPHB3	EPHB4	SRC
REACTOME_EPH_EPHRIN_MEDIATED_REPULSION_OF_CELLS	http://www.gsea-msigdb.org/gsea/msigdb/cards/REACTOME_EPH_EPHRIN_MEDIATED_REPULSION_OF_CELLS	AP2B1	FYN	AP2S1	EPHA3	CLTCL1	EPHA8	ACTB	EPHA6	PSEN1	MMP2	EFNB1	EFNA2	MMP9	EPHB6	DNM1	EFNB3	EPHA4	APH1A	CLTA	EFNB2	EPHB2	VAV3	EPHA7	RAC1	ADAM10	APH1B	CLTC	EPHA2	EFNA3	PSEN2	EPHA5	EPHA1	EPHB1	TIAM1	VAV2	AP2M1	NCSTN	EFNA1	CLTB	YES1	EPHB3	AP2A2	EPHA10	ACTG1	EFNA5	EPHB4	AP2A1	SRC
REACTOME_G_PROTEIN_BETA:GAMMA_SIGNALLING	http://www.gsea-msigdb.org/gsea/msigdb/cards/REACTOME_G_PROTEIN_BETA:GAMMA_SIGNALLING	BTK	RHOA	GNB5	CDC42	GNB1	AKT2	PIK3CG	GNB3	GNB4	AKT3	GNG13	GNG11	GNGT1	ARHGEF6	PLCB2	PDPK1	PIK3R5	AKT1	PAK1	PLCB3	GNG3	GNGT2	AC093503.1	GNG4	GNB2	GNG12	GNG5	GNG7	PLCB1	GNG2	GNG10	PIK3R6
REACTOME_GLUTAMATE_BINDING_ACTIVATION_OF_AMPA_RECEPTORS_AND_SYNAPTIC_PLASTICITY	http://www.gsea-msigdb.org/gsea/msigdb/cards/REACTOME_GLUTAMATE_BINDING_ACTIVATION_OF_AMPA_RECEPTORS_AND_SYNAPTIC_PLASTICITY	CACNG3	AP2B1	AP2S1	CAMK2B	CAMK2A	NSF	CACNG4	DLG1	EPB41L1	PICK1	GRIA2	GRIA3	PRKCG	DLG4	MDM2	CACNG8	GRIP2	CAMK2D	CAMK2G	GRIA4	PRKCA	GRIA1	GRIP1	TSPAN7	AP2M1	PRKCB	CACNG2	AKAP5	AP2A2	MYO6	AP2A1
REACTOME_ACETYLCHOLINE_REGULATES_INSULIN_SECRETION	http://www.gsea-msigdb.org/gsea/msigdb/cards/REACTOME_ACETYLCHOLINE_REGULATES_INSULIN_SECRETION	GNA15	GNA11	CHRM3	PLCB2	PLCB3	PRKCA	GNA14	GNAQ	PLCB1	MARCKS
REACTOME_ADRENALINE_NORADRENALINE_INHIBITS_INSULIN_SECRETION	http://www.gsea-msigdb.org/gsea/msigdb/cards/REACTOME_ADRENALINE_NORADRENALINE_INHIBITS_INSULIN_SECRETION	CACNA2D2	GNB5	GNB1	GNB3	GNAI2	GNB4	GNG13	GNG11	GNGT1	GNAI1	ADRA2A	CACNA1C	CACNA1D	GNG3	CACNB2	GNGT2	AC093503.1	CACNB3	GNG4	GNB2	GNG12	ADCY5	GNG5	ADCY6	GNG7	ADRA2C	GNG2	GNG10
REACTOME_REGULATION_OF_LIPID_METABOLISM_BY_PEROXISOME_PROLIFERATOR_ACTIVATED_RECEPTOR_ALPHA_PPARALPHA	http://www.gsea-msigdb.org/gsea/msigdb/cards/REACTOME_REGULATION_OF_LIPID_METABOLISM_BY_PEROXISOME_PROLIFERATOR_ACTIVATED_RECEPTOR_ALPHA_PPARALPHA	NFYA	CREBBP	ABCB4	MED24	NR1H4	ALAS1	NR1H3	MED17	THRAP3	MED29	AHRR	ME1	NFYC	RORA	SREBF1	FDFT1	SMARCD3	NCOA1	MED15	EP300	TRIB3	TBL1X	MED25	MED26	SULT2A1	NRF1	AHR	MED13	MED31	PPARGC1A	CPT1A	APOA5	CCNC	MED23	FAM120B	HMGCS1	HMGCR	FHL2	ACADM	APOA1	MED28	NFYB	MED13L	G0S2	NCOA3	MED20	MED1	NR1D1
REACTOME_FREE_FATTY_ACIDS_REGULATE_INSULIN_SECRETION	http://www.gsea-msigdb.org/gsea/msigdb/cards/REACTOME_FREE_FATTY_ACIDS_REGULATE_INSULIN_SECRETION	GNA15	ACSL4	GNA11	ACSL3	FFAR1	CD36	PLCB2	PLCB3	GNA14	GNAQ	PLCB1
REACTOME_SYNTHESIS_SECRETION_AND_INACTIVATION_OF_GLUCOSE_DEPENDENT_INSULINOTROPIC_POLYPEPTIDE_GIP	http://www.gsea-msigdb.org/gsea/msigdb/cards/REACTOME_SYNTHESIS_SECRETION_AND_INACTIVATION_OF_GLUCOSE_DEPENDENT_INSULINOTROPIC_POLYPEPTIDE_GIP	PAX6	ISL1	SPCS1	SPCS2	FFAR1	SPCS3	GATA4	SEC11A	GPR119	GIP	SEC11C	PCSK1	DPP4
REACTOME_SIALIC_ACID_METABOLISM	http://www.gsea-msigdb.org/gsea/msigdb/cards/REACTOME_SIALIC_ACID_METABOLISM	ST3GAL1	ST3GAL6	CTSA	ST6GALNAC1	ST6GALNAC2	ST6GAL1	NANS	ST8SIA5	ST3GAL4	CMAS	ST8SIA1	ST8SIA4	NEU2	ST3GAL5	ST6GALNAC5	SLC17A5	ST3GAL3	NPL	ST6GALNAC4	ST8SIA2	ST6GAL2	ST8SIA6	ST3GAL2	GNE	ST6GALNAC6	NEU3	SLC35A1	NANP	GLB1	ST8SIA3	ST6GALNAC3	NEU4	NEU1
REACTOME_SUMOYLATION_OF_SUMOYLATION_PROTEINS	http://www.gsea-msigdb.org/gsea/msigdb/cards/REACTOME_SUMOYLATION_OF_SUMOYLATION_PROTEINS	NUP160	TPR	NDC1	NUP133	NUP37	SEH1L	NUP50	AAAS	NUP188	RAE1	NUP93	UBE2I	PIAS4	NUP88	NUP98	NUP107	NUP155	SUMO1	NUP43	NUP153	NUP85	NUP214	NUP210	NUPL2	NUP54	NUP58	RANBP2	NUP205	SEC13	NUP35	SUMO2	POM121	TOPORS	NUP62	POM121C
REACTOME_CA2PLUS_PATHWAY	http://www.gsea-msigdb.org/gsea/msigdb/cards/REACTOME_CA2PLUS_PATHWAY	GNB5	CAMK2A	GNB1	TNRC6C	TCF7	WNT11	NLK	GNAO1	TNRC6A	AGO1	ITPR3	TNRC6B	FZD3	PPP3CB	GNB3	WNT5A	GNB4	ITPR2	AGO2	AGO3	GNG13	GNG11	GNGT1	NFATC1	PDE6A	PDE6B	GNAT2	AGO4	MAP3K7	MYC	PLCB2	PRKG2	LEF1	PPP3CA	TCF7L2	PLCB3	ITPR1	TCF7L1	PRKCA	MOV10	GNG3	FZD5	FZD6	GNGT2	AC093503.1	CTNNB1	GNG4	AXIN2
REACTOME_PCP_CE_PATHWAY	http://www.gsea-msigdb.org/gsea/msigdb/cards/REACTOME_PCP_CE_PATHWAY	DVL2	AP2B1	PSMB1	PSMC4	PSMA4	AP2S1	RHOA	PSME4	WNT11	PSMC5	PSME1	PSMD5	PSMD8	PSMC6	PSMA3	DAAM1	PSMC1	PSMB5	PSMA6	PSME2	PSMA7	PSMD10	PARD6A	PSMD7	FZD3	PSMA2	DVL1	PSMD3	PFN1	PSMD11	SMURF2	PSMD9	WNT5B	WNT5A	PSMD14	CLTA	WNT1	PSMF1	PSMB2	PRKCG	SEM1	RAC2	PSMA1	PSME3	RAC1	PSMB7	PRICKLE1	CLTC
REACTOME_SUMOYLATION_OF_INTRACELLULAR_RECEPTORS	http://www.gsea-msigdb.org/gsea/msigdb/cards/REACTOME_SUMOYLATION_OF_INTRACELLULAR_RECEPTORS	NR1H4	NR1H3	PIAS1	HDAC4	RORA	PIAS2	PGR	ESR1	UBE2I	PIAS4	VDR	NR3C1	SUMO1	NR5A2	NR2C1	THRA	NR1H2	RARA	PIAS3	PPARG	NR5A1	NR1I2	THRB	NR3C2	NR4A2	AR	SUMO3	RXRA	PPARA	SUMO2
REACTOME_G_ALPHA_12_13_SIGNALLING_EVENTS	http://www.gsea-msigdb.org/gsea/msigdb/cards/REACTOME_G_ALPHA_12_13_SIGNALLING_EVENTS	TBXA2R	BTK	TRIO	ARHGEF5	NGEF	RHOA	ROCK1	GNB5	ARHGEF10L	ARHGEF1	GNB1	PLEKHG2	SOS2	MCF2	FGD1	ARHGEF7	ARHGEF10	ARHGEF18	ARHGEF17	GNB3	RASGRF2	ECT2	GNB4	ARHGEF26	SOS1	ARHGEF2	GNA13	ADRA1A	PREX1	MCF2L	FGD3	GNG13	GNG11	GNGT1	ARHGEF6	ARHGEF16	ARHGEF9	ARHGEF11	VAV3	ROCK2	ARHGEF4	ARHGEF39	FGD4	VAV1	ARHGEF19	RHOB	FGD2	TIAM2
REACTOME_SEMA4D_MEDIATED_INHIBITION_OF_CELL_ATTACHMENT_AND_MIGRATION	http://www.gsea-msigdb.org/gsea/msigdb/cards/REACTOME_SEMA4D_MEDIATED_INHIBITION_OF_CELL_ATTACHMENT_AND_MIGRATION	RHOA	MET	RRAS	RAC1	ARHGAP35	PLXNB1	RND1	SEMA4D
REACTOME_REDUCTION_OF_CYTOSOLIC_CAPLUSPLUS_LEVELS	http://www.gsea-msigdb.org/gsea/msigdb/cards/REACTOME_REDUCTION_OF_CYTOSOLIC_CAPLUSPLUS_LEVELS	ATP2B4	ATP2B3	ATP2B1	ATP2A3	SRI	SLC8A3	SLC8A2	ATP2B2	ATP2A2	SLC8A1	ATP2A1	CALM1
REACTOME_ADP_SIGNALLING_THROUGH_P2Y_PURINOCEPTOR_1	http://www.gsea-msigdb.org/gsea/msigdb/cards/REACTOME_ADP_SIGNALLING_THROUGH_P2Y_PURINOCEPTOR_1	GNA15	GNB5	GNB1	GNA11	GNB3	MAPK14	GNB4	PLA2G4A	GNG13	GNG11	GNGT1	GNA14	GNAQ	GNG3	GNGT2	AC093503.1	GNG4	P2RY1	GNB2	GNG12	GNG5	GNG7	GNG2	SRC	GNG10
REACTOME_NETRIN_MEDIATED_REPULSION_SIGNALS	http://www.gsea-msigdb.org/gsea/msigdb/cards/REACTOME_NETRIN_MEDIATED_REPULSION_SIGNALS	NTN1	UNC5B	UNC5A	UNC5D	PTPN11	UNC5C	DCC	SRC
REACTOME_CASPASE_ACTIVATION_VIA_DEPENDENCE_RECEPTORS_IN_THE_ABSENCE_OF_LIGAND	http://www.gsea-msigdb.org/gsea/msigdb/cards/REACTOME_CASPASE_ACTIVATION_VIA_DEPENDENCE_RECEPTORS_IN_THE_ABSENCE_OF_LIGAND	DAPK2	UNC5B	UNC5A	CASP9	APPL1	CASP3	DAPK3	MAGED1	DCC	DAPK1
REACTOME_ROLE_OF_SECOND_MESSENGERS_IN_NETRIN_1_SIGNALING	http://www.gsea-msigdb.org/gsea/msigdb/cards/REACTOME_ROLE_OF_SECOND_MESSENGERS_IN_NETRIN_1_SIGNALING	NTN1	TRPC7	TRPC5	PLCG1	TRPC4	TRPC6	TRPC3	TRPC1	PITPNA	DCC
REACTOME_LYSOSPHINGOLIPID_AND_LPA_RECEPTORS	http://www.gsea-msigdb.org/gsea/msigdb/cards/REACTOME_LYSOSPHINGOLIPID_AND_LPA_RECEPTORS	LPAR2	PLPPR2	PLPPR5	PLPPR4	S1PR4	PLPPR3	PLPPR1	S1PR1	LPAR3	S1PR5	LPAR5	LPAR1	S1PR3	S1PR2
REACTOME_CALCITONIN_LIKE_LIGAND_RECEPTORS	http://www.gsea-msigdb.org/gsea/msigdb/cards/REACTOME_CALCITONIN_LIKE_LIGAND_RECEPTORS	CALCR	CALCRL	CALCA	IAPP	RAMP3	ADM2	RAMP2	RAMP1	ADM	CALCB
REACTOME_NECTIN_NECL_TRANS_HETERODIMERIZATION	http://www.gsea-msigdb.org/gsea/msigdb/cards/REACTOME_NECTIN_NECL_TRANS_HETERODIMERIZATION	PVR	NECTIN1	NECTIN2	NECTIN4	CADM3	NECTIN3	CADM1
REACTOME_TRANSPORT_OF_BILE_SALTS_AND_ORGANIC_ACIDS_METAL_IONS_AND_AMINE_COMPOUNDS	http://www.gsea-msigdb.org/gsea/msigdb/cards/REACTOME_TRANSPORT_OF_BILE_SALTS_AND_ORGANIC_ACIDS_METAL_IONS_AND_AMINE_COMPOUNDS	SLC22A16	SLC13A2	SLC6A13	SLC6A7	SLC11A1	SLC18A1	CP	SLC44A1	SLC6A15	SLC13A1	HEPH	SLC16A8	SLC6A2	SLC39A14	SLC22A18	SLC11A2	SLC6A12	RHAG	SLC39A7	SLC22A2	SLC30A3	SLC5A7	SLC16A7	SLC44A2	SLC6A6	SLC6A11	RHBG	SLC14A2	SLC41A1	SLC41A2	SLC31A1	SLC22A7	SLC44A5	SLC40A1	SLC39A8	SLC39A5	RHCG	SLC39A6	SLC14A1	SLC13A5	SLC16A3	SLC39A3	SLC6A3	SLC47A1	SLC44A3	SLC39A1	SLC10A6	SLC30A5
REACTOME_BICARBONATE_TRANSPORTERS	http://www.gsea-msigdb.org/gsea/msigdb/cards/REACTOME_BICARBONATE_TRANSPORTERS	SLC4A1	SLC4A7	SLC4A8	SLC4A4	SLC4A9	SLC4A3	SLC4A10	AHCYL2	SLC4A2	SLC4A5
REACTOME_SODIUM_CALCIUM_EXCHANGERS	http://www.gsea-msigdb.org/gsea/msigdb/cards/REACTOME_SODIUM_CALCIUM_EXCHANGERS	SLC24A1	SRI	SLC8B1	SLC8A3	SLC8A2	SLC24A4	SLC24A2	SLC8A1	SLC24A3	SLC24A5	CALM1
REACTOME_SODIUM_PROTON_EXCHANGERS	http://www.gsea-msigdb.org/gsea/msigdb/cards/REACTOME_SODIUM_PROTON_EXCHANGERS	SLC9A7	SLC9A3	SLC9A1	SLC9A2	SLC9A5	SLC9A4	SLC9A9	SLC9A8	SLC9A6
REACTOME_ARACHIDONATE_PRODUCTION_FROM_DAG	http://www.gsea-msigdb.org/gsea/msigdb/cards/REACTOME_ARACHIDONATE_PRODUCTION_FROM_DAG	MGLL	ABHD12	DAGLA	ABHD6	DAGLB
REACTOME_CATION_COUPLED_CHLORIDE_COTRANSPORTERS	http://www.gsea-msigdb.org/gsea/msigdb/cards/REACTOME_CATION_COUPLED_CHLORIDE_COTRANSPORTERS	SLC12A2	SLC12A3	SLC12A1	SLC12A7	SLC12A4	SLC12A5	SLC12A6
REACTOME_SMALL_INTERFERING_RNA_SIRNA_BIOGENESIS	http://www.gsea-msigdb.org/gsea/msigdb/cards/REACTOME_SMALL_INTERFERING_RNA_SIRNA_BIOGENESIS	AGO1	DICER1	TSNAX	AGO2	AGO3	AGO4	TARBP2	PRKRA	TSN
REACTOME_POST_TRANSCRIPTIONAL_SILENCING_BY_SMALL_RNAS	http://www.gsea-msigdb.org/gsea/msigdb/cards/REACTOME_POST_TRANSCRIPTIONAL_SILENCING_BY_SMALL_RNAS	TNRC6C	TNRC6A	AGO1	TNRC6B	AGO2	AGO3	AGO4
REACTOME_SIRT1_NEGATIVELY_REGULATES_RRNA_EXPRESSION	http://www.gsea-msigdb.org/gsea/msigdb/cards/REACTOME_SIRT1_NEGATIVELY_REGULATES_RRNA_EXPRESSION	SIRT1	SUV39H1	TAF1C	H2AFV	TBP	TAF1B	HIST1H2BJ	RRP8	H3F3B	TAF1A	HIST1H2BA	HIST1H2BD	HIST1H4H	H3F3A	H2AFZ	TAF1D	HIST1H2AC	HIST1H2BC	HIST2H3D	HIST2H2AC	HIST2H2BE	HIST1H2BL	H2AFX	HIST1H2AD	HIST3H2BB	HIST1H4C	HIST1H3J	HIST1H4J	HIST1H3D	HIST4H4	HIST1H2BK	HIST2H3C	HIST2H2AA3	HIST2H3A	HIST1H2BN	H2BFS	H2AFJ	HIST2H4B	HIST2H4A	HIST2H2AA4	HIST1H4K	HIST1H2BM	HIST1H2BG	HIST1H3G	H2AFB1	HIST1H2BE	HIST1H4F	HIST1H2BO
REACTOME_ERCC6_CSB_AND_EHMT2_G9A_POSITIVELY_REGULATE_RRNA_EXPRESSION	http://www.gsea-msigdb.org/gsea/msigdb/cards/REACTOME_ERCC6_CSB_AND_EHMT2_G9A_POSITIVELY_REGULATE_RRNA_EXPRESSION	MTA3	MBD3	RBBP7	H2AFV	CHD4	HDAC1	CBX3	HIST1H2BJ	TTF1	H3F3B	GATAD2B	HIST1H2BA	MTA2	HIST1H2BD	HIST1H4H	RBBP4	H3F3A	H2AFZ	GATAD2A	CHD3	HIST1H2AC	HIST1H2BC	MTA1	HIST2H3D	HIST2H2AC	HIST2H2BE	HIST1H2BL	H2AFX	HDAC2	HIST1H2AD	HIST3H2BB	HIST1H4C	HIST1H3J	HIST1H4J	HIST1H3D	HIST4H4	HIST1H2BK	HIST2H3C	HIST2H2AA3	HIST2H3A	EHMT2	ERCC6	HIST1H2BN	H2BFS	H2AFJ	HIST2H4B	HIST2H4A	HIST2H2AA4
REACTOME_MULTIFUNCTIONAL_ANION_EXCHANGERS	http://www.gsea-msigdb.org/gsea/msigdb/cards/REACTOME_MULTIFUNCTIONAL_ANION_EXCHANGERS	SLC26A4	SLC26A3	SLC26A1	SLC26A7	SLC5A12	SLC26A2	SLC26A9	SLC26A11	SLC26A6
REACTOME_SODIUM_COUPLED_PHOSPHATE_COTRANSPORTERS	http://www.gsea-msigdb.org/gsea/msigdb/cards/REACTOME_SODIUM_COUPLED_PHOSPHATE_COTRANSPORTERS	SLC34A1	SLC20A1	SLC34A2	SLC20A2	SLC34A3
REACTOME_ACTIVATION_OF_RAC1	http://www.gsea-msigdb.org/gsea/msigdb/cards/REACTOME_ACTIVATION_OF_RAC1	NCK2	PAK3	SOS2	PAK5	SOS1	PAK4	RAC1	PAK6	SLIT2	PAK1	NCK1	ROBO1	PAK2
REACTOME_REGULATION_OF_COMMISSURAL_AXON_PATHFINDING_BY_SLIT_AND_ROBO	http://www.gsea-msigdb.org/gsea/msigdb/cards/REACTOME_REGULATION_OF_COMMISSURAL_AXON_PATHFINDING_BY_SLIT_AND_ROBO	NTN1	SLIT2	ROBO3	ROBO1	SLIT3	NELL2	ROBO2	SLIT1	DCC	SRC
REACTOME_INACTIVATION_OF_CDC42_AND_RAC1	http://www.gsea-msigdb.org/gsea/msigdb/cards/REACTOME_INACTIVATION_OF_CDC42_AND_RAC1	CDC42	RAC1	SLIT2	ARHGAP39	ROBO1	SRGAP3	SRGAP1	SRGAP2
REACTOME_ORGANIC_ANION_TRANSPORTERS	http://www.gsea-msigdb.org/gsea/msigdb/cards/REACTOME_ORGANIC_ANION_TRANSPORTERS	SLC17A6	SLC17A7	SLC5A5	SLC17A5	SLC17A1	SLC25A22	SLC17A8	SLC25A18	SLC25A10	SLC5A8
REACTOME_ROLE_OF_ABL_IN_ROBO_SLIT_SIGNALING	http://www.gsea-msigdb.org/gsea/msigdb/cards/REACTOME_ROLE_OF_ABL_IN_ROBO_SLIT_SIGNALING	CLASP1	ABL1	CAP2	CAP1	ABL2	SLIT2	CLASP2	ROBO1
REACTOME_GP1B_IX_V_ACTIVATION_SIGNALLING	http://www.gsea-msigdb.org/gsea/msigdb/cards/REACTOME_GP1B_IX_V_ACTIVATION_SIGNALLING	COL1A1	VWF	RAF1	PIK3R1	COL1A2	YWHAZ	GP9	GP5	GP1BA	FLNA	SRC	GP1BB
REACTOME_VASOPRESSIN_REGULATES_RENAL_WATER_HOMEOSTASIS_VIA_AQUAPORINS	http://www.gsea-msigdb.org/gsea/msigdb/cards/REACTOME_VASOPRESSIN_REGULATES_RENAL_WATER_HOMEOSTASIS_VIA_AQUAPORINS	PRKAR2B	GNB5	PRKACA	ADCY2	GNB1	GNAS	AVP	RAB11A	RAB11FIP2	PRKAR1A	GNB3	PRKAR2A	GNB4	ADCY7	AVPR2	GNG13	GNG11	GNGT1	ADCY4	ADCY3	PRKACB	ADCY8	ADCY9	GNG3	ADCY1	PRKACG	AQP3	GNGT2	MYO5B	AC093503.1	AQP2	GNG4	AQP4	GNB2	GNG12	ADCY5	GNG5	ADCY6	GNG7	GNG2	PRKAR1B	AQP1	GNG10
REACTOME_SODIUM_COUPLED_SULPHATE_DI_AND_TRI_CARBOXYLATE_TRANSPORTERS	http://www.gsea-msigdb.org/gsea/msigdb/cards/REACTOME_SODIUM_COUPLED_SULPHATE_DI_AND_TRI_CARBOXYLATE_TRANSPORTERS	SLC13A2	SLC13A1	SLC13A5	SLC13A3	SLC13A4
REACTOME_PROTON_COUPLED_MONOCARBOXYLATE_TRANSPORT	http://www.gsea-msigdb.org/gsea/msigdb/cards/REACTOME_PROTON_COUPLED_MONOCARBOXYLATE_TRANSPORT	SLC16A8	SLC16A7	SLC16A3	SLC16A1	EMB	BSG
REACTOME_FATTY_ACIDS_BOUND_TO_GPR40_FFAR1_REGULATE_INSULIN_SECRETION	http://www.gsea-msigdb.org/gsea/msigdb/cards/REACTOME_FATTY_ACIDS_BOUND_TO_GPR40_FFAR1_REGULATE_INSULIN_SECRETION	GNA15	GNA11	FFAR1	PLCB2	PLCB3	GNA14	GNAQ	PLCB1
REACTOME_ZINC_EFFLUX_AND_COMPARTMENTALIZATION_BY_THE_SLC30_FAMILY	http://www.gsea-msigdb.org/gsea/msigdb/cards/REACTOME_ZINC_EFFLUX_AND_COMPARTMENTALIZATION_BY_THE_SLC30_FAMILY	SLC30A3	SLC30A5	SLC30A6	SLC30A2	SLC30A7	SLC30A8	SLC30A1
REACTOME_UNBLOCKING_OF_NMDA_RECEPTORS_GLUTAMATE_BINDING_AND_ACTIVATION	http://www.gsea-msigdb.org/gsea/msigdb/cards/REACTOME_UNBLOCKING_OF_NMDA_RECEPTORS_GLUTAMATE_BINDING_AND_ACTIVATION	LRRC7	CAMK2B	CAMK2A	DLG1	ACTN2	DLG3	GRIN2D	GRIA2	GRIA3	DLG4	CAMK2D	CAMK2G	DLG2	GRIA4	GRIA1	GRIN2C	GRIN1	GRIN2A	CALM1	GRIN2B	NEFL
REACTOME_BINDING_OF_TCF_LEF:CTNNB1_TO_TARGET_GENE_PROMOTERS	http://www.gsea-msigdb.org/gsea/msigdb/cards/REACTOME_BINDING_OF_TCF_LEF:CTNNB1_TO_TARGET_GENE_PROMOTERS	RUNX3	TCF7	MYC	LEF1	TCF7L2	TCF7L1	CTNNB1	AXIN2
REACTOME_DEPOLYMERISATION_OF_THE_NUCLEAR_LAMINA	http://www.gsea-msigdb.org/gsea/msigdb/cards/REACTOME_DEPOLYMERISATION_OF_THE_NUCLEAR_LAMINA	LPIN2	EMD	LMNB1	TMPO	LPIN3	CCNB1	LPIN1	PRKCA	LMNA	LEMD2	PRKCB	CDK1	LEMD3	CTDNEP1	CNEP1R1
REACTOME_ZINC_INFLUX_INTO_CELLS_BY_THE_SLC39_GENE_FAMILY	http://www.gsea-msigdb.org/gsea/msigdb/cards/REACTOME_ZINC_INFLUX_INTO_CELLS_BY_THE_SLC39_GENE_FAMILY	SLC39A14	SLC39A7	SLC39A8	SLC39A5	SLC39A6	SLC39A3	SLC39A1	SLC39A4	SLC39A2	SLC39A10
REACTOME_NAPLUS_CL_DEPENDENT_NEUROTRANSMITTER_TRANSPORTERS	http://www.gsea-msigdb.org/gsea/msigdb/cards/REACTOME_NAPLUS_CL_DEPENDENT_NEUROTRANSMITTER_TRANSPORTERS	SLC6A13	SLC6A7	SLC18A1	SLC6A15	SLC6A2	SLC6A12	SLC22A2	SLC6A6	SLC6A11	SLC6A3	SLC6A1	SLC6A20	SLC6A18	SLC18A2	SLC6A5	SLC6A19	SLC22A1	SLC6A9	SLC6A14
REACTOME_CREB1_PHOSPHORYLATION_THROUGH_THE_ACTIVATION_OF_ADENYLATE_CYCLASE	http://www.gsea-msigdb.org/gsea/msigdb/cards/REACTOME_CREB1_PHOSPHORYLATION_THROUGH_THE_ACTIVATION_OF_ADENYLATE_CYCLASE	PRKAR2B	PRKACA	PRKAR1A	PRKAR2A	CREB1	PRKACB	ADCY8	ADCY1	PRKACG	PRKX	PRKAR1B	CALM1
REACTOME_CREB1_PHOSPHORYLATION_THROUGH_THE_ACTIVATION_OF_CAMKII_CAMKK_CAMKIV_CASCASDE	http://www.gsea-msigdb.org/gsea/msigdb/cards/REACTOME_CREB1_PHOSPHORYLATION_THROUGH_THE_ACTIVATION_OF_CAMKII_CAMKK_CAMKIV_CASCASDE	CAMKK1	CAMK2B	CAMKK2	CREB1	CAMK2G	CAMK4	KPNA2	CALM1
REACTOME_CREB1_PHOSPHORYLATION_THROUGH_NMDA_RECEPTOR_MEDIATED_ACTIVATION_OF_RAS_SIGNALING	http://www.gsea-msigdb.org/gsea/msigdb/cards/REACTOME_CREB1_PHOSPHORYLATION_THROUGH_NMDA_RECEPTOR_MEDIATED_ACTIVATION_OF_RAS_SIGNALING	LRRC7	RASGRF1	CAMK2B	CAMK2A	RPS6KA2	RPS6KA6	DLG1	ACTN2	DLG3	MAPK1	MAPK3	GRIN2D	RASGRF2	RPS6KA1	CREB1	DLG4	KRAS	PDPK1	CAMK2D	CAMK2G	DLG2	HRAS	GRIN1	RPS6KA3	CALM1	NRAS	GRIN2B	NEFL
REACTOME_ACTIVATION_OF_NMDA_RECEPTORS_AND_POSTSYNAPTIC_EVENTS	http://www.gsea-msigdb.org/gsea/msigdb/cards/REACTOME_ACTIVATION_OF_NMDA_RECEPTORS_AND_POSTSYNAPTIC_EVENTS	CAMKK1	PRKAR2B	LRRC7	RASGRF1	CAMK2B	CAMK2A	RPS6KA2	PRKACA	RPS6KA6	DLG1	TUBA3D	ACTN2	DLG3	MAPK1	PPM1F	TUBB1	ARHGEF7	MAPK3	TUBB4A	LIN7B	GRIN2D	PRKAG2	APBA1	GIT1	PRKAR1A	CAMKK2	LIN7A	PRKAB1	RASGRF2	PRKAR2A	PRKAG3	GRIN3B	KIF17	RPS6KA1	CREB1	GRIA2	TUBA1B	GRIA3	TUBA4A	PRKAB2	PRKAA1	DLG4	KRAS	CAMK1	RAC1	TUBB2A	TUBB2B	PDPK1
REACTOME_RAS_ACTIVATION_UPON_CA2PLUS_INFLUX_THROUGH_NMDA_RECEPTOR	http://www.gsea-msigdb.org/gsea/msigdb/cards/REACTOME_RAS_ACTIVATION_UPON_CA2PLUS_INFLUX_THROUGH_NMDA_RECEPTOR	LRRC7	RASGRF1	CAMK2B	CAMK2A	DLG1	ACTN2	DLG3	GRIN2D	RASGRF2	DLG4	KRAS	CAMK2D	CAMK2G	DLG2	HRAS	GRIN1	CALM1	NRAS	GRIN2B	NEFL
REACTOME_FREE_FATTY_ACID_RECEPTORS	http://www.gsea-msigdb.org/gsea/msigdb/cards/REACTOME_FREE_FATTY_ACID_RECEPTORS	GPR31	FFAR2	FFAR1	FFAR3	FFAR4
REACTOME_RSK_ACTIVATION	http://www.gsea-msigdb.org/gsea/msigdb/cards/REACTOME_RSK_ACTIVATION	RPS6KA2	RPS6KA6	MAPK1	MAPK3	RPS6KA1	PDPK1	RPS6KA3
REACTOME_FORMYL_PEPTIDE_RECEPTORS_BIND_FORMYL_PEPTIDES_AND_MANY_OTHER_LIGANDS	http://www.gsea-msigdb.org/gsea/msigdb/cards/REACTOME_FORMYL_PEPTIDE_RECEPTORS_BIND_FORMYL_PEPTIDES_AND_MANY_OTHER_LIGANDS	HEBP1	ANXA1	APP	FPR2	FPR1	SAA1	FPR3	CCL23
REACTOME_RELAXIN_RECEPTORS	http://www.gsea-msigdb.org/gsea/msigdb/cards/REACTOME_RELAXIN_RECEPTORS	RLN2	RXFP2	RLN3	RXFP1	INSL5	RXFP4	RXFP3	INSL3
REACTOME_TYPE_I_HEMIDESMOSOME_ASSEMBLY	http://www.gsea-msigdb.org/gsea/msigdb/cards/REACTOME_TYPE_I_HEMIDESMOSOME_ASSEMBLY	LAMA3	LAMC2	COL17A1	ITGA6	ITGB4	DST	CD151	PLEC	KRT5	KRT14	LAMB3
REACTOME_SYNTHESIS_OF_DOLICHYL_PHOSPHATE	http://www.gsea-msigdb.org/gsea/msigdb/cards/REACTOME_SYNTHESIS_OF_DOLICHYL_PHOSPHATE	DHDDS	SRD5A3	NUS1	DOLPP1	MVD	DOLK
REACTOME_SYNTHESIS_OF_GDP_MANNOSE	http://www.gsea-msigdb.org/gsea/msigdb/cards/REACTOME_SYNTHESIS_OF_GDP_MANNOSE	PMM1	PMM2	GMPPA	GMPPB	MPI
REACTOME_SYNTHESIS_OF_UDP_N_ACETYL_GLUCOSAMINE	http://www.gsea-msigdb.org/gsea/msigdb/cards/REACTOME_SYNTHESIS_OF_UDP_N_ACETYL_GLUCOSAMINE	PGM3	GNPNAT1	RENBP	UAP1	NAGK	GFPT2	AMDHD2	GFPT1
REACTOME_REGULATION_OF_CYTOSKELETAL_REMODELING_AND_CELL_SPREADING_BY_IPP_COMPLEX_COMPONENTS	http://www.gsea-msigdb.org/gsea/msigdb/cards/REACTOME_REGULATION_OF_CYTOSKELETAL_REMODELING_AND_CELL_SPREADING_BY_IPP_COMPLEX_COMPONENTS	ACTN1	PXN	TESK1	ARHGEF6	RSU1	LIMS1	PARVB	PARVA
REACTOME_INTERLEUKIN_1_FAMILY_SIGNALING	http://www.gsea-msigdb.org/gsea/msigdb/cards/REACTOME_INTERLEUKIN_1_FAMILY_SIGNALING	PSMB1	ALOX5	PSMC4	PSMA4	CUL1	TAB2	MAP2K4	PSME4	PTPN18	FBXW11	PTPN23	NFKB2	TOLLIP	PSMC5	PTPN4	IRAK3	PSME1	PSMD5	PSMD8	TAB1	RBX1	CTSG	PSMC6	PSMA3	PSMC1	PSMB5	PSMA6	NFKBIA	PSME2	PSMA7	PSMD10	PSMD7	RIPK2	IKBKB	NFKBIB	NOD1	PSMA2	MAPK8	MAP3K8	PSMD3	PSMD11	MAP2K6	NFKB1	PTPN5	PSMD9	PTPN6	IL4	SKP1
REACTOME_NRCAM_INTERACTIONS	http://www.gsea-msigdb.org/gsea/msigdb/cards/REACTOME_NRCAM_INTERACTIONS	ANK1	DLG1	DLG3	NRCAM	NRP2	DLG4	CNTN2
REACTOME_CHL1_INTERACTIONS	http://www.gsea-msigdb.org/gsea/msigdb/cards/REACTOME_CHL1_INTERACTIONS	ANK1	NRP1	HSPA8	CNTN6	CHL1	ITGA10	ITGB1	ITGA2	ITGA1
REACTOME_NEUROFASCIN_INTERACTIONS	http://www.gsea-msigdb.org/gsea/msigdb/cards/REACTOME_NEUROFASCIN_INTERACTIONS	CNTN1	ANK1	DCX	NRCAM	CNTNAP1	SDCBP	NFASC
REACTOME_INTERLEUKIN_12_FAMILY_SIGNALING	http://www.gsea-msigdb.org/gsea/msigdb/cards/REACTOME_INTERLEUKIN_12_FAMILY_SIGNALING	CRLF1	RALA	CNN2	CDC42	IL12RB2	RPLP0	JAK2	IL12RB1	MTAP	PSME2	IL27RA	EBI3	TYK2	AIP	IL23A	IFNG	SOD2	HSPA9	IL12B	LMNB1	STAT1	CAPZA1	TCP1	HNRNPA2B1	VAMP7	CANX	RAP1B	SNRPA1	CA1	IL6ST	LCP1	IL10	STAT4	SOD1	ARF1	MSN	GSTO1	PDCD4	HNRNPDL	JAK1	IL23R	STAT3	IL12A	BOLA2B	HNRNPF	CFL1	PITPNA	TALDO1
REACTOME_INTERLEUKIN_17_SIGNALING	http://www.gsea-msigdb.org/gsea/msigdb/cards/REACTOME_INTERLEUKIN_17_SIGNALING	MAP2K3	MAPK9	CUL1	TAB2	IL17RB	MAP2K4	MEF2A	RPS6KA2	FBXW11	MAP2K7	MEF2C	MAPK1	TAB1	RPS6KA5	MAPK3	RIPK2	IKBKB	PPP2CB	VRK3	PPP2R1A	NOD1	MAPK8	MAP3K8	DUSP3	MAP2K6	NFKB1	MAPK10	MAPK14	IL17A	IL17F	PPP2R5D	SKP1	PPP2CA	MAPKAPK3	ATF2	RPS6KA1	CREB1	DUSP4	ATF1	IL17C	ELK1	IRAK2	MAP3K7	PPP2R1B	DUSP6	RPS27A	UBC	TAB3
REACTOME_INTERLEUKIN_1_PROCESSING	http://www.gsea-msigdb.org/gsea/msigdb/cards/REACTOME_INTERLEUKIN_1_PROCESSING	NFKB2	CTSG	NFKB1	IL1A	IL1B	CASP1	IL18	RELA
REACTOME_SIGNALING_BY_INTERLEUKINS	http://www.gsea-msigdb.org/gsea/msigdb/cards/REACTOME_SIGNALING_BY_INTERLEUKINS	ITGA2B	CRLF1	RALA	NOS2	PSMB1	IL32	RANBP9	CD4	FYN	PPP5C	ALOX5	PSMC4	IL20RA	HGF	VIM	TNFRSF1B	LRRC7	GAB2	MAP2K3	VCL	CUL3	PSMA4	KITLG	MAPK9	PIK3CB	CUL1	TAB2	IL17RB	RASGRF1	CAMK2B	CNN2	ERBB3	MAP2K4	PPP2R5A	FGFR2	TNFRSF1A	FGFR3	MEF2A	PSME4	PPP2R5B	RORA	SPTB	FGF10	FGF22	CAMK2A	CDC42	RPS6KA2	PRKACA
REACTOME_OTHER_INTERLEUKIN_SIGNALING	http://www.gsea-msigdb.org/gsea/msigdb/cards/REACTOME_OTHER_INTERLEUKIN_SIGNALING	ITGA2B	PSMB1	IL32	RANBP9	CD4	FYN	PPP5C	PSMC4	HGF	LRRC7	GAB2	VCL	CUL3	PSMA4	KITLG	PIK3CB	RASGRF1	CAMK2B	ERBB3	PPP2R5A	FGFR2	FGFR3	PSME4	PPP2R5B	SPTB	FGF10	FGF22	CAMK2A	FGF4	RASAL2	MARK3	ACTB	DLG1	STXBP2	APBB1IP	ACTN2	FGFR1	ARAF	PIK3C3	PPP2R5C	FGF20	DLG3	TXLNA	PSMC5	PEBP1	BRAP	FLT3LG	IL5RA
REACTOME_ACTIVATION_OF_THE_AP_1_FAMILY_OF_TRANSCRIPTION_FACTORS	http://www.gsea-msigdb.org/gsea/msigdb/cards/REACTOME_ACTIVATION_OF_THE_AP_1_FAMILY_OF_TRANSCRIPTION_FACTORS	MAPK9	MAPK1	MAPK3	MAPK8	MAPK10	MAPK14	ATF2	FOS	JUN	MAPK11
REACTOME_BUTYRATE_RESPONSE_FACTOR_1_BRF1_BINDS_AND_DESTABILIZES_MRNA	http://www.gsea-msigdb.org/gsea/msigdb/cards/REACTOME_BUTYRATE_RESPONSE_FACTOR_1_BRF1_BINDS_AND_DESTABILIZES_MRNA	EXOSC7	EXOSC5	DIS3	EXOSC3	XRN1	EXOSC8	EXOSC9	EXOSC2	AKT1	MAPKAPK2	YWHAB	EXOSC1	DCP2	EXOSC4	ZFP36L1	EXOSC6	DCP1A
REACTOME_AUF1_HNRNP_D0_BINDS_AND_DESTABILIZES_MRNA	http://www.gsea-msigdb.org/gsea/msigdb/cards/REACTOME_AUF1_HNRNP_D0_BINDS_AND_DESTABILIZES_MRNA	PSMB1	PSMC4	PSMA4	PSME4	PABPC1	PSMC5	PSME1	PSMD5	PSMD8	PSMC6	PSMA3	PSMC1	PSMB5	PSMA6	PSME2	PSMA7	PSMD10	PSMD7	HSPB1	PSMA2	PSMD3	PSMD11	HSPA8	PSMD9	EIF4G1	PSMD14	PSMF1	PSMB2	SEM1	PSMA1	PSME3	PSMB7	HNRNPD	PSMB6	PSMA5	RPS27A	UBC	PSMA8	PSMD4	PSMB4	PSMC2	PSMD6	PSMC3	UBB	PSMD1	PSMD2	PSMD13	PSMD12
REACTOME_TRISTETRAPROLIN_TTP_ZFP36_BINDS_AND_DESTABILIZES_MRNA	http://www.gsea-msigdb.org/gsea/msigdb/cards/REACTOME_TRISTETRAPROLIN_TTP_ZFP36_BINDS_AND_DESTABILIZES_MRNA	EXOSC7	EXOSC5	TNPO1	DIS3	EXOSC3	XRN1	EXOSC8	EXOSC9	ZFP36	EXOSC2	MAPKAPK2	YWHAB	EXOSC1	DCP2	EXOSC4	EXOSC6	DCP1A
REACTOME_HUR_ELAVL1_BINDS_AND_STABILIZES_MRNA	http://www.gsea-msigdb.org/gsea/msigdb/cards/REACTOME_HUR_ELAVL1_BINDS_AND_STABILIZES_MRNA	ELAVL1	XPO1	SET	NUP214	ANP32A	PRKCA	TNFSF13	PRKCD
REACTOME_KSRP_KHSRP_BINDS_AND_DESTABILIZES_MRNA	http://www.gsea-msigdb.org/gsea/msigdb/cards/REACTOME_KSRP_KHSRP_BINDS_AND_DESTABILIZES_MRNA	EXOSC7	EXOSC5	DIS3	KHSRP	EXOSC3	MAPK14	EXOSC8	EXOSC9	EXOSC2	PARN	AKT1	YWHAZ	EXOSC1	DCP2	EXOSC4	MAPK11	EXOSC6
REACTOME_INTERLEUKIN_2_FAMILY_SIGNALING	http://www.gsea-msigdb.org/gsea/msigdb/cards/REACTOME_INTERLEUKIN_2_FAMILY_SIGNALING	GAB2	PIK3CB	IL5RA	JAK2	CSF2RB	IL2RB	SOS2	IL21R	JAK3	PIK3R2	IL2	PTPN6	IL5	STAT1	SOS1	PIK3R3	PTK2B	PIK3CA	IL9R	STAT5A	IL2RA	IL15RA	HAVCR2	STAT4	IL21	PIK3R1	IL9	IL2RG	SHC1	JAK1	IL15	IL3	CSF2	SYK	INPPL1	STAT3	INPP5D	LGALS9	PIK3CD	STAT5B	GRB2	LCK	IL3RA	CSF2RA
REACTOME_TRANSCRIPTIONAL_REGULATION_OF_PLURIPOTENT_STEM_CELLS	http://www.gsea-msigdb.org/gsea/msigdb/cards/REACTOME_TRANSCRIPTIONAL_REGULATION_OF_PLURIPOTENT_STEM_CELLS	SALL4	TSC22D1	SALL1	DKK1	NANOG	FOXP1	EPAS1	DPPA4	HIF3A	ZSCAN10	LIN28A	GSC	KLF4	NR5A1	FGF2	GATA6	SMAD4	EPHA1	PRDM14	NR6A1	HHEX	ZIC3	EOMES	CDX2	STAT3	SMAD2	SOX2	PBX1	FOXD3	POU5F1	TDGF1
REACTOME_SUMOYLATION_OF_CHROMATIN_ORGANIZATION_PROTEINS	http://www.gsea-msigdb.org/gsea/msigdb/cards/REACTOME_SUMOYLATION_OF_CHROMATIN_ORGANIZATION_PROTEINS	SCMH1	NUP160	PIAS1	TPR	NDC1	HDAC4	NUP133	NUP37	PIAS2	SEH1L	NUP50	AAAS	CBX5	NUP188	L3MBTL2	RAE1	NUP93	UBE2I	NUP88	NUP98	NUP107	PHC1	NUP155	SUMO1	HDAC1	SATB2	NUP43	RNF2	NUP153	NUP85	NUP214	NUP210	PHC2	NUPL2	NUP54	NUP58	CBX8	CBX4	RANBP2	NUP205	SEC13	HIST1H4H	NUP35	BMI1	CHD3	PHC3	CBX2	SUZ12
REACTOME_SUMOYLATION_OF_RNA_BINDING_PROTEINS	http://www.gsea-msigdb.org/gsea/msigdb/cards/REACTOME_SUMOYLATION_OF_RNA_BINDING_PROTEINS	SCMH1	NUP160	TPR	NOP58	NDC1	NUP133	NUP37	SEH1L	HNRNPC	NUP50	AAAS	NUP188	RAE1	NUP93	UBE2I	NUP88	NUP98	NUP107	PHC1	NUP155	SUMO1	NUP43	RNF2	NUP153	NUP85	NUP214	NUP210	PHC2	NUPL2	NUP54	NUP58	CBX8	CBX4	RANBP2	NUP205	SEC13	NUP35	HNRNPK	BMI1	PHC3	CBX2	SUMO2	POM121	RING1	NUP62	POM121C	PCGF2
REACTOME_ASYMMETRIC_LOCALIZATION_OF_PCP_PROTEINS	http://www.gsea-msigdb.org/gsea/msigdb/cards/REACTOME_ASYMMETRIC_LOCALIZATION_OF_PCP_PROTEINS	DVL2	PSMB1	PSMC4	PSMA4	PSME4	PSMC5	PSME1	PSMD5	PSMD8	PSMC6	PSMA3	PSMC1	PSMB5	PSMA6	PSME2	PSMA7	PSMD10	PARD6A	PSMD7	FZD3	PSMA2	PSMD3	PSMD11	SMURF2	PSMD9	WNT5A	PSMD14	PSMF1	PSMB2	SEM1	PSMA1	PSME3	PSMB7	PRICKLE1	PSMB6	PSMA5	RPS27A	UBC	PSMA8	FZD7	FZD1	PSMD4	PSMB4	PSMC2	VANGL2	FZD5	PSMD6	PSMC3
REACTOME_SUMOYLATION_OF_DNA_REPLICATION_PROTEINS	http://www.gsea-msigdb.org/gsea/msigdb/cards/REACTOME_SUMOYLATION_OF_DNA_REPLICATION_PROTEINS	NUP160	TPR	NDC1	NUP133	NUP37	TOP2B	SEH1L	AURKA	BIRC5	NUP50	AAAS	NUP188	RANGAP1	RAE1	NUP93	UBE2I	PIAS4	NUP88	NUP98	NUP107	NUP155	SUMO1	NUP43	NUP153	NUP85	NUP214	TOP2A	PIAS3	NUP210	PCNA	CDCA8	NUPL2	NUP54	NUP58	INCENP	RANBP2	NUP205	SEC13	NUP35	AURKB	SUMO3	SUMO2	POM121	TOP1	NUP62	POM121C
REACTOME_DEGRADATION_OF_AXIN	http://www.gsea-msigdb.org/gsea/msigdb/cards/REACTOME_DEGRADATION_OF_AXIN	PSMB1	PSMC4	PSMA4	PSME4	PSMC5	PSME1	PSMD5	PSMD8	PSMC6	PSMA3	PSMC1	PSMB5	PSMA6	PSME2	PSMA7	PSMD10	PSMD7	AXIN1	PSMA2	TNKS2	PSMD3	PSMD11	SMURF2	PSMD9	PSMD14	RNF146	PSMF1	PSMB2	SEM1	PSMA1	PSME3	PSMB7	PSMB6	PSMA5	RPS27A	UBC	PSMA8	PSMD4	PSMB4	PSMC2	PSMD6	PSMC3	AXIN2	UBB	TNKS	PSMD1	PSMD2	PSMD13
REACTOME_DEGRADATION_OF_DVL	http://www.gsea-msigdb.org/gsea/msigdb/cards/REACTOME_DEGRADATION_OF_DVL	HECW1	DVL2	PSMB1	PSMC4	CUL3	PSMA4	PSME4	PSMC5	PSME1	PSMD5	PSMD8	RBX1	PSMC6	PSMA3	PSMC1	PSMB5	PSMA6	PSME2	PSMA7	PSMD10	PSMD7	PSMA2	DVL1	PSMD3	PSMD11	PSMD9	PSMD14	KLHL12	PSMF1	PSMB2	SEM1	PSMA1	PSME3	PSMB7	PSMB6	PSMA5	RPS27A	UBC	PSMA8	PSMD4	PSMB4	PSMC2	DVL3	PSMD6	DACT1	PSMC3	UBB	PSMD1
REACTOME_DISASSEMBLY_OF_THE_DESTRUCTION_COMPLEX_AND_RECRUITMENT_OF_AXIN_TO_THE_MEMBRANE	http://www.gsea-msigdb.org/gsea/msigdb/cards/REACTOME_DISASSEMBLY_OF_THE_DESTRUCTION_COMPLEX_AND_RECRUITMENT_OF_AXIN_TO_THE_MEMBRANE	DVL2	WNT8A	PPP2R5A	PPP2R5B	LRP6	WNT8B	PPP2R5C	GSK3B	AXIN1	PPP2CB	PPP2R1A	CAV1	DVL1	PPP2R5D	PPP2CA	CSNK1A1	WNT1	CSNK1G2	APC	PPP2R1B	PPP2R5E	WNT3A	FZD1	DVL3	LRP5	FZD5	FRAT1	CTNNB1	FZD2	FRAT2	AMER1
REACTOME_REGULATION_OF_FZD_BY_UBIQUITINATION	http://www.gsea-msigdb.org/gsea/msigdb/cards/REACTOME_REGULATION_OF_FZD_BY_UBIQUITINATION	LRP6	RSPO4	RNF43	LGR6	USP8	LGR5	RPS27A	RSPO3	RSPO2	UBC	WNT3A	LRP5	FZD5	FZD6	RSPO1	UBB	FZD4	FZD8	ZNRF3	LGR4	UBA52
REACTOME_REPRESSION_OF_WNT_TARGET_GENES	http://www.gsea-msigdb.org/gsea/msigdb/cards/REACTOME_REPRESSION_OF_WNT_TARGET_GENES	TLE2	TCF7	TLE5	TLE4	HDAC1	MYC	LEF1	TLE3	TCF7L2	TCF7L1	CTBP1	AXIN2	CTBP2	TLE1
REACTOME_SUMOYLATION_OF_DNA_METHYLATION_PROTEINS	http://www.gsea-msigdb.org/gsea/msigdb/cards/REACTOME_SUMOYLATION_OF_DNA_METHYLATION_PROTEINS	SCMH1	DNMT3B	UBE2I	PHC1	SUMO1	DNMT3A	RNF2	DNMT1	PHC2	CBX8	CBX4	BMI1	PHC3	CBX2	RING1	PCGF2
REACTOME_SUMOYLATION_OF_IMMUNE_RESPONSE_PROTEINS	http://www.gsea-msigdb.org/gsea/msigdb/cards/REACTOME_SUMOYLATION_OF_IMMUNE_RESPONSE_PROTEINS	NFKB2	NFKBIA	UBE2I	PIAS4	SUMO1	PIAS3	RELA	SUMO3	TOPORS	IKBKE	IKBKG
REACTOME_SIGNALING_BY_WNT_IN_CANCER	http://www.gsea-msigdb.org/gsea/msigdb/cards/REACTOME_SIGNALING_BY_WNT_IN_CANCER	PPP2R5A	PPP2R5B	LRP6	PPP2R5C	GSK3B	PORCN	AXIN1	DKK4	PPP2CB	PPP2R1A	TNKS2	DKK1	RNF43	PPP2R5D	PPP2CA	CSNK1A1	KREMEN2	APC	PPP2R1B	TCF7L2	PPP2R5E	WNT3A	DKK2	CTBP1	LRP5	FZD5	FZD6	CTNNB1	TNKS	FZD4	CTBP2	FZD8	KREMEN1	AMER1
REACTOME_CHROMATIN_ORGANIZATION	http://www.gsea-msigdb.org/gsea/msigdb/cards/REACTOME_CHROMATIN_ORGANIZATION	KDM1A	MSL3	CREBBP	KMT2E	KDM7A	KDM5D	PHF20	ARID4A	AC118549.1	JADE2	ARID1B	ARID4B	KMT2C	MTA3	HMG20B	SMARCD1	KDM4A	ELP1	JMJD6	ING3	MBD3	SMARCE1	KDM5A	EED	ACTB	ACTL6B	NFKB2	JADE1	SMARCA2	SMARCD3	KAT6A	REST	NCOA1	MECOM	ATXN7L3	KDM2B	RCOR1	BRPF3	JAK2	SETD1A	SMARCB1	EP300	BRD1	HDAC10	PRMT5	MRGBP	TBL1X	SUV39H1
REACTOME_PHOSPHORYLATION_SITE_MUTANTS_OF_CTNNB1_ARE_NOT_TARGETED_TO_THE_PROTEASOME_BY_THE_DESTRUCTION_COMPLEX	http://www.gsea-msigdb.org/gsea/msigdb/cards/REACTOME_PHOSPHORYLATION_SITE_MUTANTS_OF_CTNNB1_ARE_NOT_TARGETED_TO_THE_PROTEASOME_BY_THE_DESTRUCTION_COMPLEX	PPP2R5A	PPP2R5B	PPP2R5C	GSK3B	AXIN1	PPP2CB	PPP2R1A	PPP2R5D	PPP2CA	CSNK1A1	APC	PPP2R1B	PPP2R5E	CTNNB1	AMER1
REACTOME_INTERCONVERSION_OF_NUCLEOTIDE_DI_AND_TRIPHOSPHATES	http://www.gsea-msigdb.org/gsea/msigdb/cards/REACTOME_INTERCONVERSION_OF_NUCLEOTIDE_DI_AND_TRIPHOSPHATES	AK2	CTPS2	RRM2B	AK6	NME3	NME4	GSR	AK1	DUT	DCTD	TXN	AK7	GUK1	AK5	AK9	CMPK1	AK4	AK8	NUDT13	RRM1	DTYMK	CTPS1	RRM2	GLRX	TYMS	DCTPP1	TXNRD1	NME1	NME2
REACTOME_PRESYNAPTIC_FUNCTION_OF_KAINATE_RECEPTORS	http://www.gsea-msigdb.org/gsea/msigdb/cards/REACTOME_PRESYNAPTIC_FUNCTION_OF_KAINATE_RECEPTORS	GNB5	GNB1	GNB3	GNB4	GNG13	GNG11	GNGT1	PLCB2	PLCB3	GNG3	GRIK3	GNGT2	AC093503.1	GNG4	GNB2	GNG12	GNG5	GNG7	PLCB1	GNG2	GNG10
REACTOME_DEFECTIVE_GALNT3_CAUSES_FAMILIAL_HYPERPHOSPHATEMIC_TUMORAL_CALCINOSIS_HFTC	http://www.gsea-msigdb.org/gsea/msigdb/cards/REACTOME_DEFECTIVE_GALNT3_CAUSES_FAMILIAL_HYPERPHOSPHATEMIC_TUMORAL_CALCINOSIS_HFTC	GALNT3	MUC5B	MUC4	MUC15	MUC17	MUC3A	MUC7	MUCL1	MUC13	MUC20	MUC16	MUC6	MUC1	MUC21	MUC12	MUC5AC
REACTOME_DEFECTIVE_LFNG_CAUSES_SCDO3	http://www.gsea-msigdb.org/gsea/msigdb/cards/REACTOME_DEFECTIVE_LFNG_CAUSES_SCDO3	NOTCH3	LFNG	NOTCH2	NOTCH1	NOTCH4
REACTOME_DEFECTIVE_C1GALT1C1_CAUSES_TN_POLYAGGLUTINATION_SYNDROME_TNPS	http://www.gsea-msigdb.org/gsea/msigdb/cards/REACTOME_DEFECTIVE_C1GALT1C1_CAUSES_TN_POLYAGGLUTINATION_SYNDROME_TNPS	C1GALT1	MUC5B	MUC4	MUC15	MUC17	MUC3A	C1GALT1C1	MUC7	MUCL1	MUC13	MUC20	MUC16	MUC6	MUC1	MUC21	MUC12	MUC5AC
REACTOME_WNT5A_DEPENDENT_INTERNALIZATION_OF_FZD4	http://www.gsea-msigdb.org/gsea/msigdb/cards/REACTOME_WNT5A_DEPENDENT_INTERNALIZATION_OF_FZD4	DVL2	AP2B1	AP2S1	WNT5A	CLTA	PRKCG	CLTC	ARRB2	PRKCA	AP2M1	PRKCB	FZD4	CLTB	AP2A2	AP2A1
REACTOME_INTERLEUKIN_3_INTERLEUKIN_5_AND_GM_CSF_SIGNALING	http://www.gsea-msigdb.org/gsea/msigdb/cards/REACTOME_INTERLEUKIN_3_INTERLEUKIN_5_AND_GM_CSF_SIGNALING	FYN	GAB2	PIK3CB	PRKACA	IL5RA	BLNK	JAK2	CRKL	CSF2RB	IL2RB	HCK	JAK3	PIK3R2	RAPGEF1	IL2	CBL	PTPN6	IL5	SOS1	PIK3R3	PIK3CA	STAT5A	IL2RA	TEC	VAV1	RPS27A	PIK3R1	IL2RG	UBC	SHC1	JAK1	IL3	CSF2	YWHAZ	SYK	INPPL1	CRK	INPP5D	UBB	PIK3CD	STAT5B	YES1	GRB2	PTPN11	IL3RA	CSF2RA	UBA52	LYN
REACTOME_WNT5A_DEPENDENT_INTERNALIZATION_OF_FZD2_FZD5_AND_ROR2	http://www.gsea-msigdb.org/gsea/msigdb/cards/REACTOME_WNT5A_DEPENDENT_INTERNALIZATION_OF_FZD2_FZD5_AND_ROR2	AP2B1	AP2S1	WNT5A	CLTA	CLTC	AP2M1	FZD5	ROR2	CLTB	FZD2	AP2A2	ROR1	AP2A1
REACTOME_O_LINKED_GLYCOSYLATION	http://www.gsea-msigdb.org/gsea/msigdb/cards/REACTOME_O_LINKED_GLYCOSYLATION	THSD7A	ST3GAL1	POMT2	ADAMTS6	ST6GALNAC2	ST6GAL1	SEMA5B	POMGNT1	ADAMTS2	GALNT16	C1GALT1	GALNTL5	GALNT7	ST3GAL4	GALNT18	SEMA5A	GALNT3	MUC5B	A4GNT	B4GALT6	GALNT12	GCNT7	ST3GAL3	CFP	GALNT8	POMT1	GALNT15	LARGE1	ADAMTS8	THSD1	ADAMTS7	GALNT5	ST6GALNAC4	THBS1	ADAMTS14	GALNT6	GCNT3	ADAMTS17	CHST4	ADAMTS18	GALNT1	ADAMTS10	ADAMTSL4	GALNT2	THSD7B	GALNT13	POMGNT2	MUC4
REACTOME_O_GLYCOSYLATION_OF_TSR_DOMAIN_CONTAINING_PROTEINS	http://www.gsea-msigdb.org/gsea/msigdb/cards/REACTOME_O_GLYCOSYLATION_OF_TSR_DOMAIN_CONTAINING_PROTEINS	THSD7A	ADAMTS6	SEMA5B	ADAMTS2	SEMA5A	CFP	ADAMTS8	THSD1	ADAMTS7	THBS1	ADAMTS14	ADAMTS17	ADAMTS18	ADAMTS10	ADAMTSL4	THSD7B	ADAMTS16	ADAMTS19	ADAMTS12	ADAMTS1	ADAMTS5	ADAMTS3	ADAMTSL3	ADAMTS4	SPON2	ADAMTS13	ADAMTS9	SBSPON	ADAMTS15	ADAMTS20	ADAMTSL1	ADAMTSL5	THBS2	POFUT2	B3GLCT	THSD4	SSPO	ADAMTSL2	SPON1
REACTOME_MITOPHAGY	http://www.gsea-msigdb.org/gsea/msigdb/cards/REACTOME_MITOPHAGY	ATG5	FUNDC1	CSNK2A2	TOMM22	CSNK2A1	MAP1LC3A	MFN2	TOMM40	MAP1LC3B	RPS27A	ATG12	UBC	TOMM70	MTERF3	PINK1	SQSTM1	UBB	MFN1	TOMM20	TOMM5	ULK1	PRKN	TOMM7	SRC	CSNK2B	VDAC1	TOMM6	UBA52	PGAM5
REACTOME_PINK_PARKIN_MEDIATED_MITOPHAGY	http://www.gsea-msigdb.org/gsea/msigdb/cards/REACTOME_PINK_PARKIN_MEDIATED_MITOPHAGY	ATG5	TOMM22	MAP1LC3A	MFN2	TOMM40	MAP1LC3B	RPS27A	ATG12	UBC	TOMM70	MTERF3	PINK1	SQSTM1	UBB	MFN1	TOMM20	TOMM5	PRKN	TOMM7	VDAC1	TOMM6	UBA52
REACTOME_UPTAKE_AND_FUNCTION_OF_ANTHRAX_TOXINS	http://www.gsea-msigdb.org/gsea/msigdb/cards/REACTOME_UPTAKE_AND_FUNCTION_OF_ANTHRAX_TOXINS	MAP2K3	MAP2K4	MAP2K7	MAP2K6	MAP2K2	FURIN	ANTXR2	MAP2K1	ANTXR1	PDCD6IP	CALM1
REACTOME_REGULATED_NECROSIS	http://www.gsea-msigdb.org/gsea/msigdb/cards/REACTOME_REGULATED_NECROSIS	CFLAR	BIRC3	FAS	CASP8	XIAP	TRADD	TNFRSF10A	BIRC2	FASLG	TNFRSF10B	TNFSF10	TRAF2	RIPK3	RIPK1	RPS27A	UBC	FADD	MLKL	UBB	UBA52
REACTOME_VEGFR2_MEDIATED_VASCULAR_PERMEABILITY	http://www.gsea-msigdb.org/gsea/msigdb/cards/REACTOME_VEGFR2_MEDIATED_VASCULAR_PERMEABILITY	CTNNA1	PAK3	HSP90AA1	TRIB3	AKT2	CAV1	AKT3	MAPKAP1	VAV3	RAC1	PDPK1	VAV1	AKT1	PAK1	THEM4	VAV2	RICTOR	NOS3	MLST8	CTNNB1	JUP	CDH5	PAK2	PRR5	CTNND1	CALM1	MTOR
REACTOME_VEGFR2_MEDIATED_CELL_PROLIFERATION	http://www.gsea-msigdb.org/gsea/msigdb/cards/REACTOME_VEGFR2_MEDIATED_CELL_PROLIFERATION	PRKCZ	ITPR3	VEGFA	ITPR2	PLCG1	KDR	KRAS	PDPK1	RASA1	ITPR1	PRKCA	PRKCD	PRKCB	AHCYL1	HRAS	SPHK1	SRC	CALM1	NRAS
REACTOME_MISCELLANEOUS_TRANSPORT_AND_BINDING_EVENTS	http://www.gsea-msigdb.org/gsea/msigdb/cards/REACTOME_MISCELLANEOUS_TRANSPORT_AND_BINDING_EVENTS	NIPAL3	PQLC2	CTNS	ADD2	ADD1	MAGT1	NIPAL2	TUSC3	MRS2	CSN1S1	LRRC8A	NIPA2	ADD3	ANKH	DMTN	PIP	AZGP1	NIPAL1	MMGT1	NIPA1	LRRC8E	CSN3	LRRC8C	LRRC8D	NIPAL4	LRRC8B
REACTOME_POSITIVE_EPIGENETIC_REGULATION_OF_RRNA_EXPRESSION	http://www.gsea-msigdb.org/gsea/msigdb/cards/REACTOME_POSITIVE_EPIGENETIC_REGULATION_OF_RRNA_EXPRESSION	BAZ1B	MTA3	ZNRD1	POLR1A	MBD3	ACTB	GSK3B	POLR2E	POLR2F	EP300	RBBP7	TAF1C	TWISTNB	H2AFV	KAT2A	CHD4	TBP	KAT2B	SF3B1	TAF1B	HDAC1	CD3EAP	CBX3	HIST1H2BJ	DEK	TTF1	POLR1B	MYBBP1A	H3F3B	POLR1E	TAF1A	GATAD2B	HIST1H2BA	POLR2K	MTA2	SMARCA5	HIST1H2BD	HIST1H4H	RBBP4	H3F3A	POLR2H	H2AFZ	DDX21	TAF1D	GATAD2A	CHD3	POLR1C	POLR2L
REACTOME_NEGATIVE_EPIGENETIC_REGULATION_OF_RRNA_EXPRESSION	http://www.gsea-msigdb.org/gsea/msigdb/cards/REACTOME_NEGATIVE_EPIGENETIC_REGULATION_OF_RRNA_EXPRESSION	MNAT1	ARID4B	ZNRD1	POLR1A	BAZ2A	DNMT3B	SIRT1	POLR2E	POLR2F	SUV39H1	TAF1C	ERCC2	TWISTNB	H2AFV	UBTF	GTF2H1	GTF2H3	SUDS3	TBP	TAF1B	HDAC1	CD3EAP	HIST1H2BJ	TTF1	POLR1B	SIN3B	DNMT1	RRP8	H3F3B	MBD2	CDK7	CCNH	SAP130	POLR1E	TAF1A	GTF2H2	HIST1H2BA	POLR2K	SAP18	SMARCA5	HIST1H2BD	HIST1H4H	SAP30BP	H3F3A	ERCC3	POLR2H	H2AFZ	SAP30
REACTOME_TOXICITY_OF_BOTULINUM_TOXIN_TYPE_D_BONT_D	http://www.gsea-msigdb.org/gsea/msigdb/cards/REACTOME_TOXICITY_OF_BOTULINUM_TOXIN_TYPE_D_BONT_D	SV2C	VAMP1	SV2A	SV2B	VAMP2
REACTOME_DISEASES_OF_IMMUNE_SYSTEM	http://www.gsea-msigdb.org/gsea/msigdb/cards/REACTOME_DISEASES_OF_IMMUNE_SYSTEM	BTK	NFKB2	NFKBIA	IKBKB	NFKB1	UNC93B1	TICAM1	TRAF3	CD36	TLR4	TLR2	TIRAP	LY96	TLR3	CD14	MYD88	RELA	TLR10	TLR1	TLR6	TLR5	IRAK4	CHUK	IKBKG
REACTOME_DNA_METHYLATION	http://www.gsea-msigdb.org/gsea/msigdb/cards/REACTOME_DNA_METHYLATION	DNMT3B	H2AFV	DNMT3A	HIST1H2BJ	DNMT1	H3F3B	DNMT3L	HIST1H2BA	HIST1H2BD	HIST1H4H	H3F3A	H2AFZ	HIST1H2AC	HIST1H2BC	HIST2H3D	HIST2H2AC	HIST2H2BE	HIST1H2BL	H2AFX	HIST1H2AD	HIST3H2BB	HIST1H4C	HIST1H3J	HIST1H4J	HIST1H3D	HIST4H4	HIST1H2BK	HIST2H3C	HIST2H2AA3	HIST2H3A	HIST1H2BN	H2BFS	H2AFJ	HIST2H4B	HIST2H4A	HIST2H2AA4	HIST1H4K	HIST1H2BM	HIST1H2BG	HIST1H3G	H2AFB1	HIST1H2BE	HIST1H4F	HIST1H2BO	HIST1H3E	HIST1H4L	HIST1H3I	HIST1H2BH
REACTOME_UPTAKE_AND_FUNCTION_OF_DIPHTHERIA_TOXIN	http://www.gsea-msigdb.org/gsea/msigdb/cards/REACTOME_UPTAKE_AND_FUNCTION_OF_DIPHTHERIA_TOXIN	CD9	HSP90AA1	HSP90AB1	HBEGF	EEF2	TXNRD1
REACTOME_UPTAKE_AND_ACTIONS_OF_BACTERIAL_TOXINS	http://www.gsea-msigdb.org/gsea/msigdb/cards/REACTOME_UPTAKE_AND_ACTIONS_OF_BACTERIAL_TOXINS	CD9	MAP2K3	MAP2K4	SYT1	GUCY2C	MAP2K7	HSP90AA1	HSP90AB1	STX1B	STX1A	MAP2K6	HBEGF	SV2C	MAP2K2	SNAP25	VAMP1	FURIN	SYT2	SV2A	ANTXR2	EEF2	MAP2K1	ANTXR1	PDCD6IP	PDZD3	SV2B	TXNRD1	CALM1	VAMP2
REACTOME_MISSPLICED_LRP5_MUTANTS_HAVE_ENHANCED_BETA_CATENIN_DEPENDENT_SIGNALING	http://www.gsea-msigdb.org/gsea/msigdb/cards/REACTOME_MISSPLICED_LRP5_MUTANTS_HAVE_ENHANCED_BETA_CATENIN_DEPENDENT_SIGNALING	DKK4	DKK1	KREMEN2	DKK2	LRP5	KREMEN1
REACTOME_RNF_MUTANTS_SHOW_ENHANCED_WNT_SIGNALING_AND_PROLIFERATION	http://www.gsea-msigdb.org/gsea/msigdb/cards/REACTOME_RNF_MUTANTS_SHOW_ENHANCED_WNT_SIGNALING_AND_PROLIFERATION	LRP6	RNF43	WNT3A	LRP5	FZD5	FZD6	FZD4	FZD8
REACTOME_CASPASE_ACTIVATION_VIA_EXTRINSIC_APOPTOTIC_SIGNALLING_PATHWAY	http://www.gsea-msigdb.org/gsea/msigdb/cards/REACTOME_CASPASE_ACTIVATION_VIA_EXTRINSIC_APOPTOTIC_SIGNALLING_PATHWAY	CFLAR	FAS	DAPK2	CASP8	TRADD	TNFRSF10A	UNC5B	UNC5A	FASLG	TNFRSF10B	TNFSF10	TRAF2	TICAM1	CASP9	TLR4	RIPK1	LY96	APPL1	CASP3	DAPK3	FADD	CD14	MAGED1	DCC	DAPK1	TICAM2
REACTOME_TNFR1_INDUCED_PROAPOPTOTIC_SIGNALING	http://www.gsea-msigdb.org/gsea/msigdb/cards/REACTOME_TNFR1_INDUCED_PROAPOPTOTIC_SIGNALING	USP2	CASP8	TNFRSF1A	CYLD	TRADD	USP4	TNFAIP3	TRAF2	RIPK1	USP21	FADD	TNF	OTUD7B
REACTOME_PROGRAMMED_CELL_DEATH	http://www.gsea-msigdb.org/gsea/msigdb/cards/REACTOME_PROGRAMMED_CELL_DEATH	BAD	CFLAR	PSMB1	PSMC4	BID	BIRC3	VIM	FAS	BAK1	DAPK2	CDH1	PSMA4	DSG2	CASP8	PRKCQ	ROCK1	PSME4	ARHGAP10	TP63	TP73	PKP1	BAX	PSMC5	ADD1	DNM1L	PPP1R13B	DYNLL1	PSME1	CLSPN	PSMD5	DSP	PSMD8	MAPK1	GZMB	PSMC6	PSMA3	PSMC1	PSMB5	ACIN1	PSMA6	PSME2	PSMA7	E2F1	PSMD10	XIAP	BMX	STK24	TRADD
REACTOME_REGULATION_OF_TNFR1_SIGNALING	http://www.gsea-msigdb.org/gsea/msigdb/cards/REACTOME_REGULATION_OF_TNFR1_SIGNALING	SPPL2B	BIRC3	USP2	TRAF1	CASP8	TNFRSF1A	CYLD	RNF31	XIAP	TRADD	IKBKB	CLIP3	TAX1BP1	BIRC2	MADD	USP4	TNFAIP3	RBCK1	TRAF2	RIPK1	SPPL2A	USP21	RPS27A	UBC	OTULIN	UBB	SHARPIN	RACK1	CHUK	UBA52	TNF	OTUD7B	IKBKG
REACTOME_TNFR1_INDUCED_NFKAPPAB_SIGNALING_PATHWAY	http://www.gsea-msigdb.org/gsea/msigdb/cards/REACTOME_TNFR1_INDUCED_NFKAPPAB_SIGNALING_PATHWAY	BIRC3	USP2	TAB2	TRAF1	TNFRSF1A	CYLD	RNF31	TAB1	XIAP	TRADD	IKBKB	BIRC2	USP4	TNFAIP3	RBCK1	TRAF2	MAP3K7	RIPK1	USP21	RPS27A	UBC	TAB3	UBB	SHARPIN	RACK1	CHUK	UBA52	TNF	OTUD7B	IKBKG
REACTOME_HEDGEHOG_LIGAND_BIOGENESIS	http://www.gsea-msigdb.org/gsea/msigdb/cards/REACTOME_HEDGEHOG_LIGAND_BIOGENESIS	PSMB1	PSMC4	PSMA4	HHAT	PSME4	ERLEC1	SEL1L	DERL2	PSMC5	PSME1	PSMD5	PSMD8	PSMC6	PSMA3	PSMC1	PSMB5	PSMA6	PSME2	PSMA7	PSMD10	PSMD7	PSMA2	PSMD3	PSMD11	PSMD9	PSMD14	PSMF1	PSMB2	SEM1	PSMA1	PSME3	OS9	PSMB7	DHH	DISP2	PSMB6	PSMA5	RPS27A	UBC	ADAM17	PSMA8	PSMD4	PSMB4	PSMC2	SYVN1	IHH	PSMD6	SHH
REACTOME_SIGNALING_BY_HEDGEHOG	http://www.gsea-msigdb.org/gsea/msigdb/cards/REACTOME_SIGNALING_BY_HEDGEHOG	PRKAR2B	PSMB1	FUZ	MKS1	PSMC4	IFT88	CUL3	PSMA4	OFD1	HHAT	CUL1	CDON	PSME4	ERLEC1	SEL1L	PRKACA	EVC	DERL2	GLI2	TUBA3D	TULP3	ADCY2	ITCH	GSK3B	PSMC5	GNAS	PSME1	PSMD5	PSMD8	RBX1	PSMC6	PSMA3	PSMC1	PSMB5	PSMA6	PSME2	IFT52	TUBB1	PSMA7	PSMD10	PSMD7	RPGRIP1L	TUBB4A	IQCE	GLI3	PSMA2	SUFU	PSMD3
REACTOME_SYNTHESIS_OF_DIPHTHAMIDE_EEF2	http://www.gsea-msigdb.org/gsea/msigdb/cards/REACTOME_SYNTHESIS_OF_DIPHTHAMIDE_EEF2	DPH1	DPH5	DPH2	DPH6	DPH7	DPH3	EEF2	DNAJC24
REACTOME_MISMATCH_REPAIR	http://www.gsea-msigdb.org/gsea/msigdb/cards/REACTOME_MISMATCH_REPAIR	POLD1	MLH1	POLD3	MSH2	LIG1	RPA3	POLD2	MSH3	MSH6	RPA2	PMS2	RPA1	PCNA	EXO1	POLD4
REACTOME_SIGNALING_BY_RETINOIC_ACID	http://www.gsea-msigdb.org/gsea/msigdb/cards/REACTOME_SIGNALING_BY_RETINOIC_ACID	CYP26B1	PDK4	PDK2	PDK3	RDH11	DHRS9	RARB	DLD	CYP26A1	CPT1A	PDHX	PPARD	ALDH8A1	RDH10	ALDH1A2	RARA	PDHA1	RDH5	RDH16	RXRG	CRABP2	DLAT	PDK1	DHRS4	RDH13	DHRS3	PDHA2	FABP5	ALDH1A1	CRABP1	PDHB	SDR16C5	RARG	ALDH1A3	RXRA	CYP26C1	ADH1A	AKR1C3	ADH4	RXRB	CPT1B	RDH14	ADH1C
REACTOME_RELEASE_OF_HH_NP_FROM_THE_SECRETING_CELL	http://www.gsea-msigdb.org/gsea/msigdb/cards/REACTOME_RELEASE_OF_HH_NP_FROM_THE_SECRETING_CELL	DHH	DISP2	ADAM17	IHH	SHH	SCUBE2	GPC5	NOTUM
REACTOME_RA_BIOSYNTHESIS_PATHWAY	http://www.gsea-msigdb.org/gsea/msigdb/cards/REACTOME_RA_BIOSYNTHESIS_PATHWAY	CYP26B1	RDH11	DHRS9	CYP26A1	ALDH8A1	RDH10	ALDH1A2	RDH5	RDH16	DHRS4	RDH13	DHRS3	ALDH1A1	CRABP1	SDR16C5	ALDH1A3	CYP26C1	ADH1A	AKR1C3	ADH4	RDH14	ADH1C
REACTOME_MITOCHONDRIAL_TRANSLATION	http://www.gsea-msigdb.org/gsea/msigdb/cards/REACTOME_MITOCHONDRIAL_TRANSLATION	MRPS10	MRPL43	MRPS35	MRPS24	MRPS34	MRPL22	MTIF2	MRPL28	MRPS33	MRPS18A	MRPS31	MTFMT	MRPL4	MRPL32	MRPL27	MRPL51	MTRF1L	MRPL18	MRPL2	MRPS30	MRPS27	MRPL3	MRPL19	MRPL37	MRPS15	MRPS14	MTIF3	MRPS2	TSFM	MRPS7	MRPS26	MRPS12	MRPL34	MRPS25	PTCD3	MRPL35	ERAL1	DAP3	MRPS36	MRPL44	MRPS9	MRPL47	MRPL50	MRPL15	MRPL24	MRPL9	MRPS5	MRPS28
REACTOME_NEGATIVE_REGULATION_OF_TCF_DEPENDENT_SIGNALING_BY_DVL_INTERACTING_PROTEINS	http://www.gsea-msigdb.org/gsea/msigdb/cards/REACTOME_NEGATIVE_REGULATION_OF_TCF_DEPENDENT_SIGNALING_BY_DVL_INTERACTING_PROTEINS	DVL2	CCDC88C	DVL1	DVL3	CXXC4
REACTOME_DISEASES_OF_MISMATCH_REPAIR_MMR	http://www.gsea-msigdb.org/gsea/msigdb/cards/REACTOME_DISEASES_OF_MISMATCH_REPAIR_MMR	MLH1	MSH2	MSH3	MSH6	PMS2
REACTOME_AFLATOXIN_ACTIVATION_AND_DETOXIFICATION	http://www.gsea-msigdb.org/gsea/msigdb/cards/REACTOME_AFLATOXIN_ACTIVATION_AND_DETOXIFICATION	MGST1	DPEP1	AKR7A2	MGST2	GGT5	GGT1	CYP3A5	GGT7	ACY3	CYP1A2	DPEP3	MGST3	CYP3A4	AKR7A3	DPEP2	GGT6	CYP2A13	AKR7L	ACY1
REACTOME_ORGANIC_CATION_TRANSPORT	http://www.gsea-msigdb.org/gsea/msigdb/cards/REACTOME_ORGANIC_CATION_TRANSPORT	SLC22A16	SLC22A18	SLC22A2	SLC22A3	RUNX1	SLC22A15	SLC22A1	SLC22A4	SLC22A5	RSC1A1
REACTOME_METABOLISM_OF_LIPIDS	http://www.gsea-msigdb.org/gsea/msigdb/cards/REACTOME_METABOLISM_OF_LIPIDS	NFYA	CYP51A1	MTMR7	NDUFAB1	ACSM3	CREBBP	TSPOAP1	PON1	CROT	ABCB4	GDE1	AC003665.1	AGK	ALDH3B1	ARSD	PNPLA4	MED24	STARD3NL	ABHD5	PIK3C2A	MBTPS2	NR1H4	ELOVL5	ALOX5	DPEP1	AGPS	CYP24A1	OSBPL5	ALAS1	NR1H3	AGPAT4	PNPLA6	CYP46A1	PI4K2B	INPP4A	MED17	HEXB	PIK3CB	PLEKHA5	MSMO1	THRAP3	GALC	TBXAS1	ACAA1	ARSF	DGAT2	SPHK2	MED29
REACTOME_PHASE_4_RESTING_MEMBRANE_POTENTIAL	http://www.gsea-msigdb.org/gsea/msigdb/cards/REACTOME_PHASE_4_RESTING_MEMBRANE_POTENTIAL	KCNK2	KCNK16	KCNK6	KCNK10	KCNJ2	KCNK15	KCNK17	KCNK1	KCNK13	KCNK5	KCNJ4	KCNK9	KCNK3	KCNK7	KCNJ14	KCNK4	KCNJ12	KCNK12	KCNK18
REACTOME_PHASE_3_RAPID_REPOLARISATION	http://www.gsea-msigdb.org/gsea/msigdb/cards/REACTOME_PHASE_3_RAPID_REPOLARISATION	KCNQ1	KCNH2	AKAP9	KCNE4	KCNE2	KCNE3	KCNE5	KCNE1
REACTOME_CARDIAC_CONDUCTION	http://www.gsea-msigdb.org/gsea/msigdb/cards/REACTOME_CARDIAC_CONDUCTION	CACNG3	SCN4A	CACNA2D2	WWTR1	ATP1A2	KCNQ1	KCNH2	CAMK2B	ATP2B4	HIPK2	CACNB1	ATP2B3	ABCC9	ATP1B3	CAMK2A	ATP2B1	PRKACA	ATP2A3	SRI	CACNG5	CACNG4	CACNA1S	KCNK2	TBX5	NOS1	FXYD3	KCNK16	ITPR3	KCNK6	KCNK10	SLC8A3	CACNA1F	KCND1	FGF14	DMPK	ATP1A3	CACNG7	SCN1B	CACNG1	RANGRF	KAT2B	FGF12	KCNIP3	SLC8A2	CASQ2	FKBP1B	KCNIP2	ITPR2
REACTOME_PHASE_0_RAPID_DEPOLARISATION	http://www.gsea-msigdb.org/gsea/msigdb/cards/REACTOME_PHASE_0_RAPID_DEPOLARISATION	CACNG3	SCN4A	CACNA2D2	CAMK2B	CACNB1	CAMK2A	CACNG5	CACNG4	CACNA1S	CACNA1F	FGF14	CACNG7	SCN1B	CACNG1	RANGRF	FGF12	FGF13	CACNG6	SCN2A	SCN7A	CACNG8	SCN1A	CAMK2D	CAMK2G	SCN2B	CACNA2D4	CACNA1C	SCN3A	CACNA2D1	CACNA1D	CACNA2D3	FGF11	CACNB2	SCN3B	CACNG2	CACNB3	SCN11A	SCN9A	SCN4B	CACNB4	SCN5A	SCN10A	SCN8A	CALM1
REACTOME_PHASE_2_PLATEAU_PHASE	http://www.gsea-msigdb.org/gsea/msigdb/cards/REACTOME_PHASE_2_PLATEAU_PHASE	CACNG3	CACNA2D2	KCNQ1	CACNB1	CACNG5	CACNG4	CACNA1S	CACNA1F	CACNG7	CACNG1	AKAP9	CACNG6	CACNG8	CACNA2D4	CACNA1C	KCNE4	CACNA2D1	CACNA1D	CACNA2D3	KCNE2	CACNB2	CACNG2	CACNB3	KCNE3	KCNE5	KCNE1	CACNB4
REACTOME_PHASE_1_INACTIVATION_OF_FAST_NAPLUS_CHANNELS	http://www.gsea-msigdb.org/gsea/msigdb/cards/REACTOME_PHASE_1_INACTIVATION_OF_FAST_NAPLUS_CHANNELS	KCND1	KCNIP3	KCNIP2	KCND3	KCNIP1	KCND2	KCNIP4
REACTOME_TRANSCRIPTIONAL_REGULATION_BY_SMALL_RNAS	http://www.gsea-msigdb.org/gsea/msigdb/cards/REACTOME_TRANSCRIPTIONAL_REGULATION_BY_SMALL_RNAS	POLR2J	NUP160	POLR2B	TPR	NDC1	NUP133	NUP37	SEH1L	TNRC6A	AGO1	NUP50	AAAS	NUP188	POLR2E	POLR2F	RAE1	NUP93	POLR2C	POLR2I	H2AFV	NUP88	NUP98	NUP107	NUP155	NUP43	AGO2	HIST1H2BJ	NUP153	NUP85	NUP214	NUP210	RAN	H3F3B	IPO8	NUPL2	NUP54	NUP58	POLR2D	HIST1H2BA	POLR2K	RANBP2	NUP205	SEC13	HIST1H2BD	HIST1H4H	NUP35	H3F3A	POLR2H
REACTOME_PHYSIOLOGICAL_FACTORS	http://www.gsea-msigdb.org/gsea/msigdb/cards/REACTOME_PHYSIOLOGICAL_FACTORS	WWTR1	HIPK2	TBX5	KAT2B	GATA4	CORIN	NPR2	NPPC	HIPK1	NPR1	NPPA	NKX2-5
REACTOME_ION_HOMEOSTASIS	http://www.gsea-msigdb.org/gsea/msigdb/cards/REACTOME_ION_HOMEOSTASIS	ATP1A2	CAMK2B	ATP2B4	ATP2B3	ABCC9	ATP1B3	CAMK2A	ATP2B1	PRKACA	ATP2A3	SRI	NOS1	FXYD3	ITPR3	SLC8A3	DMPK	ATP1A3	SLC8A2	CASQ2	FKBP1B	ITPR2	ATP1B2	TNNI3	ATP1A4	FXYD6	FXYD2	ATP1B1	CASQ1	TRPC1	CAMK2D	CAMK2G	FXYD4	ITPR1	CLIC2	ATP2B2	ORAI2	ATP1A1	STIM1	AHCYL1	SLN	ATP2A2	SLC8A1	TRDN	KCNJ11	RYR1	ATP2A1	ASPH	PLN
REACTOME_METABOLIC_DISORDERS_OF_BIOLOGICAL_OXIDATION_ENZYMES	http://www.gsea-msigdb.org/gsea/msigdb/cards/REACTOME_METABOLIC_DISORDERS_OF_BIOLOGICAL_OXIDATION_ENZYMES	GCLC	CYP26B1	FMO3	CYP24A1	GCLM	TBXAS1	GGT1	GSS	AHCY	CYP27B1	POMC	SLC35D1	CYP27A1	TPMT	FDX1	CYP19A1	CYP1B1	CYP11A1	CYP17A1	MAT1A	CYP2U1	CYP11B1	FDXR	CYP4F22	CYP7B1	OPLAH	CYP11B2	MC2R	CYP2R1	CYP26C1	MAOA	CYP21A2	UGT1A1	ACY1	UGT1A4	FDX2
REACTOME_PIWI_INTERACTING_RNA_PIRNA_BIOGENESIS	http://www.gsea-msigdb.org/gsea/msigdb/cards/REACTOME_PIWI_INTERACTING_RNA_PIRNA_BIOGENESIS	POLR2J	POLR2B	MOV10L1	FKBP6	HSP90AA1	TDRD1	POLR2E	POLR2F	POLR2C	POLR2I	PIWIL1	PIWIL4	MAEL	POLR2D	POLR2K	DDX4	ASZ1	TDRD9	HENMT1	POLR2H	POLR2G	AC008736.1	POLR2L	PLD6	TDRD6	POLR2A	TDRKH	MYBL1	PIWIL2
REACTOME_IKBA_VARIANT_LEADS_TO_EDA_ID	http://www.gsea-msigdb.org/gsea/msigdb/cards/REACTOME_IKBA_VARIANT_LEADS_TO_EDA_ID	NFKB2	NFKBIA	IKBKB	NFKB1	RELA	CHUK	IKBKG
REACTOME_IRAK4_DEFICIENCY_TLR2_4	http://www.gsea-msigdb.org/gsea/msigdb/cards/REACTOME_IRAK4_DEFICIENCY_TLR2_4	BTK	CD36	TLR4	TLR2	TIRAP	LY96	CD14	MYD88	TLR1	TLR6	IRAK4
REACTOME_DECTIN_1_MEDIATED_NONCANONICAL_NF_KB_SIGNALING	http://www.gsea-msigdb.org/gsea/msigdb/cards/REACTOME_DECTIN_1_MEDIATED_NONCANONICAL_NF_KB_SIGNALING	MAP3K14	PSMB1	PSMC4	PSMA4	CUL1	PSME4	FBXW11	NFKB2	PSMC5	PSME1	PSMD5	PSMD8	PSMC6	PSMA3	PSMC1	PSMB5	PSMA6	PSME2	PSMA7	PSMD10	CCL22	CCL17	PSMD7	RELB	PSMA2	PSMD3	PSMD11	PSMD9	SKP1	PSMD14	PSMF1	PSMB2	SEM1	PSMA1	UBE2M	PSME3	PSMB7	PSMB6	PSMA5	RPS27A	UBA3	UBC	PSMA8	PSMD4	PSMB4	PSMC2	PSMD6	PSMC3
REACTOME_CLEC7A_DECTIN_1_INDUCES_NFAT_ACTIVATION	http://www.gsea-msigdb.org/gsea/msigdb/cards/REACTOME_CLEC7A_DECTIN_1_INDUCES_NFAT_ACTIVATION	NFATC3	ITPR3	NFATC2	PPP3CB	ITPR2	NFATC1	PPP3CA	ITPR1	AHCYL1	CALM1	PPP3R1
REACTOME_CLEC7A_DECTIN_1_SIGNALING	http://www.gsea-msigdb.org/gsea/msigdb/cards/REACTOME_CLEC7A_DECTIN_1_SIGNALING	MAP3K14	PSMB1	PSMC4	PSMA4	CUL1	TAB2	CASP8	PSME4	UBE2D1	NFATC3	FBXW11	NFKB2	PSMC5	PSME1	PSMD5	ITPR3	PSMD8	CDC34	TAB1	PSMC6	PSMA3	PSMC1	PSMB5	PSMA6	NFKBIA	PSME2	NFATC2	PSMA7	PSMD10	CCL22	CCL17	PSMD7	PYCARD	IKBKB	RELB	PSMA2	PPP3CB	PSMD3	PSMD11	NFKB1	PSMD9	SKP1	PSMD14	ITPR2	IL1B	PSMF1	PSMB2	SEM1
REACTOME_DISEASES_ASSOCIATED_WITH_GLYCOSYLATION_PRECURSOR_BIOSYNTHESIS	http://www.gsea-msigdb.org/gsea/msigdb/cards/REACTOME_DISEASES_ASSOCIATED_WITH_GLYCOSYLATION_PRECURSOR_BIOSYNTHESIS	DPM1	CTSA	PGM1	GALK1	GALE	DHDDS	SRD5A3	DPM2	PMM2	NUS1	GNE	GLB1	DOLK	MPI	DPM3	GFPT1	NEU1	GALT
REACTOME_ORGANIC_ANION_TRANSPORT	http://www.gsea-msigdb.org/gsea/msigdb/cards/REACTOME_ORGANIC_ANION_TRANSPORT	SLC22A7	SLC22A8	SLC22A11	SLC22A12	SLC22A6
REACTOME_DEGRADATION_OF_GLI1_BY_THE_PROTEASOME	http://www.gsea-msigdb.org/gsea/msigdb/cards/REACTOME_DEGRADATION_OF_GLI1_BY_THE_PROTEASOME	PSMB1	PSMC4	PSMA4	CUL1	PSME4	PRKACA	ITCH	PSMC5	PSME1	PSMD5	PSMD8	RBX1	PSMC6	PSMA3	PSMC1	PSMB5	PSMA6	PSME2	PSMA7	PSMD10	PSMD7	PSMA2	SUFU	PSMD3	PSMD11	PSMD9	GLI1	SKP1	PSMD14	PSMF1	PSMB2	SEM1	PSMA1	PSME3	NUMB	PSMB7	PSMB6	PRKACB	PSMA5	RPS27A	UBC	PSMA8	PSMD4	PSMB4	PSMC2	PSMD6	PRKACG	PSMC3
REACTOME_HEDGEHOG_OFF_STATE	http://www.gsea-msigdb.org/gsea/msigdb/cards/REACTOME_HEDGEHOG_OFF_STATE	PRKAR2B	PSMB1	FUZ	MKS1	PSMC4	IFT88	PSMA4	OFD1	CUL1	PSME4	PRKACA	GLI2	TUBA3D	TULP3	ADCY2	ITCH	GSK3B	PSMC5	GNAS	PSME1	PSMD5	PSMD8	RBX1	PSMC6	PSMA3	PSMC1	PSMB5	PSMA6	PSME2	IFT52	TUBB1	PSMA7	PSMD10	PSMD7	RPGRIP1L	TUBB4A	GLI3	PSMA2	SUFU	PSMD3	PSMD11	PRKAR1A	PSMD9	GLI1	SKP1	CSNK1A1	PRKAR2A	IFT57
REACTOME_CILIUM_ASSEMBLY	http://www.gsea-msigdb.org/gsea/msigdb/cards/REACTOME_CILIUM_ASSEMBLY	PRKAR2B	MARK4	PAFAH1B1	PKD1	MKS1	IFT88	OFD1	CC2D2A	SDCCAG8	IFT80	EXOC5	CNGB1	PRKACA	NDE1	CLASP1	TUBA3D	KIFAP3	DYNC1I2	PCM1	HSP90AA1	HSPB11	TNPO1	KIF3C	DYNLL1	RAB11FIP3	EXOC1	HAUS4	HDAC6	IFT74	IFT27	TRIP11	NINL	IFT52	TUBB1	KIF3B	MAPRE1	CEP76	CEP192	RP2	CLUAP1	RPGRIP1L	CCP110	RAB11A	CEP152	TUBB4A	PPP2R1A	TTC26	CEP41
REACTOME_ABC_TRANSPORTER_DISORDERS	http://www.gsea-msigdb.org/gsea/msigdb/cards/REACTOME_ABC_TRANSPORTER_DISORDERS	CFTR	ABCB4	ABCC8	PSMB1	PSMC4	ABCC2	PSMA4	PSME4	ERLEC1	ABCC9	SEL1L	DERL2	ABCB11	PSMC5	ABCC6	PSME1	PSMD5	PSMD8	DERL3	PSMC6	PSMA3	PSMC1	PSMB5	PSMA6	PSME2	PSMA7	PSMD10	ABCD1	PSMD7	PSMA2	ERLIN1	PSMD3	PSMD11	PSMD9	PSMD14	ABCB6	APOA1	ABCD4	PSMF1	PSMB2	SEM1	PSMA1	PSME3	OS9	PSMB7	DERL1	ABCG5	RNF185
REACTOME_SLC_TRANSPORTER_DISORDERS	http://www.gsea-msigdb.org/gsea/msigdb/cards/REACTOME_SLC_TRANSPORTER_DISORDERS	SLC4A1	SLC7A9	NUP160	TPR	CP	NDC1	NUP133	SLC12A3	SLC24A1	SLC12A1	NUP37	SLC1A3	SLC4A4	GCKR	SEH1L	HEPH	SLC26A4	SLC26A3	NUP50	AAAS	NUP188	SLC5A1	RAE1	AVP	SLC35A2	NUP93	SLC6A2	SLC5A5	GCK	SLC1A1	NUP88	SLC2A9	SLC22A18	NUP98	SLC11A2	NUP107	SLCO1B3	RHAG	NUP155	SLC5A7	SLC2A1	SLC35A3	SLC17A5	NUP43	NUP153	NUP85	NUP214	AVPR2
REACTOME_DEFECTIVE_TPR_MAY_CONFER_SUSCEPTIBILITY_TOWARDS_THYROID_PAPILLARY_CARCINOMA_TPC	http://www.gsea-msigdb.org/gsea/msigdb/cards/REACTOME_DEFECTIVE_TPR_MAY_CONFER_SUSCEPTIBILITY_TOWARDS_THYROID_PAPILLARY_CARCINOMA_TPC	NUP160	TPR	NDC1	NUP133	NUP37	GCKR	SEH1L	NUP50	AAAS	NUP188	RAE1	NUP93	GCK	NUP88	NUP98	NUP107	NUP155	NUP43	NUP153	NUP85	NUP214	NUP210	NUPL2	NUP54	NUP58	RANBP2	NUP205	SEC13	NUP35	POM121	NUP62	POM121C
REACTOME_DISORDERS_OF_TRANSMEMBRANE_TRANSPORTERS	http://www.gsea-msigdb.org/gsea/msigdb/cards/REACTOME_DISORDERS_OF_TRANSMEMBRANE_TRANSPORTERS	CFTR	SLC4A1	ABCB4	ABCC8	PSMB1	PSMC4	SLC7A9	ABCC2	NUP160	PSMA4	TPR	CP	NDC1	PSME4	ERLEC1	NUP133	ABCC9	SLC12A3	SEL1L	DERL2	ABCB11	SLC24A1	SLC12A1	NUP37	SLC1A3	SLC4A4	GCKR	SEH1L	PSMC5	HEPH	SLC26A4	SLC26A3	ABCC6	PSME1	NUP50	AAAS	PSMD5	NUP188	PSMD8	DERL3	SLC5A1	PSMC6	PSMA3	PSMC1	PSMB5	PSMA6	PSME2	RAE1
REACTOME_ACTIVATION_OF_HOX_GENES_DURING_DIFFERENTIATION	http://www.gsea-msigdb.org/gsea/msigdb/cards/REACTOME_ACTIVATION_OF_HOX_GENES_DURING_DIFFERENTIATION	POLR2J	CREBBP	PAX6	POLR2B	KMT2C	EED	RARB	PIAS2	POLR2E	POLR2F	EP300	YY1	RBBP7	CTCF	POLR2C	POLR2I	H2AFV	HOXA1	HOXA2	HOXA3	EZH2	CNOT6	RBBP5	HOXB3	HOXB1	EGR2	NCOA3	HIST1H2BJ	HOXD1	HOXD3	AJUBA	ASH2L	RARA	H3F3B	NCOR1	MEIS1	POLR2D	CNOT9	HIST1H2BA	KDM6A	POLR2K	PAXIP1	HIST1H2BD	HIST1H4H	PKNOX1	RBBP4	H3F3A	POLR2H
REACTOME_ANCHORING_OF_THE_BASAL_BODY_TO_THE_PLASMA_MEMBRANE	http://www.gsea-msigdb.org/gsea/msigdb/cards/REACTOME_ANCHORING_OF_THE_BASAL_BODY_TO_THE_PLASMA_MEMBRANE	PRKAR2B	MARK4	PAFAH1B1	MKS1	OFD1	CC2D2A	SDCCAG8	PRKACA	NDE1	CLASP1	DYNC1I2	PCM1	HSP90AA1	DYNLL1	HAUS4	NINL	MAPRE1	CEP76	CEP192	RPGRIP1L	CCP110	RAB11A	CEP152	TUBB4A	PPP2R1A	CEP41	B9D1	YWHAE	CEP164	CEP72	CEP70	ALMS1	NEK2	CNTRL	TCTN3	CEP89	B9D2	CEP250	RAB3IP	TUBA4A	AKAP9	TTBK2	HAUS8	TUBG1	NPHP4	CEP162	AHI1	ODF2
REACTOME_VXPX_CARGO_TARGETING_TO_CILIUM	http://www.gsea-msigdb.org/gsea/msigdb/cards/REACTOME_VXPX_CARGO_TARGETING_TO_CILIUM	PKD1	EXOC5	CNGB1	RAB11FIP3	EXOC1	RAB11A	GBF1	EXOC2	EXOC8	PKD2	RAB3IP	EXOC4	CNGA4	EXOC6	ASAP1	RHO	RAB8A	ARF4	EXOC3	EXOC7	CNGA2
REACTOME_CARGO_TRAFFICKING_TO_THE_PERICILIARY_MEMBRANE	http://www.gsea-msigdb.org/gsea/msigdb/cards/REACTOME_CARGO_TRAFFICKING_TO_THE_PERICILIARY_MEMBRANE	PKD1	EXOC5	CNGB1	RAB11FIP3	EXOC1	RP2	RAB11A	GBF1	EXOC2	ARL6	NPHP3	CCT4	EXOC8	PKD2	TCP1	BBS9	BBS2	MKKS	RAB3IP	MCHR1	SMO	EXOC4	CNGA4	ARL3	EXOC6	BBS7	BBS4	INPP5E	CCT5	ASAP1	CCT8	PDE6D	BBS5	CCT3	LZTFL1	RHO	TTC8	CCT2	RAB8A	ARF4	ARL13B	BBS1	UNC119B	BBS10	EXOC3	BBS12	EXOC7	CNGA2
REACTOME_BBSOME_MEDIATED_CARGO_TARGETING_TO_CILIUM	http://www.gsea-msigdb.org/gsea/msigdb/cards/REACTOME_BBSOME_MEDIATED_CARGO_TARGETING_TO_CILIUM	ARL6	CCT4	TCP1	BBS9	BBS2	MKKS	RAB3IP	MCHR1	SMO	BBS7	BBS4	CCT5	CCT8	BBS5	CCT3	LZTFL1	TTC8	CCT2	BBS1	BBS10	BBS12	BBIP1	SSTR3
REACTOME_INTRAFLAGELLAR_TRANSPORT	http://www.gsea-msigdb.org/gsea/msigdb/cards/REACTOME_INTRAFLAGELLAR_TRANSPORT	IFT88	IFT80	TUBA3D	KIFAP3	HSPB11	TNPO1	KIF3C	DYNLL1	IFT74	IFT27	TRIP11	IFT52	TUBB1	KIF3B	CLUAP1	TUBB4A	TTC26	IFT20	IFT57	KIF17	IFT46	WDR35	WDR34	IFT43	IFT81	TUBA1B	TTC21B	DYNLRB1	WDR60	TUBA4A	IFT22	KIF3A	TUBB2A	TUBB2B	IFT172	DYNC2LI1	TCTEX1D1	WDR19	IFT122	TUBA1A	TUBA1C	DYNLRB2	TUBB6	TCTE3	DYNC2H1	IFT140	TUBB4B	TTC30B
REACTOME_DECTIN_2_FAMILY	http://www.gsea-msigdb.org/gsea/msigdb/cards/REACTOME_DECTIN_2_FAMILY	FYN	CLEC4A	MUC5B	CLEC10A	MUC4	FCER1G	SYK	CLEC4E	CLEC4D	MUC15	MUC17	MUC3A	MUC7	MUCL1	MUC13	MUC20	MUC16	MUC6	MUC1	PLCG2	CLEC4C	MUC21	MUC12	CLEC6A	MUC5AC	LYN
REACTOME_C_TYPE_LECTIN_RECEPTORS_CLRS	http://www.gsea-msigdb.org/gsea/msigdb/cards/REACTOME_C_TYPE_LECTIN_RECEPTORS_CLRS	CREBBP	MAP3K14	PSMB1	FYN	PSMC4	PSMA4	CUL1	TAB2	CASP8	PSME4	PRKACA	UBE2D1	NFATC3	FBXW11	ICAM3	NFKB2	PAK3	PSMC5	CD209	PSME1	PSMD5	ITPR3	PSMD8	CDC34	TAB1	EP300	PSMC6	PSMA3	PSMC1	RPS6KA5	PSMB5	PSMA6	NFKBIA	PSME2	NFATC2	PSMA7	PSMD10	CCL22	CCL17	PSMD7	PYCARD	IKBKB	RELB	PSMA2	PPP3CB	PSMD3	ICAM2	PSMD11
REACTOME_CD209_DC_SIGN_SIGNALING	http://www.gsea-msigdb.org/gsea/msigdb/cards/REACTOME_CD209_DC_SIGN_SIGNALING	CREBBP	FYN	PRKACA	ICAM3	PAK3	CD209	EP300	RPS6KA5	RELB	ICAM2	NFKB1	RAF1	KRAS	PRKACB	PAK1	PRKACG	RELA	HRAS	PAK2	NRAS	LYN
REACTOME_TRAFFICKING_OF_MYRISTOYLATED_PROTEINS_TO_THE_CILIUM	http://www.gsea-msigdb.org/gsea/msigdb/cards/REACTOME_TRAFFICKING_OF_MYRISTOYLATED_PROTEINS_TO_THE_CILIUM	RP2	NPHP3	ARL3	UNC119B	CYS1
REACTOME_RHO_GTPASES_ACTIVATE_PKNS	http://www.gsea-msigdb.org/gsea/msigdb/cards/REACTOME_RHO_GTPASES_ACTIVATE_PKNS	KDM1A	PPP1R12A	PKN2	RHOA	PPP1R12B	MYL6	MYH9	MYL9	MYH14	H2AFV	KDM4C	YWHAE	MYL12B	PKN1	HIST1H2BJ	YWHAH	H3F3B	MYH10	MYH11	YWHAQ	RAC1	NCOA2	PDPK1	KLK3	RHOB	HIST1H2BA	PAK1	RHOC	HIST1H2BD	CDC25C	HIST1H4H	PKN3	H3F3A	H2AFZ	YWHAZ	YWHAB	PPP1R14A	KLK2	AR	YWHAG	SFN	HIST1H2AC	HIST1H2BC	HIST2H3D	HIST2H2AC	HIST2H2BE	HIST1H2BL	H2AFX
REACTOME_ACTIVATED_PKN1_STIMULATES_TRANSCRIPTION_OF_AR_ANDROGEN_RECEPTOR_REGULATED_GENES_KLK2_AND_KLK3	http://www.gsea-msigdb.org/gsea/msigdb/cards/REACTOME_ACTIVATED_PKN1_STIMULATES_TRANSCRIPTION_OF_AR_ANDROGEN_RECEPTOR_REGULATED_GENES_KLK2_AND_KLK3	KDM1A	H2AFV	KDM4C	PKN1	HIST1H2BJ	H3F3B	NCOA2	KLK3	HIST1H2BA	HIST1H2BD	HIST1H4H	H3F3A	H2AFZ	KLK2	AR	HIST1H2AC	HIST1H2BC	HIST2H3D	HIST2H2AC	HIST2H2BE	HIST1H2BL	H2AFX	HIST1H2AD	HIST3H2BB	HIST1H4C	HIST1H3J	HIST1H4J	HIST1H3D	HIST4H4	HIST1H2BK	HIST2H3C	HIST2H2AA3	HIST2H3A	HIST1H2BN	H2BFS	H2AFJ	HIST2H4B	HIST2H4A	HIST2H2AA4	HIST1H4K	HIST1H2BM	HIST1H2BG	HIST1H3G	H2AFB1	HIST1H2BE	HIST1H4F	HIST1H2BO	HIST1H3E
REACTOME_RHO_GTPASES_ACTIVATE_CIT	http://www.gsea-msigdb.org/gsea/msigdb/cards/REACTOME_RHO_GTPASES_ACTIVATE_CIT	PPP1R12A	RHOA	PPP1R12B	MYL6	MYH9	MYL9	MYH14	CDKN1B	KIF14	MYL12B	CIT	DLG4	MYH10	MYH11	RAC1	RHOB	RHOC	PRC1	PPP1CB
REACTOME_RHO_GTPASES_ACTIVATE_KTN1	http://www.gsea-msigdb.org/gsea/msigdb/cards/REACTOME_RHO_GTPASES_ACTIVATE_KTN1	RHOA	CDC42	KLC3	KLC1	KTN1	RAC1	KLC4	KIF5A	KIF5B	KLC2	RHOG
REACTOME_RHO_GTPASES_ACTIVATE_IQGAPS	http://www.gsea-msigdb.org/gsea/msigdb/cards/REACTOME_RHO_GTPASES_ACTIVATE_IQGAPS	CDH1	CTNNA1	CDC42	ACTB	TUBA3D	TUBB1	TUBB4A	TUBA1B	TUBA4A	CLIP1	MEN1	RAC1	TUBB2A	TUBB2B	IQGAP1	IQGAP2	TUBA3E	TUBA1A	TUBA1C	CTNNB1	TUBB6	TUBAL3	TUBA8	IQGAP3	ACTG1	TUBB4B	TUBA3C	CALM1	TUBA4B	TUBB3	TUBB8
REACTOME_TNFR1_MEDIATED_CERAMIDE_PRODUCTION	http://www.gsea-msigdb.org/gsea/msigdb/cards/REACTOME_TNFR1_MEDIATED_CERAMIDE_PRODUCTION	NSMAF	TNFRSF1A	SMPD3	SMPD2	RACK1	TNF
REACTOME_RHO_GTPASES_ACTIVATE_ROCKS	http://www.gsea-msigdb.org/gsea/msigdb/cards/REACTOME_RHO_GTPASES_ACTIVATE_ROCKS	PPP1R12A	RHOA	ROCK1	PPP1R12B	MYL6	MYH9	MYL9	MYH14	LIMK1	MYL12B	MYH10	MYH11	ROCK2	RHOB	PAK1	RHOC	CFL1	LIMK2	PPP1CB
REACTOME_RHO_GTPASES_ACTIVATE_PAKS	http://www.gsea-msigdb.org/gsea/msigdb/cards/REACTOME_RHO_GTPASES_ACTIVATE_PAKS	PPP1R12A	MYLK	CDC42	PPP1R12B	PAK3	CTTN	MYL6	MYH9	MYL9	MYH14	LIMK1	MYL12B	MYH10	MYH11	RAC1	PAK1	PAK2	NF2	FLNA	CALM1	PPP1CB
REACTOME_TP53_REGULATES_METABOLIC_GENES	http://www.gsea-msigdb.org/gsea/msigdb/cards/REACTOME_TP53_REGULATES_METABOLIC_GENES	RRAGD	RRM2B	TP63	TIGAR	TNRC6C	SESN1	RRAGB	TNRC6A	AGO1	TNRC6B	TSC2	GSR	GPI	AKT2	RHEB	PRKAG2	YWHAE	LAMTOR3	PRKAB1	COX6A1	GLS	PRKAG3	COX7A2L	LAMTOR2	AKT3	PRDX1	AGO2	AGO3	COX6B1	PRDX5	COX7C	YWHAH	SESN2	COX4I1	COX7B	PRKAB2	PRKAA1	SCO1	COX16	LAMTOR5	YWHAQ	AGO4	GLS2	COX5B	TACO1	TXN	LRPPRC	TP53
REACTOME_LIGAND_RECEPTOR_INTERACTIONS	http://www.gsea-msigdb.org/gsea/msigdb/cards/REACTOME_LIGAND_RECEPTOR_INTERACTIONS	CDON	DHH	BOC	IHH	HHIP	SHH	GAS1	PTCH1
REACTOME_HEDGEHOG_ON_STATE	http://www.gsea-msigdb.org/gsea/msigdb/cards/REACTOME_HEDGEHOG_ON_STATE	PSMB1	PSMC4	CUL3	PSMA4	CDON	PSME4	EVC	GLI2	ITCH	PSMC5	PSME1	PSMD5	PSMD8	RBX1	PSMC6	PSMA3	PSMC1	PSMB5	PSMA6	PSME2	PSMA7	PSMD10	PSMD7	IQCE	GLI3	PSMA2	SUFU	PSMD3	PSMD11	SMURF2	PSMD9	GLI1	CSNK1A1	PSMD14	PTCH2	SPOP	PSMF1	PSMB2	SEM1	SMO	PSMA1	KIF3A	PSME3	NUMB	CDC73	DZIP1	PSMB7	ARRB1
REACTOME_REGULATION_OF_TP53_ACTIVITY	http://www.gsea-msigdb.org/gsea/msigdb/cards/REACTOME_REGULATION_OF_TP53_ACTIVITY	BRCA1	MRE11	PHF20	USP2	RFC2	PRDM1	TAF2	HIPK2	TAF11	CSNK2A2	MBD3	TP63	NUAK1	PPP2R5C	TP73	KAT6A	AURKA	TPX2	PPP1R13B	MAPKAPK5	SUPT16H	RFFL	BRPF3	EP300	BRD1	PRMT5	CSNK2A1	RBBP8	RBBP7	TAF7L	NBN	PPP2CB	PPP1R13L	AKT2	PPP2R1A	TAF6	RPA3	PRKAG2	MAP2K6	RFC5	CHD4	PRKAB1	MAPK14	TBP	CCNG1	RAD1	RAD50	PPP2CA
REACTOME_TP53_REGULATES_TRANSCRIPTION_OF_CELL_DEATH_GENES	http://www.gsea-msigdb.org/gsea/msigdb/cards/REACTOME_TP53_REGULATES_TRANSCRIPTION_OF_CELL_DEATH_GENES	CASP10	CREBBP	BID	FAS	AIFM2	TP63	TP73	BAX	PPP1R13B	BIRC5	NLRC4	RABGGTA	NDRG1	TNFRSF10A	BNIP3L	BBC3	CASP2	PERP	BCL6	STEAP3	TP53I3	TP53AIP1	APAF1	TNFRSF10B	BCL2L14	CASP1	RABGGTB	CASP6	PRELID3A	TP53	PMAIP1	TP53BP2	IGFBP3	ATM	TMEM219	TP53INP1	PRELID1	CRADD	TRIAP1	TNFRSF10D	TNFRSF10C	PIDD1	CHM	ZNF420
REACTOME_ACTIVATION_OF_SMO	http://www.gsea-msigdb.org/gsea/msigdb/cards/REACTOME_ACTIVATION_OF_SMO	CDON	EVC	IQCE	CSNK1A1	SMO	KIF3A	ARRB1	DHH	GAS8	ARRB2	BOC	IHH	SHH	GRK2	EVC2	GAS1	PTCH1	EFCAB7
REACTOME_GLI_PROTEINS_BIND_PROMOTERS_OF_HH_RESPONSIVE_GENES_TO_PROMOTE_TRANSCRIPTION	http://www.gsea-msigdb.org/gsea/msigdb/cards/REACTOME_GLI_PROTEINS_BIND_PROMOTERS_OF_HH_RESPONSIVE_GENES_TO_PROMOTE_TRANSCRIPTION	GLI2	GLI3	GLI1	PTCH2	BOC	HHIP	PTCH1
REACTOME_SIGNALING_BY_EGFRVIII_IN_CANCER	http://www.gsea-msigdb.org/gsea/msigdb/cards/REACTOME_SIGNALING_BY_EGFRVIII_IN_CANCER	HSP90AA1	GAB1	CBL	SOS1	PIK3CA	PLCG1	KRAS	EGF	PIK3R1	EGFR	SHC1	HRAS	GRB2	NRAS
REACTOME_SIGNALING_BY_LIGAND_RESPONSIVE_EGFR_VARIANTS_IN_CANCER	http://www.gsea-msigdb.org/gsea/msigdb/cards/REACTOME_SIGNALING_BY_LIGAND_RESPONSIVE_EGFR_VARIANTS_IN_CANCER	HSP90AA1	GAB1	CBL	SOS1	PIK3CA	PLCG1	KRAS	EGF	RPS27A	PIK3R1	EGFR	UBC	SHC1	UBB	HRAS	GRB2	NRAS	UBA52
REACTOME_APEX1_INDEPENDENT_RESOLUTION_OF_AP_SITES_VIA_THE_SINGLE_NUCLEOTIDE_REPLACEMENT_PATHWAY	http://www.gsea-msigdb.org/gsea/msigdb/cards/REACTOME_APEX1_INDEPENDENT_RESOLUTION_OF_AP_SITES_VIA_THE_SINGLE_NUCLEOTIDE_REPLACEMENT_PATHWAY	LIG3	PNKP	POLB	XRCC1	OGG1	NEIL1	NEIL2
REACTOME_PCNA_DEPENDENT_LONG_PATCH_BASE_EXCISION_REPAIR	http://www.gsea-msigdb.org/gsea/msigdb/cards/REACTOME_PCNA_DEPENDENT_LONG_PATCH_BASE_EXCISION_REPAIR	RFC1	RFC2	POLD1	POLB	POLD3	POLE2	APEX1	LIG1	RPA3	POLD2	RFC5	POLE4	RPA2	RPA1	PCNA	RFC3	POLE3	RFC4	FEN1	POLD4	POLE
REACTOME_FRUCTOSE_METABOLISM	http://www.gsea-msigdb.org/gsea/msigdb/cards/REACTOME_FRUCTOSE_METABOLISM	AKR1B1	ALDOB	KHK	SORD	TKFC	ALDH1A1	GLYCTK
REACTOME_VESICLE_MEDIATED_TRANSPORT	http://www.gsea-msigdb.org/gsea/msigdb/cards/REACTOME_VESICLE_MEDIATED_TRANSPORT	CFTR	M6PR	ALS2	ARF5	DVL2	COPZ2	AP2B1	RALA	PAFAH1B1	TRAPPC6A	CYTH3	VTA1	STAB1	CD4	PIK3C2A	RABGAP1	MARCO	ANK1	RABEP1	GABARAPL2	MSR1	RAB27B	AP2S1	DTNBP1	VAMP3	USE1	TRAPPC3	KIF1B	GDI2	EPN1	SNAP91	TBC1D1	GOLGA5	KIF26A	SYT1	TBC1D25	KIF2A	RAB27A	SPTB	EXOC5	CLTCL1	EPN2	TFRC	AP1M1	SCARB1	PICALM	NSF	TSG101
REACTOME_PHOSPHOLIPASE_C_MEDIATED_CASCADE_FGFR2	http://www.gsea-msigdb.org/gsea/msigdb/cards/REACTOME_PHOSPHOLIPASE_C_MEDIATED_CASCADE_FGFR2	FGFR2	FGF10	FGF22	FGF4	FGF20	FGF9	FGF8	FGF6	FGF1	FGF23	PLCG1	FGF5	FGF2	FGF7	FGF18	FGF17	FGF3	FGF16
REACTOME_PHOSPHOLIPASE_C_MEDIATED_CASCADE_FGFR4	http://www.gsea-msigdb.org/gsea/msigdb/cards/REACTOME_PHOSPHOLIPASE_C_MEDIATED_CASCADE_FGFR4	FGF4	FGF20	FGF9	FGF8	FGF6	FGF1	FGF23	PLCG1	KLB	FGF2	FGF18	FGF17	FGFR4	FGF19	FGF16
REACTOME_DOWNSTREAM_SIGNALING_OF_ACTIVATED_FGFR1	http://www.gsea-msigdb.org/gsea/msigdb/cards/REACTOME_DOWNSTREAM_SIGNALING_OF_ACTIVATED_FGFR1	FGF10	FGF22	FGF4	FGFR1	FGF20	FGF9	FGF8	GAB1	FGF6	FGF1	SOS1	FGF23	PIK3CA	PLCG1	FLRT3	FLRT1	KL	KRAS	FRS3	FGF5	FGF2	PIK3R1	FGF17	SHC1	FRS2	HRAS	GRB2	PTPN11	FLRT2	FGF3	NRAS
REACTOME_SHC_MEDIATED_CASCADE:FGFR1	http://www.gsea-msigdb.org/gsea/msigdb/cards/REACTOME_SHC_MEDIATED_CASCADE:FGFR1	FGF10	FGF22	FGF4	FGFR1	FGF20	FGF9	FGF8	FGF6	FGF1	SOS1	FGF23	KL	KRAS	FGF5	FGF2	FGF17	SHC1	HRAS	GRB2	FGF3	NRAS
REACTOME_PI_3K_CASCADE:FGFR1	http://www.gsea-msigdb.org/gsea/msigdb/cards/REACTOME_PI_3K_CASCADE:FGFR1	FGF10	FGF22	FGF4	FGFR1	FGF20	FGF9	FGF8	GAB1	FGF6	FGF1	FGF23	PIK3CA	KL	FGF5	FGF2	PIK3R1	FGF17	FRS2	GRB2	PTPN11	FGF3
REACTOME_FRS_MEDIATED_FGFR1_SIGNALING	http://www.gsea-msigdb.org/gsea/msigdb/cards/REACTOME_FRS_MEDIATED_FGFR1_SIGNALING	FGF10	FGF22	FGF4	FGFR1	FGF20	FGF9	FGF8	FGF6	FGF1	SOS1	FGF23	KL	KRAS	FRS3	FGF5	FGF2	FGF17	FRS2	HRAS	GRB2	PTPN11	FGF3	NRAS
REACTOME_PI_3K_CASCADE:FGFR2	http://www.gsea-msigdb.org/gsea/msigdb/cards/REACTOME_PI_3K_CASCADE:FGFR2	FGFR2	FGF10	FGF22	FGF4	FGF20	FGF9	FGF8	GAB1	FGF6	FGF1	FGF23	PIK3CA	FGF5	FGF2	FGF7	PIK3R1	FGF18	FGF17	FRS2	GRB2	PTPN11	FGF3	FGF16
REACTOME_DOWNSTREAM_SIGNALING_OF_ACTIVATED_FGFR2	http://www.gsea-msigdb.org/gsea/msigdb/cards/REACTOME_DOWNSTREAM_SIGNALING_OF_ACTIVATED_FGFR2	FGFR2	FGF10	FGF22	FGF4	FGF20	FGF9	FGF8	GAB1	FGF6	FGF1	SOS1	FGF23	PIK3CA	PLCG1	KRAS	FRS3	FGF5	FGF2	FGF7	PIK3R1	FGF18	FGF17	SHC1	FRS2	HRAS	GRB2	PTPN11	FGF3	FGF16	NRAS
REACTOME_SHC_MEDIATED_CASCADE:FGFR2	http://www.gsea-msigdb.org/gsea/msigdb/cards/REACTOME_SHC_MEDIATED_CASCADE:FGFR2	FGFR2	FGF10	FGF22	FGF4	FGF20	FGF9	FGF8	FGF6	FGF1	SOS1	FGF23	KRAS	FGF5	FGF2	FGF7	FGF18	FGF17	SHC1	HRAS	GRB2	FGF3	FGF16	NRAS
REACTOME_FRS_MEDIATED_FGFR2_SIGNALING	http://www.gsea-msigdb.org/gsea/msigdb/cards/REACTOME_FRS_MEDIATED_FGFR2_SIGNALING	FGFR2	FGF10	FGF22	FGF4	FGF20	FGF9	FGF8	FGF6	FGF1	SOS1	FGF23	KRAS	FRS3	FGF5	FGF2	FGF7	FGF18	FGF17	FRS2	HRAS	GRB2	PTPN11	FGF3	FGF16	NRAS
REACTOME_SHC_MEDIATED_CASCADE:FGFR3	http://www.gsea-msigdb.org/gsea/msigdb/cards/REACTOME_SHC_MEDIATED_CASCADE:FGFR3	FGFR3	FGF4	FGF20	FGF9	FGF8	FGF1	SOS1	FGF23	KRAS	FGF5	FGF2	FGF18	FGF17	SHC1	HRAS	GRB2	FGF16	NRAS
REACTOME_FRS_MEDIATED_FGFR3_SIGNALING	http://www.gsea-msigdb.org/gsea/msigdb/cards/REACTOME_FRS_MEDIATED_FGFR3_SIGNALING	FGFR3	FGF4	FGF20	FGF9	FGF8	FGF1	SOS1	FGF23	KRAS	FRS3	FGF5	FGF2	FGF18	FGF17	FRS2	HRAS	GRB2	PTPN11	FGF16	NRAS
REACTOME_DOWNSTREAM_SIGNALING_OF_ACTIVATED_FGFR3	http://www.gsea-msigdb.org/gsea/msigdb/cards/REACTOME_DOWNSTREAM_SIGNALING_OF_ACTIVATED_FGFR3	FGFR3	FGF4	FGF20	FGF9	FGF8	GAB1	FGF1	SOS1	FGF23	PIK3CA	PLCG1	KRAS	FRS3	FGF5	FGF2	PIK3R1	FGF18	FGF17	SHC1	FRS2	HRAS	GRB2	PTPN11	FGF16	NRAS
REACTOME_PI_3K_CASCADE:FGFR3	http://www.gsea-msigdb.org/gsea/msigdb/cards/REACTOME_PI_3K_CASCADE:FGFR3	FGFR3	FGF4	FGF20	FGF9	FGF8	GAB1	FGF1	FGF23	PIK3CA	FGF5	FGF2	PIK3R1	FGF18	FGF17	FRS2	GRB2	PTPN11	FGF16
REACTOME_FRS_MEDIATED_FGFR4_SIGNALING	http://www.gsea-msigdb.org/gsea/msigdb/cards/REACTOME_FRS_MEDIATED_FGFR4_SIGNALING	FGF4	FGF20	FGF9	FGF8	FGF6	FGF1	SOS1	FGF23	KRAS	KLB	FRS3	FGF2	FGF18	FGF17	FGFR4	FGF19	FRS2	HRAS	GRB2	PTPN11	FGF16	NRAS
REACTOME_DOWNSTREAM_SIGNALING_OF_ACTIVATED_FGFR4	http://www.gsea-msigdb.org/gsea/msigdb/cards/REACTOME_DOWNSTREAM_SIGNALING_OF_ACTIVATED_FGFR4	FGF4	FGF20	FGF9	FGF8	GAB1	FGF6	FGF1	SOS1	FGF23	PIK3CA	PLCG1	KRAS	KLB	FRS3	FGF2	PIK3R1	FGF18	FGF17	SHC1	FGFR4	FGF19	FRS2	HRAS	GRB2	PTPN11	FGF16	NRAS
REACTOME_SHC_MEDIATED_CASCADE:FGFR4	http://www.gsea-msigdb.org/gsea/msigdb/cards/REACTOME_SHC_MEDIATED_CASCADE:FGFR4	FGF4	FGF20	FGF9	FGF8	FGF6	FGF1	SOS1	FGF23	KRAS	KLB	FGF2	FGF18	FGF17	SHC1	FGFR4	FGF19	HRAS	GRB2	FGF16	NRAS
REACTOME_PI_3K_CASCADE:FGFR4	http://www.gsea-msigdb.org/gsea/msigdb/cards/REACTOME_PI_3K_CASCADE:FGFR4	FGF4	FGF20	FGF9	FGF8	GAB1	FGF6	FGF1	FGF23	PIK3CA	KLB	FGF2	PIK3R1	FGF18	FGF17	FGFR4	FGF19	FRS2	GRB2	PTPN11	FGF16
REACTOME_NEGATIVE_REGULATION_OF_FGFR1_SIGNALING	http://www.gsea-msigdb.org/gsea/msigdb/cards/REACTOME_NEGATIVE_REGULATION_OF_FGFR1_SIGNALING	ANOS1	FGF10	FGF22	FGF4	FGFR1	FGF20	MKNK1	MAPK1	FGF9	MAPK3	PPP2CB	PPP2R1A	FGF8	CBL	FGF6	PPP2CA	FGF1	FGF23	KL	SPRY2	FGF5	FGF2	RPS27A	UBC	BRAF	FGF17	FRS2	UBB	GRB2	PTPN11	FGF3	SRC	UBA52
REACTOME_NEGATIVE_REGULATION_OF_FGFR2_SIGNALING	http://www.gsea-msigdb.org/gsea/msigdb/cards/REACTOME_NEGATIVE_REGULATION_OF_FGFR2_SIGNALING	FGFR2	FGF10	FGF22	FGF4	FGF20	MKNK1	MAPK1	FGF9	MAPK3	PPP2CB	PPP2R1A	FGF8	CBL	FGF6	PPP2CA	FGF1	FGF23	SPRY2	FGF5	FGF2	FGF7	RPS27A	UBC	FGF18	BRAF	FGF17	FRS2	UBB	GRB2	PTPN11	FGF3	FGF16	SRC	UBA52
REACTOME_NEGATIVE_REGULATION_OF_FGFR3_SIGNALING	http://www.gsea-msigdb.org/gsea/msigdb/cards/REACTOME_NEGATIVE_REGULATION_OF_FGFR3_SIGNALING	FGFR3	FGF4	FGF20	MKNK1	MAPK1	FGF9	MAPK3	PPP2CB	PPP2R1A	FGF8	CBL	PPP2CA	FGF1	FGF23	SPRY2	FGF5	FGF2	RPS27A	UBC	FGF18	BRAF	FGF17	FRS2	UBB	GRB2	PTPN11	FGF16	SRC	UBA52
REACTOME_NEGATIVE_REGULATION_OF_FGFR4_SIGNALING	http://www.gsea-msigdb.org/gsea/msigdb/cards/REACTOME_NEGATIVE_REGULATION_OF_FGFR4_SIGNALING	FGF4	FGF20	MKNK1	MAPK1	FGF9	MAPK3	PPP2CB	PPP2R1A	FGF8	CBL	FGF6	PPP2CA	FGF1	FGF23	KLB	SPRY2	FGF2	RPS27A	UBC	FGF18	BRAF	FGF17	FGFR4	FGF19	FRS2	UBB	GRB2	PTPN11	FGF16	SRC	UBA52
REACTOME_SIGNALING_BY_FGFR1	http://www.gsea-msigdb.org/gsea/msigdb/cards/REACTOME_SIGNALING_BY_FGFR1	ANOS1	FGF10	FGF22	FGF4	FGFR1	FGF20	MKNK1	MAPK1	FGF9	MAPK3	PPP2CB	PPP2R1A	FGF8	GAB1	CBL	FGF6	PPP2CA	FGF1	SOS1	FGF23	PIK3CA	PLCG1	FLRT3	FLRT1	FGFRL1	KL	KRAS	SPRY2	FRS3	FGF5	FGF2	RPS27A	PIK3R1	UBC	FGF18	BRAF	FGF17	SHC1	SPRED1	FRS2	UBB	HRAS	GRB2	PTPN11	FLRT2	FGF3	SRC	SPRED2
REACTOME_SIGNALING_BY_FGFR2	http://www.gsea-msigdb.org/gsea/msigdb/cards/REACTOME_SIGNALING_BY_FGFR2	POLR2J	PTBP1	POLR2B	FGFR2	FGF10	FGF22	FGF4	FGF20	MKNK1	HNRNPM	POLR2E	MAPK1	POLR2F	RBFOX2	FGF9	MAPK3	POLR2C	ESRP2	ESRP1	PPP2CB	POLR2I	PPP2R1A	FGF8	GAB1	CBL	FGF6	PPP2CA	FGF1	NCBP2	SOS1	TIA1	FGF23	PIK3CA	PLCG1	GTF2F1	KRAS	HNRNPA1	SPRY2	NCBP1	FRS3	FGFBP1	FGFBP2	FGF5	FGF2	FGF7	RPS27A	POLR2D	PIK3R1
REACTOME_SIGNALING_BY_FGFR3	http://www.gsea-msigdb.org/gsea/msigdb/cards/REACTOME_SIGNALING_BY_FGFR3	FGFR3	FGF4	FGF20	MKNK1	MAPK1	FGF9	MAPK3	PPP2CB	PPP2R1A	FGF8	GAB1	CBL	PPP2CA	FGF1	GALNT3	SOS1	FGF23	PIK3CA	PLCG1	KRAS	SPRY2	FRS3	FGF5	FGF2	RPS27A	PIK3R1	UBC	FGF18	BRAF	FGF17	SHC1	FRS2	UBB	HRAS	GRB2	PTPN11	FGF16	SRC	NRAS	UBA52
REACTOME_SIGNALING_BY_FGFR4	http://www.gsea-msigdb.org/gsea/msigdb/cards/REACTOME_SIGNALING_BY_FGFR4	FGF4	FGF20	MKNK1	MAPK1	FGF9	MAPK3	PPP2CB	PPP2R1A	FGF8	GAB1	CBL	FGF6	PPP2CA	FGF1	SOS1	FGF23	PIK3CA	PLCG1	KRAS	KLB	SPRY2	FRS3	FGF2	RPS27A	PIK3R1	UBC	FGF18	BRAF	FGF17	SHC1	FGFR4	FGF19	FRS2	UBB	HRAS	GRB2	PTPN11	FGF16	SRC	NRAS	UBA52
REACTOME_SIGNALING_BY_FGFR2_IN_DISEASE	http://www.gsea-msigdb.org/gsea/msigdb/cards/REACTOME_SIGNALING_BY_FGFR2_IN_DISEASE	POLR2J	POLR2B	FGFR2	FGF10	FGF22	FGF4	FGF20	POLR2E	POLR2F	FGF9	POLR2C	POLR2I	FGF8	GAB1	FGF6	FGF1	NCBP2	SOS1	FGF23	PIK3CA	PLCG1	GTF2F1	KRAS	NCBP1	FGF5	FGF2	FGF7	POLR2D	PIK3R1	POLR2K	FGF18	FGF17	POLR2H	FRS2	POLR2G	HRAS	POLR2L	GRB2	POLR2A	FGF3	GTF2F2	FGF16	NRAS
REACTOME_SIGNALING_BY_FGFR4_IN_DISEASE	http://www.gsea-msigdb.org/gsea/msigdb/cards/REACTOME_SIGNALING_BY_FGFR4_IN_DISEASE	GAB1	SOS1	PIK3CA	PLCG1	KRAS	PIK3R1	FGFR4	FRS2	HRAS	GRB2	NRAS
REACTOME_SIGNALING_BY_FGFR1_IN_DISEASE	http://www.gsea-msigdb.org/gsea/msigdb/cards/REACTOME_SIGNALING_BY_FGFR1_IN_DISEASE	GAB2	FGF4	FGFR1	FGF20	FGF9	FGF8	GAB1	FGF6	CPSF6	FGFR1OP2	FGF1	STAT1	SOS1	FGF23	CNTRL	ZMYM2	PIK3CA	TRIM24	PLCG1	LRRFIP1	STAT5A	KRAS	FGF5	FGF2	PIK3R1	ERLIN2	BAG4	FGF17	FRS2	STAT3	STAT5B	HRAS	GRB2	BCR	MYO18A	FGFR1OP	NRAS	CUX1
REACTOME_TRANSLESION_SYNTHESIS_BY_POLK	http://www.gsea-msigdb.org/gsea/msigdb/cards/REACTOME_TRANSLESION_SYNTHESIS_BY_POLK	REV3L	RFC1	RFC2	RPA3	RFC5	MAD2L2	RPA2	POLK	RPA1	PCNA	RFC3	REV1	RPS27A	UBC	RFC4	UBB	UBA52
REACTOME_TERMINATION_OF_TRANSLESION_DNA_SYNTHESIS	http://www.gsea-msigdb.org/gsea/msigdb/cards/REACTOME_TERMINATION_OF_TRANSLESION_DNA_SYNTHESIS	RFC1	RFC2	POLD1	POLD3	POLE2	POLI	USP10	RPA3	POLD2	RFC5	POLE4	RPA2	TRIM25	POLK	RPA1	PCNA	RFC3	REV1	RPS27A	POLE3	UBC	USP43	UBE2L6	RFC4	PCLAF	UBB	POLH	POLD4	POLE	UBA7	ISG15	UBA52
REACTOME_REGULATION_OF_RAS_BY_GAPS	http://www.gsea-msigdb.org/gsea/msigdb/cards/REACTOME_REGULATION_OF_RAS_BY_GAPS	PSMB1	PSMC4	CUL3	PSMA4	PSME4	RASAL2	PSMC5	PSME1	PSMD5	PSMD8	RBX1	PSMC6	PSMA3	PSMC1	PSMB5	PSMA6	PSME2	PSMA7	PSMD10	PSMD7	RASAL3	RASA4	PSMA2	PSMD3	PSMD11	PSMD9	RASAL1	PSMD14	KBTBD7	PSMF1	PSMB2	SEM1	PSMA1	PSME3	KRAS	DAB2IP	PSMB7	PSMB6	PSMA5	RPS27A	RASA1	UBC	PSMA8	RASA2	PSMD4	PSMB4	PSMC2	PSMD6
REACTOME_FGFRL1_MODULATION_OF_FGFR1_SIGNALING	http://www.gsea-msigdb.org/gsea/msigdb/cards/REACTOME_FGFRL1_MODULATION_OF_FGFR1_SIGNALING	FGF10	FGF22	FGF4	FGF8	FGF23	FGFRL1	FGF5	FGF2	FGF18	FGF17	SPRED1	FGF3	SPRED2
REACTOME_RESPONSE_TO_METAL_IONS	http://www.gsea-msigdb.org/gsea/msigdb/cards/REACTOME_RESPONSE_TO_METAL_IONS	SNCB	MT3	MT4	MT1G	MT2A	CSRP1	MT1B	MT1E	MT1X	MTF1	MT1F	MT1H	MT1A	MT1M
REACTOME_CLEC7A_INFLAMMASOME_PATHWAY	http://www.gsea-msigdb.org/gsea/msigdb/cards/REACTOME_CLEC7A_INFLAMMASOME_PATHWAY	CASP8	PYCARD	NFKB1	IL1B	MALT1	RELA
REACTOME_METALLOTHIONEINS_BIND_METALS	http://www.gsea-msigdb.org/gsea/msigdb/cards/REACTOME_METALLOTHIONEINS_BIND_METALS	MT3	MT4	MT1G	MT2A	MT1B	MT1E	MT1X	MT1F	MT1H	MT1A	MT1M
REACTOME_FORMATION_OF_XYLULOSE_5_PHOSPHATE	http://www.gsea-msigdb.org/gsea/msigdb/cards/REACTOME_FORMATION_OF_XYLULOSE_5_PHOSPHATE	XYLB	AKR1A1	SORD	CRYL1	DCXR
REACTOME_MELANIN_BIOSYNTHESIS	http://www.gsea-msigdb.org/gsea/msigdb/cards/REACTOME_MELANIN_BIOSYNTHESIS	TYR	DCT	OCA2	TYRP1	SLC45A2
REACTOME_DISEASES_OF_CARBOHYDRATE_METABOLISM	http://www.gsea-msigdb.org/gsea/msigdb/cards/REACTOME_DISEASES_OF_CARBOHYDRATE_METABOLISM	IDS	GYG2	SI	GYS1	NAGLU	GYS2	EPM2A	ARSB	HYAL1	GBE1	LCT	PPP1R3C	IDUA	G6PC	GNS	ALDOB	KHK	GALNS	G6PC3	RPS27A	UBC	RPIA	GYG1	HGSNAT	DCXR	GUSB	GLB1	UBB	GAA	TALDO1	SGSH	NHLRC1	UBA52	SLC37A4
REACTOME_DISEASES_OF_SIGNAL_TRANSDUCTION	http://www.gsea-msigdb.org/gsea/msigdb/cards/REACTOME_DISEASES_OF_SIGNAL_TRANSDUCTION	BAD	POLR2J	CREBBP	ITGA2B	KDM7A	AGK	PSMB1	FYN	CLCN6	PSMC4	MAMLD1	HGF	GAB2	VCL	PSMA4	POLR2B	HDAC9	KITLG	PIK3CB	HHAT	CUL1	FAM114A2	CAMK2B	HDAC7	ERBB3	PPP2R5A	FGFR2	HDAC4	FGFR3	PSME4	ERLEC1	PPP2R5B	LRP6	FGF10	FGF22	CAMK2A	SEL1L	DERL2	FGF4	RASAL2	MARK3	ACTB	APBB1IP	FGFR1	ARAF	PPP2R5C	FGF20	PSEN1
REACTOME_INFECTIOUS_DISEASE	http://www.gsea-msigdb.org/gsea/msigdb/cards/REACTOME_INFECTIOUS_DISEASE	SLC25A5	POLR2J	AP2B1	PSMB1	RPS20	VTA1	CD9	CD4	FYN	ELOA	LTF	PSMC4	MNAT1	NUP160	MAP2K3	RPL26L1	CDH1	PSMA4	AP2S1	ATP6V1H	POLR2B	TPR	NEDD4L	EIF2AK2	NDC1	CTDP1	RPL18	TAF2	TAF11	IPO5	MAP2K4	SYT1	PSME4	NUP133	GUCY2C	RPL31	AP1M1	TSG101	NUP37	MAP2K7	XRCC5	HSP90AA1	CCNT2	XPO1	RPS5	CHMP2B	SEH1L	EPS15
REACTOME_RHO_GTPASES_ACTIVATE_WASPS_AND_WAVES	http://www.gsea-msigdb.org/gsea/msigdb/cards/REACTOME_RHO_GTPASES_ACTIVATE_WASPS_AND_WAVES	BTK	WAS	CYFIP2	NCKAP1	CDC42	ACTB	ABL1	MAPK1	MAPK3	WASL	ARPC3	WASF1	ACTR3	WIPF1	WIPF3	NCKAP1L	ARPC1B	WASF3	RAC1	ABI1	ACTR2	ABI2	NCK1	WASF2	ARPC5	ARPC2	PTK2	WIPF2	BAIAP2	GRB2	ACTG1	NCKIPSD	ARPC4	ARPC1A	BRK1	CYFIP1
REACTOME_RHO_GTPASES_ACTIVATE_FORMINS	http://www.gsea-msigdb.org/gsea/msigdb/cards/REACTOME_RHO_GTPASES_ACTIVATE_FORMINS	MAD1L1	DVL2	PAFAH1B1	NUP160	CENPQ	SPDL1	PPP2R5A	RHOA	KIF2A	PPP2R5B	NUP133	PFN2	CDC42	NDE1	CLASP1	NUP37	ACTB	TUBA3D	DYNC1I2	PPP2R5C	NDC80	XPO1	SEH1L	ZW10	DYNLL1	BIRC5	NUDC	CENPM	RANGAP1	DAAM1	TUBB1	MAPRE1	CENPI	CENPT	PPP2CB	TUBB4A	PPP2R1A	DVL1	PFN1	NUP98	NUP107	PPP2R5D	SRF	PPP2CA	CENPA	CDC20	NSL1	CENPF
REACTOME_RHO_GTPASES_ACTIVATE_RHOTEKIN_AND_RHOPHILINS	http://www.gsea-msigdb.org/gsea/msigdb/cards/REACTOME_RHO_GTPASES_ACTIVATE_RHOTEKIN_AND_RHOPHILINS	ROPN1	RHOA	LIN7B	RTKN	RHPN2	RHOB	RHOC	RHPN1	TAX1BP3
REACTOME_TNFR2_NON_CANONICAL_NF_KB_PATHWAY	http://www.gsea-msigdb.org/gsea/msigdb/cards/REACTOME_TNFR2_NON_CANONICAL_NF_KB_PATHWAY	MAP3K14	TNFRSF12A	PSMB1	PSMC4	BIRC3	TNFRSF1B	PSMA4	TNFRSF17	TNFRSF9	CUL1	TNFRSF1A	PSME4	FBXW11	NFKB2	PSMC5	PSME1	PSMD5	PSMD8	PSMC6	PSMA3	PSMC1	PSMB5	PSMA6	PSME2	CD40	PSMA7	PSMD10	CD40LG	TNFSF13B	PSMD7	RELB	PSMA2	TNFSF8	PSMD3	PSMD11	BIRC2	PSMD9	AC005840.1	SKP1	PSMD14	TNFSF4	TNFSF18	TNFSF11	TNFRSF8	TNFSF9	CD70	TNFSF14	PSMF1
REACTOME_RHO_GTPASES_ACTIVATE_NADPH_OXIDASES	http://www.gsea-msigdb.org/gsea/msigdb/cards/REACTOME_RHO_GTPASES_ACTIVATE_NADPH_OXIDASES	NOX1	CYBA	PRKCZ	NOX3	PIK3C3	MAPK1	NCF4	MAPK3	MAPK14	NCF2	PIN1	RAC2	RAC1	S100A8	PRKCA	NCF1	S100A9	PRKCD	CYBB	PRKCB	MAPK11	NOXA1	NOXO1	PIK3R4
REACTOME_DISEASES_OF_METABOLISM	http://www.gsea-msigdb.org/gsea/msigdb/cards/REACTOME_DISEASES_OF_METABOLISM	GCLC	CYP26B1	FMO3	IDS	CYP24A1	GCLM	GYG2	TBXAS1	MCCC1	SI	GGT1	CSF2RB	GSS	AHCY	GYS1	CUBN	NAGLU	CYP27B1	GYS2	EPM2A	ARSB	PCCB	HYAL1	GBE1	POMC	LCT	SLC35D1	MTR	ABCD4	PPP1R3C	SFTPA1	MTRR	IDUA	G6PC	MCCC2	MMACHC	SFTPD	CBLIF	GNS	CYP27A1	ALDOB	TPMT	FDX1	CYP19A1	KHK	CYP1B1	IDH1	MMAB
REACTOME_TNFS_BIND_THEIR_PHYSIOLOGICAL_RECEPTORS	http://www.gsea-msigdb.org/gsea/msigdb/cards/REACTOME_TNFS_BIND_THEIR_PHYSIOLOGICAL_RECEPTORS	TNFRSF1B	TNFRSF17	TNFRSF9	TNFRSF1A	TNFSF13B	TNFSF8	TNFSF4	TNFSF18	TNFSF11	TNFRSF8	TNFSF9	CD70	TNFSF14	EDA2R	EDAR	CD27	TNFRSF14	EDA	TNFSF13	TNFRSF11B	TNFSF15	EDARADD	TNFRSF4	TNFRSF18	TNFRSF25	LTA	TNFRSF13B	TNFRSF6B
REACTOME_RAF_ACTIVATION	http://www.gsea-msigdb.org/gsea/msigdb/cards/REACTOME_RAF_ACTIVATION	CAMK2B	PPP2R5A	PPP2R5B	CAMK2A	MARK3	ARAF	PPP2R5C	BRAP	JAK2	PPP2CB	PPP2R1A	PPP2R5D	PPP2CA	MAP2K2	RAF1	KRAS	PPP2R1B	KSR1	CAMK2D	CAMK2G	PPP2R5E	BRAF	YWHAB	PHB	MAP2K1	MAP3K11	HRAS	SRC	CALM1	NRAS
REACTOME_MAP2K_AND_MAPK_ACTIVATION	http://www.gsea-msigdb.org/gsea/msigdb/cards/REACTOME_MAP2K_AND_MAPK_ACTIVATION	ITGA2B	VCL	MARK3	ACTB	APBB1IP	ARAF	PEBP1	MAPK1	MAPK3	CSK	LAMTOR3	VWF	FN1	RAP1A	LAMTOR2	WDR83	MAP2K2	RAP1B	RAF1	KRAS	TLN1	ARRB1	IQGAP1	KSR1	ARRB2	CNKSR1	IL17RD	CNKSR2	BRAF	YWHAB	MAP2K1	KSR2	FGG	FGA	FGB	HRAS	ACTG1	SRC	NRAS	ITGB3
REACTOME_CONSTITUTIVE_SIGNALING_BY_AKT1_E17K_IN_CANCER	http://www.gsea-msigdb.org/gsea/msigdb/cards/REACTOME_CONSTITUTIVE_SIGNALING_BY_AKT1_E17K_IN_CANCER	BAD	GSK3B	TSC2	AKT2	GSK3A	CDKN1B	AKT3	CREB1	FOXO3	MAPKAP1	NR4A1	CDKN1A	CASP9	MDM2	PDPK1	AKT1	FOXO1	RICTOR	MLST8	RPS6KB2	FOXO4	PRR5	MTOR	FOXO6	AKT1S1	CHUK
REACTOME_NEGATIVE_FEEDBACK_REGULATION_OF_MAPK_PATHWAY	http://www.gsea-msigdb.org/gsea/msigdb/cards/REACTOME_NEGATIVE_FEEDBACK_REGULATION_OF_MAPK_PATHWAY	MAPK1	MAPK3	MAP2K2	RAF1	BRAF	MAP2K1
REACTOME_NEGATIVE_REGULATION_OF_MAPK_PATHWAY	http://www.gsea-msigdb.org/gsea/msigdb/cards/REACTOME_NEGATIVE_REGULATION_OF_MAPK_PATHWAY	PPP5C	PPP2R5A	PPP2R5B	MARK3	ARAF	PPP2R5C	PEBP1	BRAP	MAPK1	MAPK3	PPP2CB	PPP2R1A	DUSP16	PPP2R5D	PPP2CA	DUSP1	DUSP4	MAP2K2	DUSP9	RAF1	KRAS	PPP2R1B	DUSP5	DUSP6	KSR1	DUSP10	RPS27A	UBC	PPP2R5E	BRAF	DUSP2	PAQR3	DUSP7	YWHAB	MAP2K1	UBB	HRAS	DUSP8	NRAS	UBA52
REACTOME_TNF_RECEPTOR_SUPERFAMILY_TNFSF_MEMBERS_MEDIATING_NON_CANONICAL_NF_KB_PATHWAY	http://www.gsea-msigdb.org/gsea/msigdb/cards/REACTOME_TNF_RECEPTOR_SUPERFAMILY_TNFSF_MEMBERS_MEDIATING_NON_CANONICAL_NF_KB_PATHWAY	MAP3K14	TNFRSF12A	BIRC3	CD40	CD40LG	TNFSF13B	BIRC2	AC005840.1	TNFSF11	TNFSF14	TRAF2	TRAF3	TNFRSF11A	TNFRSF13C	LTA	LTB	TNFSF12
REACTOME_PROTEIN_REPAIR	http://www.gsea-msigdb.org/gsea/msigdb/cards/REACTOME_PROTEIN_REPAIR	PCMT1	TXN	MSRB2	MSRB3	MSRA	MSRB1
REACTOME_DEFECTIVE_CFTR_CAUSES_CYSTIC_FIBROSIS	http://www.gsea-msigdb.org/gsea/msigdb/cards/REACTOME_DEFECTIVE_CFTR_CAUSES_CYSTIC_FIBROSIS	CFTR	PSMB1	PSMC4	PSMA4	PSME4	ERLEC1	SEL1L	DERL2	PSMC5	PSME1	PSMD5	PSMD8	DERL3	PSMC6	PSMA3	PSMC1	PSMB5	PSMA6	PSME2	PSMA7	PSMD10	PSMD7	PSMA2	ERLIN1	PSMD3	PSMD11	PSMD9	PSMD14	PSMF1	PSMB2	SEM1	PSMA1	PSME3	OS9	PSMB7	DERL1	RNF185	PSMB6	PSMA5	RPS27A	ERLIN2	UBC	PSMA8	PSMD4	PSMB4	PSMC2	PSMD6	VCP
REACTOME_LGI_ADAM_INTERACTIONS	http://www.gsea-msigdb.org/gsea/msigdb/cards/REACTOME_LGI_ADAM_INTERACTIONS	CACNG3	ADAM22	ADAM11	CACNG4	STX1B	STX1A	LGI1	ADAM23	DLG4	CACNG8	LGI2	LGI4	CACNG2	LGI3
REACTOME_MAPK_FAMILY_SIGNALING_CASCADES	http://www.gsea-msigdb.org/gsea/msigdb/cards/REACTOME_MAPK_FAMILY_SIGNALING_CASCADES	ITGA2B	PSMB1	RANBP9	FYN	PPP5C	PSMC4	HGF	LRRC7	VCL	CUL3	PSMA4	KITLG	RASGRF1	CAMK2B	ERBB3	PPP2R5A	FGFR2	FGFR3	PSME4	PPP2R5B	MAPK6	SPTB	FGF10	FGF22	CAMK2A	CDC42	PRKACA	FGF4	RASAL2	MARK3	ACTB	DLG1	PAK3	APBB1IP	ACTN2	FGFR1	ARAF	PPP2R5C	FGF20	TNRC6C	CDC14A	CDC14B	DLG3	XPO1	PSMC5	MMP2	MAPKAPK5	PEBP1
REACTOME_SURFACTANT_METABOLISM	http://www.gsea-msigdb.org/gsea/msigdb/cards/REACTOME_SURFACTANT_METABOLISM	ADGRF5	LMCD1	ADA2	CSF2RB	CTSH	ZDHHC2	SFTPA1	TTF1	ADORA2A	SLC34A1	NAPSA	SFTPD	CCDC59	CKAP4	GATA6	ADRA2A	SLC34A2	ABCA3	SFTPC	SFTPB	ADORA2B	P2RY2	ADRA2C	SFTPA2	DMBT1	CSF2RA	PGA4	SFTA3	PGA3	PGA5
REACTOME_MAP3K8_TPL2_DEPENDENT_MAPK1_3_ACTIVATION	http://www.gsea-msigdb.org/gsea/msigdb/cards/REACTOME_MAP3K8_TPL2_DEPENDENT_MAPK1_3_ACTIVATION	CUL1	MAP2K4	FBXW11	IKBKB	MAP3K8	NFKB1	SKP1	RPS27A	UBC	BTRC	TNIP2	MAP2K1	UBB	CHUK	UBA52	IKBKG
REACTOME_HDR_THROUGH_SINGLE_STRAND_ANNEALING_SSA	http://www.gsea-msigdb.org/gsea/msigdb/cards/REACTOME_HDR_THROUGH_SINGLE_STRAND_ANNEALING_SSA	RAD52	BRCA1	ERCC1	MRE11	RFC2	RAD51	ABL1	RBBP8	NBN	RPA3	RFC5	RAD1	RAD50	RPA2	RPA1	RFC3	HUS1	BRIP1	DNA2	BARD1	ATM	RAD9B	RAD17	TOPBP1	RFC4	ATRIP	WRN	RHNO1	RAD9A	KAT5	EXO1	ATR	ERCC4	RMI2	TOP3A	RMI1	BLM
REACTOME_HDR_THROUGH_MMEJ_ALT_NHEJ	http://www.gsea-msigdb.org/gsea/msigdb/cards/REACTOME_HDR_THROUGH_MMEJ_ALT_NHEJ	LIG3	MRE11	POLQ	XRCC1	RBBP8	NBN	RAD50	PARP2	PARP1	FEN1
REACTOME_HDR_THROUGH_HOMOLOGOUS_RECOMBINATION_HRR	http://www.gsea-msigdb.org/gsea/msigdb/cards/REACTOME_HDR_THROUGH_HOMOLOGOUS_RECOMBINATION_HRR	BRCA1	MRE11	RFC1	RFC2	RAD51	POLD1	POLD3	PALB2	POLE2	RBBP8	NBN	RPA3	POLD2	RAD51C	RAD51AP1	RFC5	RAD1	RAD50	POLE4	RPA2	POLK	XRCC3	SLX1A	RPA1	PCNA	RFC3	HUS1	BRIP1	DNA2	BARD1	BRCA2	RPS27A	POLE3	ATM	CHEK1	UBC	RAD9B	RAD17	EME1	TOPBP1	RFC4	ATRIP	SPIDR	WRN	UBB	POLH	RHNO1	RAD9A
REACTOME_REGULATION_OF_TLR_BY_ENDOGENOUS_LIGAND	http://www.gsea-msigdb.org/gsea/msigdb/cards/REACTOME_REGULATION_OF_TLR_BY_ENDOGENOUS_LIGAND	APOB	SFTPA1	LBP	SFTPD	CD36	TLR4	TLR2	S100A8	LY96	S100A1	S100A9	CD14	FGG	FGA	FGB	TLR1	TLR6	SFTPA2	HMGB1
REACTOME_MAPK6_MAPK4_SIGNALING	http://www.gsea-msigdb.org/gsea/msigdb/cards/REACTOME_MAPK6_MAPK4_SIGNALING	PSMB1	PSMC4	PSMA4	PSME4	MAPK6	CDC42	PRKACA	PAK3	TNRC6C	CDC14A	CDC14B	XPO1	PSMC5	MMP2	MAPKAPK5	TNRC6A	PSME1	AGO1	PSMD5	PSMD8	TNRC6B	PSMC6	PSMA3	PSMC1	PSMB5	PSMA6	PSME2	PSMA7	PSMD10	PSMD7	HSPB1	PSMA2	PSMD3	PSMD11	PSMD9	CCND3	PSMD14	FOXO3	SEPT7	AGO2	NCOA3	PSMF1	PSMB2	AGO3	SEM1	PSMA1	PSME3	DNAJB1
REACTOME_DISEASES_ASSOCIATED_WITH_SURFACTANT_METABOLISM	http://www.gsea-msigdb.org/gsea/msigdb/cards/REACTOME_DISEASES_ASSOCIATED_WITH_SURFACTANT_METABOLISM	CSF2RB	SFTPA1	SFTPD	SLC34A2	ABCA3	SFTPC	SFTPB	SFTPA2	CSF2RA	SFTA3
REACTOME_DEUBIQUITINATION	http://www.gsea-msigdb.org/gsea/msigdb/cards/REACTOME_DEUBIQUITINATION	CFTR	PSMB1	BRCA1	PSMC4	ZRANB1	BIRC3	USP2	MAT2B	PSMA4	USP28	TNIP3	USP13	ATXN3	RHOA	OTUD5	PSME4	UFD1	POLB	UBE2D1	ACTB	USP33	VDAC3	KEAP1	CYLD	PSMC5	UIMC1	MAVS	OTUB2	MUL1	USP48	ESR1	PSME1	CLSPN	PSMD5	PSMD8	JOSD1	TAB1	EP300	PSMC6	PSMA3	HIF1A	PSMC1	PSMB5	YY1	PSMA6	NFKBIA	PSME2	PSMA7
REACTOME_DEFECTIVE_CSF2RB_CAUSES_PULMONARY_SURFACTANT_METABOLISM_DYSFUNCTION_5_SMDP5	http://www.gsea-msigdb.org/gsea/msigdb/cards/REACTOME_DEFECTIVE_CSF2RB_CAUSES_PULMONARY_SURFACTANT_METABOLISM_DYSFUNCTION_5_SMDP5	CSF2RB	SFTPA1	SFTPD	SFTPC	SFTPB	SFTPA2	CSF2RA	SFTA3
REACTOME_UCH_PROTEINASES	http://www.gsea-msigdb.org/gsea/msigdb/cards/REACTOME_UCH_PROTEINASES	PSMB1	PSMC4	PSMA4	PSME4	ACTB	PSMC5	PSME1	PSMD5	PSMD8	PSMC6	PSMA3	PSMC1	PSMB5	YY1	PSMA6	PSME2	PSMA7	ACTR5	SMAD7	PSMD10	PSMD7	TGFB1	TFPT	PSMA2	TGFBR1	PSMD3	PSMD11	PSMD9	ACTR8	INO80D	PSMD14	INO80B	UCHL5	UCHL3	PSMF1	PSMB2	SEM1	INO80	PSMA1	NEDD8	ADRM1	PSME3	USP15	ACTL6A	PSMB7	BARD1	FOXK2	PSMB6
REACTOME_JOSEPHIN_DOMAIN_DUBS	http://www.gsea-msigdb.org/gsea/msigdb/cards/REACTOME_JOSEPHIN_DOMAIN_DUBS	ATXN3	JOSD1	RAD23B	ATXN3L	RPS27A	UBC	JOSD2	VCP	UBB	RAD23A	PRKN	UBA52
REACTOME_UB_SPECIFIC_PROCESSING_PROTEASES	http://www.gsea-msigdb.org/gsea/msigdb/cards/REACTOME_UB_SPECIFIC_PROCESSING_PROTEASES	CFTR	PSMB1	PSMC4	BIRC3	USP2	MAT2B	PSMA4	USP28	USP13	PSME4	UFD1	POLB	USP33	VDAC3	KEAP1	CYLD	PSMC5	MUL1	USP48	PSME1	CLSPN	PSMD5	PSMD8	TAB1	PSMC6	PSMA3	HIF1A	PSMC1	PSMB5	PSMA6	NFKBIA	PSME2	PSMA7	USP14	SMAD7	PSMD10	USP11	PSMD7	AXIN1	USP10	CCP110	FKBP8	USP42	PSMA2	TGFBR1	DDX58	GATA3	TNKS2
REACTOME_OVARIAN_TUMOR_DOMAIN_PROTEASES	http://www.gsea-msigdb.org/gsea/msigdb/cards/REACTOME_OVARIAN_TUMOR_DOMAIN_PROTEASES	ZRANB1	TNIP3	RHOA	OTUD5	UBE2D1	MAVS	OTUB2	ESR1	RIPK2	NOD1	DDX58	IFIH1	TNFAIP3	TRIM25	TRAF3	RNF128	APC	RIPK1	TP53	RPS27A	TNIP1	UBC	VCP	NOD2	OTUB1	TNIP2	OTUD3	OTUD7A	CDK1	UBB	PTEN	VCPIP1	TRAF6	YOD1	RNF135	UBA52	OTUD7B	IKBKG
REACTOME_METALLOPROTEASE_DUBS	http://www.gsea-msigdb.org/gsea/msigdb/cards/REACTOME_METALLOPROTEASE_DUBS	BRCA1	UIMC1	EP300	BABAM1	KAT2B	PSMD14	STAMBP	STAM	STAMBPL1	BARD1	RPS27A	UBC	BABAM2	MYSM1	NLRP3	ABRAXAS1	HIST1H2AA	ABRAXAS2	UBB	HIST1H2AC	HIST3H2A	HIST2H2AC	HIST2H2AB	BRCC3	HIST1H2AI	HIST1H2AG	HIST1H2AD	HIST2H2AA3	UBA52	HIST2H2AA4	HIST1H2AH	HIST1H2AK	HIST1H2AJ	HIST1H2AL	HIST1H2AE	HIST1H2AB	HIST1H2AM
REACTOME_CD22_MEDIATED_BCR_REGULATION	http://www.gsea-msigdb.org/gsea/msigdb/cards/REACTOME_CD22_MEDIATED_BCR_REGULATION	CD79B	CD22	CD79A	PTPN6	IGKV4-1	IGKV5-2	IGKV3D-20	IGLV6-57	IGLV1-51	IGLV1-47	IGLV1-44	IGLV7-43	IGLV1-40	IGLV3-27	IGLV3-25	IGLV2-23	IGLV3-21	IGLV3-19	IGLV2-14	IGLV2-11	IGLV3-1	IGLC2	IGLC3	IGHD	IGHM	IGHV1-2	IGHV2-5	IGHV3-7	IGHV3-11	IGHV3-13	IGHV3-23	IGHV3-33	IGHV4-34	IGHV4-39	IGHV1-46	IGHV3-48	IGHV3-53	IGHV1-69	IGHV4-59	IGKV2D-30	IGKV3-20	IGKV1D-33	IGKV1-17	IGKV1-16	IGKV1D-16	IGKV3-11	IGKV1-33	IGKV1-39
REACTOME_DNA_DOUBLE_STRAND_BREAK_REPAIR	http://www.gsea-msigdb.org/gsea/msigdb/cards/REACTOME_DNA_DOUBLE_STRAND_BREAK_REPAIR	RAD52	LIG3	BAZ1B	PPP5C	BRCA1	ERCC1	MRE11	RFC1	TDP1	RFC2	RAD51	POLQ	POLD1	RNF4	EYA2	KDM4A	TP53BP1	XRCC1	TIPIN	AC016586.1	POLD3	XRCC5	RIF1	PALB2	UIMC1	CLSPN	ABL1	POLE2	RBBP8	UBE2I	EYA1	NBN	PIAS4	BABAM1	RPA3	POLD2	MAPK8	RAD51C	NSD2	RAD51AP1	RFC5	TIMELESS	TDP2	RNF8	EYA4	RAD1	RAD50	POLE4
REACTOME_RESOLUTION_OF_D_LOOP_STRUCTURES	http://www.gsea-msigdb.org/gsea/msigdb/cards/REACTOME_RESOLUTION_OF_D_LOOP_STRUCTURES	BRCA1	MRE11	RAD51	PALB2	RBBP8	NBN	RAD51C	RAD51AP1	RAD50	XRCC3	SLX1A	BRIP1	DNA2	BARD1	BRCA2	ATM	EME1	SPIDR	WRN	MUS81	KAT5	EXO1	RMI2	TOP3A	GEN1	RMI1	SLX1B	RAD51B	RAD51D	SLX4	XRCC2	BLM	EME2	RTEL1
REACTOME_HOMOLOGY_DIRECTED_REPAIR	http://www.gsea-msigdb.org/gsea/msigdb/cards/REACTOME_HOMOLOGY_DIRECTED_REPAIR	RAD52	LIG3	BRCA1	ERCC1	MRE11	RFC1	RFC2	RAD51	POLQ	POLD1	RNF4	TP53BP1	XRCC1	TIPIN	AC016586.1	POLD3	PALB2	UIMC1	CLSPN	ABL1	POLE2	RBBP8	UBE2I	NBN	PIAS4	BABAM1	RPA3	POLD2	RAD51C	NSD2	RAD51AP1	RFC5	TIMELESS	RNF8	RAD1	RAD50	POLE4	SUMO1	RPA2	POLK	CDK2	HIST1H2BJ	XRCC3	HERC2	PARP2	SLX1A	RPA1	PCNA
REACTOME_SENSING_OF_DNA_DOUBLE_STRAND_BREAKS	http://www.gsea-msigdb.org/gsea/msigdb/cards/REACTOME_SENSING_OF_DNA_DOUBLE_STRAND_BREAKS	MRE11	NBN	RAD50	ATM	KAT5	KPNA2
REACTOME_RESOLUTION_OF_D_LOOP_STRUCTURES_THROUGH_SYNTHESIS_DEPENDENT_STRAND_ANNEALING_SDSA	http://www.gsea-msigdb.org/gsea/msigdb/cards/REACTOME_RESOLUTION_OF_D_LOOP_STRUCTURES_THROUGH_SYNTHESIS_DEPENDENT_STRAND_ANNEALING_SDSA	BRCA1	MRE11	RAD51	PALB2	RBBP8	NBN	RAD51C	RAD51AP1	RAD50	XRCC3	BRIP1	DNA2	BARD1	BRCA2	ATM	WRN	KAT5	EXO1	RMI2	TOP3A	RMI1	RAD51B	RAD51D	XRCC2	BLM	RTEL1
REACTOME_NONHOMOLOGOUS_END_JOINING_NHEJ	http://www.gsea-msigdb.org/gsea/msigdb/cards/REACTOME_NONHOMOLOGOUS_END_JOINING_NHEJ	BRCA1	MRE11	TDP1	TP53BP1	XRCC5	RIF1	UIMC1	NBN	PIAS4	BABAM1	NSD2	TDP2	RNF8	RAD50	SUMO1	POLM	HIST1H2BJ	HERC2	MDC1	BARD1	HIST1H2BA	ATM	XRCC4	DCLRE1C	PAXIP1	BABAM2	HIST1H2BD	HIST1H4H	ABRAXAS1	RNF168	POLL	HIST3H3	UBE2V2	KAT5	LIG4	UBE2N	HIST1H2BC	HIST2H2BE	HIST1H2BL	BRCC3	NHEJ1	H2AFX	XRCC6	HIST3H2BB	HIST1H4C	HIST1H4J	HIST4H4	HIST1H2BK
REACTOME_HOMOLOGOUS_DNA_PAIRING_AND_STRAND_EXCHANGE	http://www.gsea-msigdb.org/gsea/msigdb/cards/REACTOME_HOMOLOGOUS_DNA_PAIRING_AND_STRAND_EXCHANGE	BRCA1	MRE11	RFC2	RAD51	PALB2	RBBP8	NBN	RPA3	RAD51C	RAD51AP1	RFC5	RAD1	RAD50	RPA2	XRCC3	RPA1	RFC3	HUS1	BRIP1	DNA2	BARD1	BRCA2	ATM	CHEK1	RAD9B	RAD17	TOPBP1	RFC4	ATRIP	WRN	RHNO1	RAD9A	KAT5	EXO1	ATR	RMI2	TOP3A	RMI1	RAD51B	RAD51D	XRCC2	BLM
REACTOME_DNA_DOUBLE_STRAND_BREAK_RESPONSE	http://www.gsea-msigdb.org/gsea/msigdb/cards/REACTOME_DNA_DOUBLE_STRAND_BREAK_RESPONSE	BAZ1B	PPP5C	BRCA1	MRE11	EYA2	KDM4A	TP53BP1	UIMC1	ABL1	UBE2I	EYA1	NBN	PIAS4	BABAM1	MAPK8	NSD2	RNF8	EYA4	RAD50	SUMO1	HIST1H2BJ	KDM4B	HERC2	MDC1	BARD1	TP53	RPS27A	HIST1H2BA	ATM	UBC	SMARCA5	BABAM2	EYA3	HIST1H2BD	HIST1H4H	ABRAXAS1	BAP1	RNF168	APBB1	HIST3H3	UBE2V2	UBB	KAT5	UBE2N	HIST1H2BC	KPNA2	CHEK2	HIST2H2BE
REACTOME_PROCESSING_OF_DNA_DOUBLE_STRAND_BREAK_ENDS	http://www.gsea-msigdb.org/gsea/msigdb/cards/REACTOME_PROCESSING_OF_DNA_DOUBLE_STRAND_BREAK_ENDS	BRCA1	MRE11	RFC2	RNF4	TP53BP1	TIPIN	AC016586.1	UIMC1	CLSPN	RBBP8	UBE2I	NBN	PIAS4	BABAM1	RPA3	NSD2	RFC5	TIMELESS	RNF8	RAD1	RAD50	SUMO1	RPA2	CDK2	HIST1H2BJ	HERC2	RPA1	CCNA1	RFC3	HUS1	BRIP1	MDC1	DNA2	BARD1	RPS27A	CCNA2	HIST1H2BA	ATM	CHEK1	PPP4C	UBC	RAD9B	RAD17	BABAM2	HIST1H2BD	HIST1H4H	ABRAXAS1	PPP4R2
REACTOME_CARGO_CONCENTRATION_IN_THE_ER	http://www.gsea-msigdb.org/gsea/msigdb/cards/REACTOME_CARGO_CONCENTRATION_IN_THE_ER	LMAN1	CD59	TMED2	CNIH1	SEC23A	CTSZ	GOSR2	AREG	CTSC	FOLR1	SEC24A	COL7A1	LMAN2L	PREB	SEC24B	LMAN1L	CNIH3	MIA2	SEC24D	SAR1B	MIA3	GRIA1	STX5	TGFA	LMAN2	TMED10	CNIH2	SEC24C	MCFD2	F8	SERPINA1	F5	SEC22B
REACTOME_DNA_DAMAGE_RECOGNITION_IN_GG_NER	http://www.gsea-msigdb.org/gsea/msigdb/cards/REACTOME_DNA_DAMAGE_RECOGNITION_IN_GG_NER	ACTB	RBX1	YY1	ACTR5	TFPT	COPS7A	ACTR8	INO80D	INO80B	RAD23B	COPS5	INO80	PARP2	DDB2	ACTL6A	COPS4	CUL4A	COPS3	PARP1	RPS27A	COPS7B	CETN2	UBC	INO80C	XPC	CUL4B	COPS2	DDB1	COPS6	INO80E	GPS1	UBB	NFRKB	RUVBL1	RAD23A	MCRS1	COPS8	UBA52
REACTOME_GAP_FILLING_DNA_REPAIR_SYNTHESIS_AND_LIGATION_IN_GG_NER	http://www.gsea-msigdb.org/gsea/msigdb/cards/REACTOME_GAP_FILLING_DNA_REPAIR_SYNTHESIS_AND_LIGATION_IN_GG_NER	LIG3	RFC1	RFC2	POLD1	XRCC1	POLD3	POLE2	LIG1	RPA3	POLD2	RFC5	POLE4	RPA2	POLK	RPA1	PCNA	RFC3	RPS27A	POLE3	UBC	RFC4	UBB	POLD4	POLE	UBA52
REACTOME_GLOBAL_GENOME_NUCLEOTIDE_EXCISION_REPAIR_GG_NER	http://www.gsea-msigdb.org/gsea/msigdb/cards/REACTOME_GLOBAL_GENOME_NUCLEOTIDE_EXCISION_REPAIR_GG_NER	LIG3	ERCC1	MNAT1	PIAS1	RFC1	RFC2	POLD1	XRCC1	ACTB	POLD3	RBX1	POLE2	YY1	ACTR5	UBE2I	ERCC2	LIG1	TFPT	RPA3	POLD2	GTF2H1	GTF2H3	RFC5	COPS7A	ACTR8	INO80D	INO80B	POLE4	SUMO1	RPA2	RAD23B	COPS5	POLK	USP45	INO80	PARP2	CHD1L	PIAS3	RPA1	PCNA	RFC3	CDK7	CCNH	DDB2	ERCC5	ACTL6A	XPA	COPS4
REACTOME_DUAL_INCISION_IN_GG_NER	http://www.gsea-msigdb.org/gsea/msigdb/cards/REACTOME_DUAL_INCISION_IN_GG_NER	ERCC1	RFC1	RFC2	POLD1	POLD3	RBX1	POLE2	ERCC2	RPA3	POLD2	GTF2H1	GTF2H3	RFC5	POLE4	RPA2	POLK	PARP2	CHD1L	RPA1	PCNA	RFC3	DDB2	ERCC5	XPA	CUL4A	PARP1	RPS27A	GTF2H2	POLE3	UBC	CUL4B	ERCC3	RFC4	DDB1	UBB	POLD4	ERCC4	POLE	GTF2H4	UBA52	GTF2H5
REACTOME_HIGHLY_SODIUM_PERMEABLE_ACETYLCHOLINE_NICOTINIC_RECEPTORS	http://www.gsea-msigdb.org/gsea/msigdb/cards/REACTOME_HIGHLY_SODIUM_PERMEABLE_ACETYLCHOLINE_NICOTINIC_RECEPTORS	CHRNA3	CHRNA4	CHRNE	CHRNB4	CHRND	CHRNB2	CHRNG
REACTOME_HIGHLY_CALCIUM_PERMEABLE_NICOTINIC_ACETYLCHOLINE_RECEPTORS	http://www.gsea-msigdb.org/gsea/msigdb/cards/REACTOME_HIGHLY_CALCIUM_PERMEABLE_NICOTINIC_ACETYLCHOLINE_RECEPTORS	CHRNA3	CHRNA4	CHRNB4	CHRNA2	CHRNA1	CHRNB3	CHRNA6	CHRNB2	CHRNA5
REACTOME_RNA_POLYMERASE_II_PRE_TRANSCRIPTION_EVENTS	http://www.gsea-msigdb.org/gsea/msigdb/cards/REACTOME_RNA_POLYMERASE_II_PRE_TRANSCRIPTION_EVENTS	POLR2J	PAF1	ELOA	MNAT1	POLR2B	CTDP1	TAF2	TAF11	AFF4	CCNT2	CCNK	SUPT16H	POLR2E	POLR2F	NELFCD	TAF7L	POLR2C	ELOB	ERCC2	POLR2I	ELL	TAF6	SUPT6H	GTF2H1	GTF2H3	TBP	NCBP2	TAF12	TAF1L	GTF2F1	CCNT1	MLLT1	TAF4	CDK7	CDC73	CCNH	CDK9	NCBP1	RTF1	GTF2B	GTF2A2	WDR61	TAF4B	POLR2D	EAF1	EAF2	GTF2H2	TAF1
REACTOME_FORMATION_OF_TC_NER_PRE_INCISION_COMPLEX	http://www.gsea-msigdb.org/gsea/msigdb/cards/REACTOME_FORMATION_OF_TC_NER_PRE_INCISION_COMPLEX	POLR2J	MNAT1	AQR	POLR2B	ERCC8	XAB2	PPIE	POLR2E	POLR2F	RBX1	EP300	POLR2C	ERCC2	POLR2I	PRPF19	GTF2H1	GTF2H3	COPS7A	COPS5	CDK7	CCNH	XPA	COPS4	CUL4A	COPS3	RPS27A	POLR2D	COPS7B	GTF2H2	POLR2K	UBC	CUL4B	ERCC3	POLR2H	UVSSA	COPS2	DDB1	POLR2G	COPS6	GPS1	UBB	POLR2L	POLR2A	USP7	TCEA1	COPS8	ZNF830	HMGN1
REACTOME_TRANSCRIPTION_COUPLED_NUCLEOTIDE_EXCISION_REPAIR_TC_NER	http://www.gsea-msigdb.org/gsea/msigdb/cards/REACTOME_TRANSCRIPTION_COUPLED_NUCLEOTIDE_EXCISION_REPAIR_TC_NER	POLR2J	LIG3	ERCC1	MNAT1	AQR	RFC1	POLR2B	ERCC8	RFC2	POLD1	XRCC1	XAB2	POLD3	PPIE	POLR2E	POLR2F	RBX1	EP300	POLE2	POLR2C	ERCC2	POLR2I	LIG1	ELL	RPA3	POLD2	PRPF19	GTF2H1	GTF2H3	RFC5	COPS7A	POLE4	RPA2	COPS5	POLK	RPA1	PCNA	RFC3	CDK7	CCNH	ERCC5	XPA	COPS4	CUL4A	COPS3	RPS27A	POLR2D	COPS7B
REACTOME_DUAL_INCISION_IN_TC_NER	http://www.gsea-msigdb.org/gsea/msigdb/cards/REACTOME_DUAL_INCISION_IN_TC_NER	POLR2J	ERCC1	MNAT1	AQR	RFC1	POLR2B	ERCC8	RFC2	POLD1	XAB2	POLD3	PPIE	POLR2E	POLR2F	RBX1	EP300	POLE2	POLR2C	ERCC2	POLR2I	RPA3	POLD2	PRPF19	GTF2H1	GTF2H3	RFC5	POLE4	RPA2	POLK	RPA1	PCNA	RFC3	CDK7	CCNH	ERCC5	XPA	CUL4A	RPS27A	POLR2D	GTF2H2	POLR2K	POLE3	UBC	CUL4B	ERCC3	POLR2H	RFC4	UVSSA
REACTOME_TRNA_MODIFICATION_IN_THE_NUCLEUS_AND_CYTOSOL	http://www.gsea-msigdb.org/gsea/msigdb/cards/REACTOME_TRNA_MODIFICATION_IN_THE_NUCLEUS_AND_CYTOSOL	NSUN2	METTL1	TRIT1	ADAT1	TRMT11	FTSJ1	TRMT6	PUS7	OSGEP	TRMT1	TRDMT1	PUS3	THG1L	THADA	TRMT13	TRMT5	EPRS	ALKBH8	CTU1	TPRKB	TRMT10A	CDKAL1	QTRT2	TRMT44	WDR4	TYW3	TYW5	TRMT61A	URM1	DUS2	LCMT2	TP53RK	TRMT112	CTU2	PUS1	TRMT12	ADAT2	LAGE3	TYW1	QTRT1	ADAT3	NSUN6	TRMT9B
REACTOME_SYNTHESIS_OF_WYBUTOSINE_AT_G37_OF_TRNA_PHE	http://www.gsea-msigdb.org/gsea/msigdb/cards/REACTOME_SYNTHESIS_OF_WYBUTOSINE_AT_G37_OF_TRNA_PHE	TRMT5	TYW3	TYW5	LCMT2	TRMT12	TYW1
REACTOME_INTERLEUKIN_6_FAMILY_SIGNALING	http://www.gsea-msigdb.org/gsea/msigdb/cards/REACTOME_INTERLEUKIN_6_FAMILY_SIGNALING	CRLF1	IL11	JAK2	OSM	TYK2	CBL	LIFR	STAT1	CNTFR	LIF	IL6ST	IL6	IL11RA	OSMR	CTF1	IL6R	JAK1	IL31RA	STAT3	CLCF1	PTPN11	SOCS3	IL31	CNTF
REACTOME_INTERLEUKIN_10_SIGNALING	http://www.gsea-msigdb.org/gsea/msigdb/cards/REACTOME_INTERLEUKIN_10_SIGNALING	TNFRSF1B	TNFRSF1A	PTGS2	CXCL2	ICAM1	TIMP1	CCL22	FCER2	TYK2	CSF3	CCL2	IL10RA	IL12B	CD86	IL1A	CCL20	IL1R2	IL1R1	CD80	CCR2	IL1B	LIF	IL6	IL10	IL1RN	IL18	CCR5	JAK1	CXCL1	CCR1	CSF2	STAT3	IL12A	CXCL10	PTAFR	CXCL8	FPR1	CCL19	CSF1	TNF	IL10RB	CCL5	CCL4	CCL3L1	CCL3	CCL3L3
REACTOME_TRNA_PROCESSING_IN_THE_NUCLEUS	http://www.gsea-msigdb.org/gsea/msigdb/cards/REACTOME_TRNA_PROCESSING_IN_THE_NUCLEUS	ELAC2	NUP160	TPR	NDC1	NUP133	CPSF1	TRNT1	NUP37	DDX1	SEH1L	RTRAF	NUP50	AAAS	NUP188	RTCB	RAE1	CSTF2	NUP93	POP1	POP4	NUP88	NUP98	NUP107	NUP155	NUP43	RPP40	NUP153	NUP85	NUP214	NUP210	RAN	C2orf49	NUPL2	NUP54	NUP58	RPP30	RPP38	RANBP2	TSEN2	NUP205	SEC13	CPSF4	NUP35	RPP14	POP5	TSEN34	FAM98B	POP7
REACTOME_TRNA_PROCESSING_IN_THE_MITOCHONDRION	http://www.gsea-msigdb.org/gsea/msigdb/cards/REACTOME_TRNA_PROCESSING_IN_THE_MITOCHONDRION	ELAC2	HSD17B10	TRNT1	KIAA0391	TRMT10C	MT-RNR2	MT-RNR1
REACTOME_ERBB2_REGULATES_CELL_MOTILITY	http://www.gsea-msigdb.org/gsea/msigdb/cards/REACTOME_ERBB2_REGULATES_CELL_MOTILITY	ERBB3	RHOA	HBEGF	EREG	DIAPH1	EGF	ERBB2	EGFR	NRG1	NRG2	MEMO1	NRG4	BTC	ERBB4	NRG3
REACTOME_INTERLEUKIN_4_AND_INTERLEUKIN_13_SIGNALING	http://www.gsea-msigdb.org/gsea/msigdb/cards/REACTOME_INTERLEUKIN_4_AND_INTERLEUKIN_13_SIGNALING	NOS2	ALOX5	HGF	VIM	TNFRSF1B	RORA	PTGS2	FSCN1	IL4R	HSP90AA1	MMP2	BIRC5	ICAM1	JAK2	OSM	HMOX1	HIF1A	MMP9	TIMP1	CCL22	FCER2	TGFB1	TYK2	JAK3	GATA3	CCL2	HSPA8	CCND1	IL23A	NANOG	OPRM1	IL17A	IL17F	VEGFA	IL12B	IL4	BCL6	IL1A	POMC	FN1	STAT1	OPRD1	RHOU	FASLG	FOXO3	TWIST1	IL13RA2	F13A1
REACTOME_TRNA_MODIFICATION_IN_THE_MITOCHONDRION	http://www.gsea-msigdb.org/gsea/msigdb/cards/REACTOME_TRNA_MODIFICATION_IN_THE_MITOCHONDRION	TRIT1	HSD17B10	TRMU	KIAA0391	GTPBP3	MTO1	TRMT61B	TRMT10C	PUS1
REACTOME_GDP_FUCOSE_BIOSYNTHESIS	http://www.gsea-msigdb.org/gsea/msigdb/cards/REACTOME_GDP_FUCOSE_BIOSYNTHESIS	TSTA3	GMDS	FUOM	FCSK	SLC35C1	FPGT
REACTOME_IL_6_TYPE_CYTOKINE_RECEPTOR_LIGAND_INTERACTIONS	http://www.gsea-msigdb.org/gsea/msigdb/cards/REACTOME_IL_6_TYPE_CYTOKINE_RECEPTOR_LIGAND_INTERACTIONS	CRLF1	IL11	JAK2	OSM	TYK2	LIFR	CNTFR	LIF	IL6ST	IL11RA	OSMR	CTF1	JAK1	IL31RA	CLCF1	IL31	CNTF
REACTOME_RRNA_MODIFICATION_IN_THE_NUCLEUS_AND_CYTOSOL	http://www.gsea-msigdb.org/gsea/msigdb/cards/REACTOME_RRNA_MODIFICATION_IN_THE_NUCLEUS_AND_CYTOSOL	TSR3	UTP18	NOP58	WDR3	THUMPD1	BUD23	DIMT1	NOP14	SNU13	NOP56	FBL	DDX49	UTP6	GAR1	KRR1	NOP2	RRP9	WDR75	PNO1	UTP25	HEATR1	FCF1	RCL1	UTP20	MPHOSPH10	RRP36	EMG1	DKC1	NOL11	UTP3	WDR36	NAT10	IMP4	RPS6	RPS2	UTP4	NHP2	PDCD11	DHX37	UTP14A	WDR43	UTP15	RPS14	DCAF13	NOL6	BMS1	RPS9	RPS7
REACTOME_TP53_REGULATES_TRANSCRIPTION_OF_CELL_CYCLE_GENES	http://www.gsea-msigdb.org/gsea/msigdb/cards/REACTOME_TP53_REGULATES_TRANSCRIPTION_OF_CELL_CYCLE_GENES	CNOT4	RBL1	BAX	AURKA	CNOT3	PCBP4	EP300	E2F1	RGCC	RBL2	CCNE1	CDKN1B	AC092881.1	CNOT6	TFDP2	ARID3A	GADD45A	PLAGL1	CDK2	CDKN1A	CNOT1	PRMT1	E2F8	PCNA	CCNA1	CCNB1	CNOT6L	TP53	CARM1	CNOT9	CCNA2	PLK2	TNKS1BP1	CENPJ	CNOT8	CDC25C	CNOT11	BTG2	ZNF385A	E2F7	CDK1	PLK3	CCNE2	SFN	NPM1	CNOT10	TFDP1	CNOT7
REACTOME_RRNA_MODIFICATION_IN_THE_MITOCHONDRION	http://www.gsea-msigdb.org/gsea/msigdb/cards/REACTOME_RRNA_MODIFICATION_IN_THE_MITOCHONDRION	TFB1M	NSUN4	MTERF4	MRM2	MRM3	MT-RNR2	MT-RNR1	MRM1
REACTOME_NEUREXINS_AND_NEUROLIGINS	http://www.gsea-msigdb.org/gsea/msigdb/cards/REACTOME_NEUREXINS_AND_NEUROLIGINS	AC005954.1	SYT7	NRXN3	APBA2	HOMER3	SYT1	EPB41L2	DLGAP4	EPB41L3	DLG3	EPB41L1	HOMER2	LIN7B	GRIN2D	STX1A	APBA1	NRXN2	SYT10	LIN7A	EPB41L5	DLGAP3	DLG4	DBNL	STXBP1	SYT2	LRRTM2	NLGN4X	CASK	LIN7C	DLG2	HOMER1	GRM1	EPB41	GRIN2C	SHANK1	SHANK2	LRRTM1	PDLIM5	NLGN4Y	GRM5	NLGN1	NLGN2	DLGAP1	SYT9	SYT12	LRRTM4	GRIN1	SHARPIN
REACTOME_PROTEIN_PROTEIN_INTERACTIONS_AT_SYNAPSES	http://www.gsea-msigdb.org/gsea/msigdb/cards/REACTOME_PROTEIN_PROTEIN_INTERACTIONS_AT_SYNAPSES	AC005954.1	SYT7	NRXN3	APBA2	HOMER3	SYT1	DLG1	EPB41L2	DLGAP4	EPB41L3	DLG3	EPB41L1	HOMER2	LIN7B	PTPRS	GRIN2D	STX1A	APBA1	NRXN2	PPFIBP1	SYT10	LIN7A	EPB41L5	DLGAP3	SLITRK3	GRIA3	LRFN3	LRFN1	LRRC4B	PPFIA1	DLG4	FLOT2	RTN3	DBNL	STXBP1	FLOT1	PPFIA2	NTRK3	PTPRF	PPFIA4	SYT2	LRRTM2	NLGN4X	CASK	LIN7C	DLG2	HOMER1	GRIA4
REACTOME_TP53_REGULATES_TRANSCRIPTION_OF_DNA_REPAIR_GENES	http://www.gsea-msigdb.org/gsea/msigdb/cards/REACTOME_TP53_REGULATES_TRANSCRIPTION_OF_DNA_REPAIR_GENES	POLR2J	ELOA	BRCA1	MNAT1	POLR2B	CTDP1	CDK13	MLH1	CCNT2	CCNK	SUPT16H	MSH2	POLR2E	POLR2F	NELFCD	POLR2C	ELOB	ERCC2	POLR2I	ELL	GTF2H1	GTF2H3	ATF2	PMS2	GTF2F1	CCNT1	CDK7	CCNH	DDB2	CDK9	MDC1	FANCI	TP53	POLR2D	FANCD2	GTF2H2	POLR2K	SSRP1	ATM	CHEK1	ELOC	FANCC	ERCC3	POLR2H	CDK12	POLR2G	FOS	ATR
REACTOME_CHOLINE_CATABOLISM	http://www.gsea-msigdb.org/gsea/msigdb/cards/REACTOME_CHOLINE_CATABOLISM	CHDH	SLC44A1	SARDH	DMGDH	BHMT	ALDH7A1
REACTOME_NEUTROPHIL_DEGRANULATION	http://www.gsea-msigdb.org/gsea/msigdb/cards/REACTOME_NEUTROPHIL_DEGRANULATION	FGR	FUCA2	ENPP4	AOC1	MPO	ITGAL	LAMP2	ALDH3B1	PSMB1	MGST1	PGLYRP1	MMP25	PRSS3	PLAUR	TYROBP	LTF	ALOX5	MVP	DNASE1L1	CAPN1	ACPP	SLC11A1	SERPINB1	ERP44	DERA	RNASET2	CD44	TNFRSF1B	GRN	LRRC7	ATP6V0A1	VCL	TIMP2	AGA	HEXB	CYBA	HEBP2	SERPINB3	GDI2	ATP11B	SLC2A3	ACAA1	CTSA	CNN2	CDK13	PKM	RHOA	ROCK1
REACTOME_COMPLEX_I_BIOGENESIS	http://www.gsea-msigdb.org/gsea/msigdb/cards/REACTOME_COMPLEX_I_BIOGENESIS	NDUFAF7	NDUFAB1	NDUFS1	NDUFB4	NDUFB2	NDUFB7	NDUFAF5	NDUFC1	NDUFS8	TIMMDC1	NDUFS7	NDUFB3	NDUFA8	NDUFAF4	NDUFA1	NDUFA5	ECSIT	NDUFA10	NDUFA2	NDUFB5	NDUFAF1	NDUFA9	NDUFB10	NDUFS6	NDUFB11	NDUFB9	NDUFC2	NUBPL	NDUFAF6	NDUFS2	NDUFV3	NDUFAF2	NDUFS4	NDUFB6	NDUFB8	NDUFV1	NDUFS5	NDUFA3	TMEM126B	NDUFA11	ACAD9	NDUFAF3	NDUFV2	NDUFB1	NDUFA12	NDUFA6	NDUFA13	MT-ND6
REACTOME_METAL_SEQUESTRATION_BY_ANTIMICROBIAL_PROTEINS	http://www.gsea-msigdb.org/gsea/msigdb/cards/REACTOME_METAL_SEQUESTRATION_BY_ANTIMICROBIAL_PROTEINS	LTF	S100A8	S100A7	LCN2	S100A9	S100A7A
REACTOME_SIGNALING_BY_MODERATE_KINASE_ACTIVITY_BRAF_MUTANTS	http://www.gsea-msigdb.org/gsea/msigdb/cards/REACTOME_SIGNALING_BY_MODERATE_KINASE_ACTIVITY_BRAF_MUTANTS	ITGA2B	VCL	CAMK2B	CAMK2A	MARK3	ACTB	APBB1IP	ARAF	PEBP1	BRAP	JAK2	MAPK1	MAPK3	CSK	VWF	FN1	RAP1A	MAP2K2	RAP1B	RAF1	KRAS	TLN1	ARRB1	IQGAP1	KSR1	ARRB2	CNKSR1	CAMK2D	CAMK2G	CNKSR2	BRAF	YWHAB	PHB	MAP2K1	KSR2	FGG	FGA	FGB	MAP3K11	HRAS	ACTG1	SRC	CALM1	NRAS	ITGB3
REACTOME_SIGNALING_BY_RAS_MUTANTS	http://www.gsea-msigdb.org/gsea/msigdb/cards/REACTOME_SIGNALING_BY_RAS_MUTANTS	ITGA2B	VCL	CAMK2B	CAMK2A	RASAL2	MARK3	ACTB	APBB1IP	ARAF	PEBP1	BRAP	JAK2	MAPK1	MAPK3	CSK	RASAL3	RASA4	VWF	RASAL1	FN1	RAP1A	MAP2K2	RAP1B	RAF1	KRAS	DAB2IP	TLN1	ARRB1	IQGAP1	KSR1	ARRB2	CNKSR1	CAMK2D	RASA1	CAMK2G	CNKSR2	RASA2	BRAF	SPRED1	YWHAB	PHB	MAP2K1	KSR2	FGG	FGA	FGB	MAP3K11	HRAS
REACTOME_SIGNALING_BY_BRAF_AND_RAF_FUSIONS	http://www.gsea-msigdb.org/gsea/msigdb/cards/REACTOME_SIGNALING_BY_BRAF_AND_RAF_FUSIONS	ITGA2B	KDM7A	AGK	CLCN6	VCL	FAM114A2	CAMK2B	CAMK2A	MARK3	ACTB	APBB1IP	ARAF	PEBP1	JAK2	MAPK1	MAPK3	CSK	ESRP1	ZC3HAV1	VWF	QKI	TENT4A	FXR1	FN1	RAP1A	KIAA1549	TRIM24	MAP2K2	RAP1B	AKAP9	RAF1	AP3B1	MPRIP	KRAS	TLN1	ARRB1	PAPSS1	IQGAP1	KSR1	ARRB2	CNKSR1	CAMK2D	CAMK2G	CNKSR2	BCL2L11	BRAF	FAM131B	LMNA
REACTOME_ONCOGENIC_MAPK_SIGNALING	http://www.gsea-msigdb.org/gsea/msigdb/cards/REACTOME_ONCOGENIC_MAPK_SIGNALING	ITGA2B	KDM7A	AGK	CLCN6	VCL	FAM114A2	CAMK2B	CAMK2A	RASAL2	MARK3	ACTB	APBB1IP	ARAF	PEBP1	BRAP	JAK2	MAPK1	MAPK3	CSK	ESRP1	RASAL3	RASA4	ZC3HAV1	VWF	RASAL1	QKI	TENT4A	FXR1	FN1	RAP1A	KIAA1549	TRIM24	MAP2K2	RAP1B	AKAP9	RAF1	AP3B1	MPRIP	KRAS	DAB2IP	TLN1	ARRB1	PAPSS1	IQGAP1	KSR1	ARRB2	CNKSR1	CAMK2D
REACTOME_ANTIMICROBIAL_PEPTIDES	http://www.gsea-msigdb.org/gsea/msigdb/cards/REACTOME_ANTIMICROBIAL_PEPTIDES	PGLYRP1	PRSS3	CD4	LTF	SLC11A1	BPIFB2	DEFB127	LYZ	CTSG	CHGA	BPI	EPPIN	CCR6	GNLY	PDZD11	CLU	CCR2	PI3	SEMG1	DEFB126	DEFB129	BPIFB1	HTN1	ART1	BPIFA2	DEFB118	TLR2	S100A8	S100A7	REG3G	LCN2	PGLYRP3	PGLYRP2	DCD	PGLYRP4	S100A9	CAMP	LEAP2	DEFA5	DEFA4	DEFA6	DEFB1	ATP7A	RNASE7	BPIFB6	RNASE3	RNASE6	DEFB4A
REACTOME_TP53_REGULATES_TRANSCRIPTION_OF_GENES_INVOLVED_IN_CYTOCHROME_C_RELEASE	http://www.gsea-msigdb.org/gsea/msigdb/cards/REACTOME_TP53_REGULATES_TRANSCRIPTION_OF_GENES_INVOLVED_IN_CYTOCHROME_C_RELEASE	CREBBP	BID	AIFM2	TP63	TP73	BAX	PPP1R13B	BNIP3L	BBC3	STEAP3	TP53AIP1	PRELID3A	TP53	PMAIP1	TP53BP2	ATM	TP53INP1	PRELID1	TRIAP1	ZNF420
REACTOME_TP53_REGULATES_TRANSCRIPTION_OF_SEVERAL_ADDITIONAL_CELL_DEATH_GENES_WHOSE_SPECIFIC_ROLES_IN_P53_DEPENDENT_APOPTOSIS_REMAIN_UNCERTAIN	http://www.gsea-msigdb.org/gsea/msigdb/cards/REACTOME_TP53_REGULATES_TRANSCRIPTION_OF_SEVERAL_ADDITIONAL_CELL_DEATH_GENES_WHOSE_SPECIFIC_ROLES_IN_P53_DEPENDENT_APOPTOSIS_REMAIN_UNCERTAIN	TP63	TP73	PPP1R13B	BIRC5	RABGGTA	NDRG1	PERP	BCL6	TP53I3	BCL2L14	RABGGTB	TP53	TP53BP2	CHM
REACTOME_TP53_REGULATES_TRANSCRIPTION_OF_CASPASE_ACTIVATORS_AND_CASPASES	http://www.gsea-msigdb.org/gsea/msigdb/cards/REACTOME_TP53_REGULATES_TRANSCRIPTION_OF_CASPASE_ACTIVATORS_AND_CASPASES	CASP10	TP63	TP73	NLRC4	CASP2	APAF1	CASP1	CASP6	TP53	ATM	CRADD	PIDD1
REACTOME_TP53_REGULATES_TRANSCRIPTION_OF_DEATH_RECEPTORS_AND_LIGANDS	http://www.gsea-msigdb.org/gsea/msigdb/cards/REACTOME_TP53_REGULATES_TRANSCRIPTION_OF_DEATH_RECEPTORS_AND_LIGANDS	FAS	TP63	TP73	PPP1R13B	TNFRSF10A	TNFRSF10B	TP53	TP53BP2	IGFBP3	TMEM219	TNFRSF10D	TNFRSF10C
REACTOME_FGFR2_ALTERNATIVE_SPLICING	http://www.gsea-msigdb.org/gsea/msigdb/cards/REACTOME_FGFR2_ALTERNATIVE_SPLICING	POLR2J	PTBP1	POLR2B	FGFR2	HNRNPM	POLR2E	POLR2F	RBFOX2	POLR2C	ESRP2	ESRP1	POLR2I	NCBP2	TIA1	GTF2F1	HNRNPA1	NCBP1	POLR2D	POLR2K	TIAL1	POLR2H	POLR2G	HNRNPH1	HNRNPF	POLR2L	POLR2A	GTF2F2
REACTOME_TP53_REGULATES_TRANSCRIPTION_OF_GENES_INVOLVED_IN_G2_CELL_CYCLE_ARREST	http://www.gsea-msigdb.org/gsea/msigdb/cards/REACTOME_TP53_REGULATES_TRANSCRIPTION_OF_GENES_INVOLVED_IN_G2_CELL_CYCLE_ARREST	RBL1	BAX	AURKA	EP300	RBL2	TFDP2	GADD45A	PRMT1	PCNA	CCNB1	TP53	CARM1	CDC25C	ZNF385A	CDK1	SFN	TFDP1	E2F4
REACTOME_TP53_REGULATES_TRANSCRIPTION_OF_ADDITIONAL_CELL_CYCLE_GENES_WHOSE_EXACT_ROLE_IN_THE_P53_PATHWAY_REMAIN_UNCERTAIN	http://www.gsea-msigdb.org/gsea/msigdb/cards/REACTOME_TP53_REGULATES_TRANSCRIPTION_OF_ADDITIONAL_CELL_CYCLE_GENES_WHOSE_EXACT_ROLE_IN_THE_P53_PATHWAY_REMAIN_UNCERTAIN	CNOT4	CNOT3	RGCC	AC092881.1	CNOT6	PLAGL1	CNOT1	CNOT6L	TP53	CNOT9	PLK2	TNKS1BP1	CENPJ	CNOT8	CDC25C	CNOT11	BTG2	PLK3	NPM1	CNOT10	CNOT7
REACTOME_TP53_REGULATES_TRANSCRIPTION_OF_GENES_INVOLVED_IN_G1_CELL_CYCLE_ARREST	http://www.gsea-msigdb.org/gsea/msigdb/cards/REACTOME_TP53_REGULATES_TRANSCRIPTION_OF_GENES_INVOLVED_IN_G1_CELL_CYCLE_ARREST	PCBP4	E2F1	CCNE1	CDKN1B	ARID3A	CDK2	CDKN1A	E2F8	CCNA1	TP53	CCNA2	ZNF385A	E2F7	CCNE2
REACTOME_REGULATION_OF_TP53_ACTIVITY_THROUGH_PHOSPHORYLATION	http://www.gsea-msigdb.org/gsea/msigdb/cards/REACTOME_REGULATION_OF_TP53_ACTIVITY_THROUGH_PHOSPHORYLATION	BRCA1	MRE11	RFC2	TAF2	HIPK2	TAF11	CSNK2A2	NUAK1	AURKA	TPX2	MAPKAPK5	SUPT16H	CSNK2A1	RBBP8	TAF7L	NBN	TAF6	RPA3	PRKAG2	RFC5	PRKAB1	MAPK14	TBP	RAD1	RAD50	PRKAG3	RPA2	STK11	TAF12	TAF1L	CDK2	DYRK2	PIN1	TAF4	PRKAB2	PRKAA1	RPA1	CCNA1	RFC3	MDM2	HUS1	BRIP1	DNA2	BARD1	TAF4B	TP53	RPS27A	CCNA2
REACTOME_REGULATION_OF_TP53_ACTIVITY_THROUGH_ACETYLATION	http://www.gsea-msigdb.org/gsea/msigdb/cards/REACTOME_REGULATION_OF_TP53_ACTIVITY_THROUGH_ACETYLATION	MBD3	KAT6A	BRPF3	EP300	BRD1	RBBP7	AKT2	MAP2K6	CHD4	HDAC1	AKT3	PIN1	PML	TP53	AKT1	GATAD2B	MTA2	PIP4K2A	BRPF1	RBBP4	MEAF6	PIP4P1	BRD7	PIP4K2C	GATAD2A	ING5	ING2	CHD3	HDAC2	PIP4K2B
REACTOME_REGULATION_OF_TP53_ACTIVITY_THROUGH_ASSOCIATION_WITH_CO_FACTORS	http://www.gsea-msigdb.org/gsea/msigdb/cards/REACTOME_REGULATION_OF_TP53_ACTIVITY_THROUGH_ASSOCIATION_WITH_CO_FACTORS	PHF20	TP63	TP73	PPP1R13B	PPP1R13L	AKT2	AKT3	TP53	AKT1	TP53BP2	POU4F2	POU4F1	ZNF385A	BANP
REACTOME_REGULATION_OF_TP53_ACTIVITY_THROUGH_METHYLATION	http://www.gsea-msigdb.org/gsea/msigdb/cards/REACTOME_REGULATION_OF_TP53_ACTIVITY_THROUGH_METHYLATION	EP300	PRMT5	MDM2	TTC5	TP53	SMYD2	RPS27A	ATM	UBC	JMY	SETD9	UBB	EHMT1	CHEK2	KMT5A	L3MBTL1	MDM4	EHMT2	UBA52
REACTOME_KERATINIZATION	http://www.gsea-msigdb.org/gsea/msigdb/cards/REACTOME_KERATINIZATION	KRT33A	CAPN1	DSG2	PRSS8	PKP2	PKP1	TGM1	KRT31	DSP	TGM5	CASP14	KRT23	KRT37	KRT32	KRT18	PERP	PPL	CSTA	PI3	CAPNS1	KRT36	KRT17	KLK14	KLK8	KRT34	KRT33B	SPINK5	DSC2	DSG3	DSG1	DSC3	DSC1	KRT85	KRT7	KRT71	PCSK6	FURIN	CELA2A	FLG	PKP4	ST14	TCHH	LCE2B	SPRR2G	KRT84	KRT82	LCE3D	IVL
REACTOME_REGULATION_OF_TP53_EXPRESSION_AND_DEGRADATION	http://www.gsea-msigdb.org/gsea/msigdb/cards/REACTOME_REGULATION_OF_TP53_EXPRESSION_AND_DEGRADATION	PHF20	USP2	PRDM1	PPP2R5C	RFFL	PPP2CB	AKT2	PPP2R1A	CCNG1	PPP2CA	AKT3	SGK1	MAPKAP1	CDK2	CCNA1	MDM2	PPP2R1B	PDPK1	TP53	AKT1	RPS27A	CCNA2	CDKN2A	ATM	UBC	RICTOR	MLST8	CDK1	UBB	RNF34	CHEK2	PRR5	USP7	MDM4	MTOR	DAXX	UBA52
REACTOME_METABOLISM_OF_FAT_SOLUBLE_VITAMINS	http://www.gsea-msigdb.org/gsea/msigdb/cards/REACTOME_METABOLISM_OF_FAT_SOLUBLE_VITAMINS	RETSAT	GPC1	RDH11	GPC4	LRP2	APOB	APOA4	APOC3	RBP2	RBP1	SDC1	APOA1	TTR	UBIAD1	LRAT	LRP1	SDC4	LDLR	APOE	BCO1	CLPS	TTPA	RBP4	HSPG2	GPC3	LRP12	LRP8	APOA2	SDC3	PLB1	VKORC1	SDC2	LPL	PNLIP	GPC5	GPC6	AKR1C1	AGRN	AKR1C3	VKORC1L1	LRP10	BCO2	AKR1B10	AKR1C4	APOM	GPC2	APOC2	GPIHBP1
REACTOME_SIGNALING_BY_MET	http://www.gsea-msigdb.org/gsea/msigdb/cards/REACTOME_SIGNALING_BY_MET	ITGA3	RANBP9	HGF	LAMC3	LAMA3	LAMC2	COL11A1	COL5A3	EPS15	LAMB1	CRKL	LAMA1	HPN	MET	RAPGEF1	SH3GL2	COL1A1	GAB1	HGFAC	CBL	LAMA4	STAM2	FN1	SOS1	RAP1A	DOCK7	PIK3CA	GGA3	RAP1B	COL5A1	LAMA5	TNS4	KRAS	LAMC1	TNS3	RAC1	STAM	USP8	COL2A1	SH3GL3	RANBP10	SH3GL1	RPS27A	LRIG1	PIK3R1	SH3KBP1	PTPRJ	ITGB1
REACTOME_MET_RECEPTOR_ACTIVATION	http://www.gsea-msigdb.org/gsea/msigdb/cards/REACTOME_MET_RECEPTOR_ACTIVATION	HGF	HPN	MET	HGFAC	SPINT1	SPINT2
REACTOME_NEGATIVE_REGULATION_OF_MET_ACTIVITY	http://www.gsea-msigdb.org/gsea/msigdb/cards/REACTOME_NEGATIVE_REGULATION_OF_MET_ACTIVITY	HGF	EPS15	MET	SH3GL2	CBL	STAM2	STAM	USP8	SH3GL3	SH3GL1	RPS27A	LRIG1	SH3KBP1	PTPRJ	UBC	UBB	PTPN2	GRB2	HGS	PTPN1	UBA52
REACTOME_PTEN_REGULATION	http://www.gsea-msigdb.org/gsea/msigdb/cards/REACTOME_PTEN_REGULATION	KDM1A	PSMB1	SCMH1	PSMC4	SNAI2	RRAGD	PSMA4	PREX2	MTA3	USP13	HDAC7	PSME4	NEDD4	CSNK2A2	MBD3	EED	TNRC6C	RRAGB	REST	MECOM	PSMC5	RCOR1	TNRC6A	PSME1	AGO1	PSMD5	PSMD8	MAPK1	TNRC6B	PSMC6	PSMA3	PSMC1	PSMB5	PSMA6	PSME2	SALL4	PSMA7	CSNK2A1	PSMD10	XIAP	RBBP7	MAPK3	PSMD7	STUB1	AKT2	EZH2	PSMA2	RHEB
REACTOME_RNA_POLYMERASE_II_TRANSCRIBES_SNRNA_GENES	http://www.gsea-msigdb.org/gsea/msigdb/cards/REACTOME_RNA_POLYMERASE_II_TRANSCRIBES_SNRNA_GENES	POLR2J	SNAPC1	POU2F2	POLR2B	INTS13	TAF11	CCNT2	SRRT	CCNK	POLR2E	POLR2F	RPRD1B	INTS6	POLR2C	INTS9	INTS10	SNAPC2	POLR2I	ELL	TAF6	INTS2	TBP	NCBP2	ELL2	RPAP2	GTF2F1	INTS11	ELL3	ICE2	CCNT1	CDK7	CDK9	NCBP1	TAF8	GTF2B	INTS14	INTS12	NABP2	GTF2A2	RPRD1A	POU2F1	INTS7	INTS3	ZC3H8	POLR2D	POLR2K	TAF5	INTS4
REACTOME_COPI_MEDIATED_ANTEROGRADE_TRANSPORT	http://www.gsea-msigdb.org/gsea/msigdb/cards/REACTOME_COPI_MEDIATED_ANTEROGRADE_TRANSPORT	ARF5	COPZ2	ANK1	SPTB	NSF	TUBA3D	DYNC1I2	CAPZB	CD59	TMED2	DYNLL1	ARCN1	KDELR3	TUBB1	ARFGAP1	COG4	DCTN6	TUBB4A	NAPA	KDELR1	COPE	BET1	YKT6	GBF1	GOSR2	GOSR1	FOLR1	COPZ1	GORASP1	SPTBN1	CAPZA1	COPA	TUBA1B	NAPB	TMEM115	TUBA4A	COPB1	ACTR10	DCTN4	COG6	NAPG	ARF3	TMED7	DYNC1LI2	COG2	COG3	KDELR2	DCTN3
REACTOME_FORMATION_OF_THE_CORNIFIED_ENVELOPE	http://www.gsea-msigdb.org/gsea/msigdb/cards/REACTOME_FORMATION_OF_THE_CORNIFIED_ENVELOPE	KRT33A	CAPN1	DSG2	PRSS8	PKP2	PKP1	TGM1	KRT31	DSP	TGM5	CASP14	KRT23	KRT37	KRT32	KRT18	PERP	PPL	CSTA	PI3	CAPNS1	KRT36	KRT17	KLK14	KLK8	KRT34	KRT33B	SPINK5	DSC2	DSG3	DSG1	DSC3	DSC1	KRT85	KRT7	KRT71	PCSK6	FURIN	CELA2A	FLG	PKP4	ST14	TCHH	LCE2B	SPRR2G	KRT84	KRT82	LCE3D	IVL
REACTOME_COPI_DEPENDENT_GOLGI_TO_ER_RETROGRADE_TRAFFIC	http://www.gsea-msigdb.org/gsea/msigdb/cards/REACTOME_COPI_DEPENDENT_GOLGI_TO_ER_RETROGRADE_TRAFFIC	ARF5	COPZ2	USE1	KIF1B	KIF26A	KIF2A	NSF	TUBA3D	KIFAP3	KIF22	KIF3C	TMED2	ZW10	KIF9	KIF16B	KIF4A	ARCN1	KDELR3	TUBB1	ARFGAP1	KIF3B	TUBB4A	KLC3	NAPA	KDELR1	COPE	GBF1	COPZ1	KIF20A	BNIP1	KIF21B	KIF18A	COPA	TUBA1B	KIF25	NAPB	KLC1	TUBA4A	COPB1	KIF1C	KIF1A	KIF3A	NAPG	ARF3	TMED7	RINT1	KDELR2	KIF12
REACTOME_COPI_INDEPENDENT_GOLGI_TO_ER_RETROGRADE_TRAFFIC	http://www.gsea-msigdb.org/gsea/msigdb/cards/REACTOME_COPI_INDEPENDENT_GOLGI_TO_ER_RETROGRADE_TRAFFIC	PAFAH1B1	TUBA3D	DYNC1I2	CAPZB	PAFAH1B3	DYNLL1	RAB18	TUBB1	DCTN6	TUBB4A	RAB3GAP1	CAPZA1	PLA2G4A	RAB3GAP2	TUBA1B	TUBA4A	ACTR10	DCTN4	DYNC1LI2	DCTN3	TUBB2A	TUBB2B	ACTR1A	GALNT1	GALNT2	DYNC1LI1	BICD1	TUBA3E	RAB6B	DYNC1I1	AGPAT3	DCTN5	TUBA1A	TUBA1C	PAFAH1B2	DCTN2	RAB6A	TUBB6	CAPZA3	TUBAL3	TUBA8	PLA2G6	BICD2	TUBB4B	DYNC1H1	TUBA3C	CAPZA2	DCTN1
REACTOME_INTRA_GOLGI_TRAFFIC	http://www.gsea-msigdb.org/gsea/msigdb/cards/REACTOME_INTRA_GOLGI_TRAFFIC	CYTH3	GOLGA5	NSF	SNAP29	CYTH4	RAB36	TRIP11	COG4	NAPA	CYTH2	YKT6	RIC1	RGP1	GOSR2	GOSR1	CYTH1	MAN1A1	MAN2A1	MAN1C1	STX16	NAPB	COG6	NAPG	COG2	STX6	COG3	VPS45	RAB30	ARF1	RAB41	VTI1A	STX5	ALPP	COG5	COG1	COG7	RAB33B	GOLIM4	BET1L	RAB39A	MAN2A2	MAN1A2	COG8	CUX1
REACTOME_RETROGRADE_TRANSPORT_AT_THE_TRANS_GOLGI_NETWORK	http://www.gsea-msigdb.org/gsea/msigdb/cards/REACTOME_RETROGRADE_TRANSPORT_AT_THE_TRANS_GOLGI_NETWORK	M6PR	VAMP3	NSF	ARFRP1	COG4	STX10	PLIN3	NAPA	RIC1	RGP1	VAMP4	ARL1	RAB9B	RAB9A	STX16	NAPB	ARFIP2	COG6	NAPG	NAA35	COG2	STX6	GCC2	COG3	RABEPK	GOLGA1	NAA30	VPS53	VPS54	GOLGA4	TMF1	USP6NL	VPS51	VTI1A	TGOLN2	SCOC	RAB6B	RHOBTB3	COG5	COG1	COG7	RAB43	RAB6A	GCC1	NAA38	IGF2R	SYS1	COG8
REACTOME_INTRA_GOLGI_AND_RETROGRADE_GOLGI_TO_ER_TRAFFIC	http://www.gsea-msigdb.org/gsea/msigdb/cards/REACTOME_INTRA_GOLGI_AND_RETROGRADE_GOLGI_TO_ER_TRAFFIC	M6PR	ARF5	COPZ2	PAFAH1B1	CYTH3	VAMP3	USE1	KIF1B	GOLGA5	KIF26A	KIF2A	NSF	TUBA3D	KIFAP3	DYNC1I2	CAPZB	PAFAH1B3	KIF22	KIF3C	TMED2	ZW10	KIF9	DYNLL1	KIF16B	KIF4A	ARCN1	RAB18	SNAP29	CYTH4	KDELR3	RAB36	TRIP11	TUBB1	ARFGAP1	ARFRP1	KIF3B	COG4	DCTN6	TUBB4A	KLC3	STX10	PLIN3	NAPA	KDELR1	CYTH2	COPE	YKT6	RIC1
REACTOME_PI5P_REGULATES_TP53_ACETYLATION	http://www.gsea-msigdb.org/gsea/msigdb/cards/REACTOME_PI5P_REGULATES_TP53_ACETYLATION	EP300	MAP2K6	PIN1	TP53	PIP4K2A	PIP4P1	PIP4K2C	ING2	PIP4K2B
REACTOME_COOPERATION_OF_PDCL_PHLP1_AND_TRIC_CCT_IN_G_PROTEIN_BETA_FOLDING	http://www.gsea-msigdb.org/gsea/msigdb/cards/REACTOME_COOPERATION_OF_PDCL_PHLP1_AND_TRIC_CCT_IN_G_PROTEIN_BETA_FOLDING	GNAI3	GNB5	CSNK2A2	RGS11	GNB1	GNAO1	CSNK2A1	RGS9	GNB3	GNAT1	GNAI2	GNB4	CCT4	TCP1	GNG13	GNG11	GNGT1	GNAI1	GNAZ	CCT6B	GNAT2	CCT7	PDCL	CCT6A	CCT5	CCT8	GNG3	CCT3	CCT2	GNGT2	AC093503.1	GNG4	GNB2	GNG12	GNG5	GNG7	RGS6	RGS7	GNG2	CSNK2B	GNAT3	GNG10
REACTOME_GLYCEROPHOSPHOLIPID_CATABOLISM	http://www.gsea-msigdb.org/gsea/msigdb/cards/REACTOME_GLYCEROPHOSPHOLIPID_CATABOLISM	GDE1	PNPLA6	GDPD3	PNPLA7	GDPD1	GDPD5	ENPP6
REACTOME_ASSEMBLY_OF_THE_ORC_COMPLEX_AT_THE_ORIGIN_OF_REPLICATION	http://www.gsea-msigdb.org/gsea/msigdb/cards/REACTOME_ASSEMBLY_OF_THE_ORC_COMPLEX_AT_THE_ORIGIN_OF_REPLICATION	ORC1	ORC6	ORC2	ORC4	ORC3	ORC5
REACTOME_CDC6_ASSOCIATION_WITH_THE_ORC:ORIGIN_COMPLEX	http://www.gsea-msigdb.org/gsea/msigdb/cards/REACTOME_CDC6_ASSOCIATION_WITH_THE_ORC:ORIGIN_COMPLEX	E2F2	ORC1	ORC6	CDC6	E2F1	E2F3	ORC2	ORC4	MCM8	ORC3	ORC5
REACTOME_MITOTIC_PROPHASE	http://www.gsea-msigdb.org/gsea/msigdb/cards/REACTOME_MITOTIC_PROPHASE	NCAPH2	VRK2	NUP160	TPR	NDC1	NUP133	NUP37	SEH1L	NUP50	AAAS	NUP188	MAPK1	VRK1	RAE1	LPIN2	EMD	MAPK3	NUP93	RAB2A	PPP2CB	PPP2R1A	H2AFV	NUP88	NUP98	NUP107	LMNB1	NUP155	PPP2CA	SMC4	GORASP1	GORASP2	BLZF1	SET	NEK6	NEK9	NUP43	MASTL	TMPO	HIST1H2BJ	NUP153	NUP85	NUP214	ARPP19	NUP210	H3F3B	LPIN3	CCNB1	LPIN1
REACTOME_MITOTIC_TELOPHASE_CYTOKINESIS	http://www.gsea-msigdb.org/gsea/msigdb/cards/REACTOME_MITOTIC_TELOPHASE_CYTOKINESIS	WAPL	SMC1A	PDS5B	NUDC	STAG2	SMC3	KIF20A	STAG1	PDS5A	MAU2	AC027237.1	NIPBL	RAD21	PLK1
REACTOME_M_PHASE	http://www.gsea-msigdb.org/gsea/msigdb/cards/REACTOME_M_PHASE	MAD1L1	CDC27	PRKAR2B	PAFAH1B1	PSMB1	NCAPD2	PSMC4	NCAPH2	VRK2	NUP160	CENPQ	TUBG2	SPDL1	PSMA4	OFD1	TPR	ANAPC4	SDCCAG8	NDC1	WAPL	PPP2R5A	KIF2A	PSME4	PPP2R5B	NUP133	CSNK2A2	PRKACA	UBE2D1	SMC1A	NDE1	CLASP1	NUP37	TUBA3D	DYNC1I2	PPP2R5C	PCM1	HSP90AA1	NDC80	XPO1	PDS5B	SEH1L	ZW10	PSMC5	DYNLL1	ANAPC5	BIRC5	NUDC	PSME1
REACTOME_G2_PHASE	http://www.gsea-msigdb.org/gsea/msigdb/cards/REACTOME_G2_PHASE	E2F1	E2F3	CDK2	CCNA1	CCNA2
REACTOME_DNA_REPLICATION_INITIATION	http://www.gsea-msigdb.org/gsea/msigdb/cards/REACTOME_DNA_REPLICATION_INITIATION	POLA2	POLE2	POLA1	POLE4	PRIM2	POLE3	POLE	PRIM1
REACTOME_DNA_REPLICATION_PRE_INITIATION	http://www.gsea-msigdb.org/gsea/msigdb/cards/REACTOME_DNA_REPLICATION_PRE_INITIATION	DBF4	E2F2	PSMB1	PSMC4	POLA2	PSMA4	MCM10	PSME4	MCM2	MCM6	ORC1	PSMC5	ORC6	PSME1	CDC45	CDC6	PSMD5	CDC7	PSMD8	MCM5	POLE2	PSMC6	PSMA3	PSMC1	PSMB5	PSMA6	PSME2	PSMA7	E2F1	PSMD10	POLA1	PSMD7	MCM4	RPA3	PSMA2	PSMD3	PSMD11	PSMD9	MCM3	E2F3	GMNN	PSMD14	POLE4	ORC2	ORC4	RPA2	CDK2	PSMF1
REACTOME_SWITCHING_OF_ORIGINS_TO_A_POST_REPLICATIVE_STATE	http://www.gsea-msigdb.org/gsea/msigdb/cards/REACTOME_SWITCHING_OF_ORIGINS_TO_A_POST_REPLICATIVE_STATE	CDC27	PSMB1	PSMC4	PSMA4	ANAPC4	CUL1	PSME4	UBE2D1	MCM2	MCM6	ORC1	PSMC5	ANAPC5	ORC6	PSME1	CDC6	CDC23	PSMD5	PSMD8	MCM5	RBX1	PSMC6	PSMA3	PSMC1	PSMB5	PSMA6	PSME2	PSMA7	PSMD10	PSMD7	MCM4	CCNE1	FZR1	PSMA2	PSMD3	PSMD11	ANAPC15	PSMD9	MCM3	SKP1	PSMD14	ORC2	ORC4	CDK2	PSMF1	MCM8	PSMB2	SEM1
REACTOME_LEADING_STRAND_SYNTHESIS	http://www.gsea-msigdb.org/gsea/msigdb/cards/REACTOME_LEADING_STRAND_SYNTHESIS	POLA2	RFC1	RFC2	POLD1	POLD3	POLA1	POLD2	RFC5	PCNA	RFC3	PRIM2	RFC4	POLD4	PRIM1
REACTOME_CYCLIN_A_B1_B2_ASSOCIATED_EVENTS_DURING_G2_M_TRANSITION	http://www.gsea-msigdb.org/gsea/msigdb/cards/REACTOME_CYCLIN_A_B1_B2_ASSOCIATED_EVENTS_DURING_G2_M_TRANSITION	MNAT1	XPO1	CDC25B	PPP2CB	PPP2R1A	FOXM1	PPP2CA	CDK2	PKMYT1	CCNA1	CCNB1	CDK7	CCNH	PPP2R1B	CCNA2	CCNB2	CDC25C	CDC25A	WEE1	PLK1	PPP2R3B	CDK1	LCMT1	PPME1	PPP2R2A
REACTOME_G2_M_DNA_REPLICATION_CHECKPOINT	http://www.gsea-msigdb.org/gsea/msigdb/cards/REACTOME_G2_M_DNA_REPLICATION_CHECKPOINT	PKMYT1	CCNB1	CCNB2	WEE1	CDK1
REACTOME_STABILIZATION_OF_P53	http://www.gsea-msigdb.org/gsea/msigdb/cards/REACTOME_STABILIZATION_OF_P53	PSMB1	PSMC4	PHF20	PSMA4	PSME4	PSMC5	PSME1	PSMD5	PSMD8	PSMC6	PSMA3	PSMC1	PSMB5	PSMA6	PSME2	PSMA7	PSMD10	PSMD7	PSMA2	PSMD3	PSMD11	PSMD9	PSMD14	PSMF1	PSMB2	SEM1	PSMA1	PSME3	MDM2	PSMB7	TP53	PSMB6	PSMA5	COP1	RPS27A	CDKN2A	ATM	UBC	PSMA8	PSMD4	PSMB4	PSMC2	PSMD6	PSMC3	UBB	PSMD1	PSMD2	CHEK2
REACTOME_G1_S_DNA_DAMAGE_CHECKPOINTS	http://www.gsea-msigdb.org/gsea/msigdb/cards/REACTOME_G1_S_DNA_DAMAGE_CHECKPOINTS	PSMB1	PSMC4	PHF20	PSMA4	PSME4	PSMC5	PCBP4	PSME1	PSMD5	PSMD8	PSMC6	PSMA3	PSMC1	PSMB5	PSMA6	PSME2	PSMA7	PSMD10	PSMD7	CCNE1	PSMA2	PSMD3	PSMD11	PSMD9	CDKN1B	PSMD14	CDK2	CDKN1A	PSMF1	PSMB2	SEM1	PSMA1	PSME3	CCNA1	MDM2	PSMB7	TP53	PSMB6	PSMA5	COP1	RPS27A	CCNA2	CDKN2A	ATM	CHEK1	UBC	PSMA8	PSMD4
REACTOME_MITOTIC_SPINDLE_CHECKPOINT	http://www.gsea-msigdb.org/gsea/msigdb/cards/REACTOME_MITOTIC_SPINDLE_CHECKPOINT	MAD1L1	CDC27	PAFAH1B1	NUP160	CENPQ	SPDL1	ANAPC4	PPP2R5A	KIF2A	PPP2R5B	NUP133	UBE2D1	NDE1	CLASP1	NUP37	DYNC1I2	PPP2R5C	NDC80	XPO1	SEH1L	ZW10	DYNLL1	ANAPC5	BIRC5	NUDC	CDC23	CENPM	RANGAP1	MAPRE1	CENPI	CENPT	PPP2CB	PPP2R1A	ANAPC15	NUP98	NUP107	PPP2R5D	PPP2CA	CENPA	CDC20	NSL1	CENPF	NUP43	CENPL	KIF18A	ZWINT	CENPK	B9D2
REACTOME_CYCLIN_A:CDK2_ASSOCIATED_EVENTS_AT_S_PHASE_ENTRY	http://www.gsea-msigdb.org/gsea/msigdb/cards/REACTOME_CYCLIN_A:CDK2_ASSOCIATED_EVENTS_AT_S_PHASE_ENTRY	PSMB1	PSMC4	MNAT1	PSMA4	CUL1	PSMC5	PSME1	PSMD5	PSMD8	PSMC6	PSMA3	PSMC1	PSMB5	PSMA6	PSME2	PSMA7	PTK6	CDC25B	E2F1	PSMD10	PSMD7	RBL2	CCNE1	AKT2	FZR1	PSMA2	PSMD3	PSMD11	CCND1	PSMD9	CDKN1B	SKP1	TFDP2	PSMD14	AKT3	CDK2	CDKN1A	PSMF1	MAX	PSMB2	SEM1	PSMA1	PSME3	CCNA1	E2F5	CDK7	CCNH	CABLES1
REACTOME_FRUCTOSE_CATABOLISM	http://www.gsea-msigdb.org/gsea/msigdb/cards/REACTOME_FRUCTOSE_CATABOLISM	ALDOB	KHK	TKFC	ALDH1A1	GLYCTK
REACTOME_GALACTOSE_CATABOLISM	http://www.gsea-msigdb.org/gsea/msigdb/cards/REACTOME_GALACTOSE_CATABOLISM	GALK1	GALE	PGM2L1	PGM2	GALT
REACTOME_UREA_CYCLE	http://www.gsea-msigdb.org/gsea/msigdb/cards/REACTOME_UREA_CYCLE	CPS1	OTC	ARG2	SLC25A15	ARG1	SLC25A2	ASL	ASS1	NMRAL1	NAGS
REACTOME_HISTIDINE_CATABOLISM	http://www.gsea-msigdb.org/gsea/msigdb/cards/REACTOME_HISTIDINE_CATABOLISM	HAL	AMDHD1	HDC	HNMT	CARNMT1	UROC1	FTCD	CARNS1
REACTOME_PROPIONYL_COA_CATABOLISM	http://www.gsea-msigdb.org/gsea/msigdb/cards/REACTOME_PROPIONYL_COA_CATABOLISM	PCCB	MCEE	MMUT	MMAA	PCCA
REACTOME_LYSINE_CATABOLISM	http://www.gsea-msigdb.org/gsea/msigdb/cards/REACTOME_LYSINE_CATABOLISM	AASS	DLD	CRYM	GCDH	OGDH	AADAT	DLST	ALDH7A1	PHYKPL	PIPOX	SLC25A21	HYKK
REACTOME_CREATINE_METABOLISM	http://www.gsea-msigdb.org/gsea/msigdb/cards/REACTOME_CREATINE_METABOLISM	SLC6A7	CKM	SLC6A12	GAMT	SLC6A8	CKMT2	SLC6A11	CKB	GATM	CKMT1A	CKMT1B
REACTOME_PENTOSE_PHOSPHATE_PATHWAY	http://www.gsea-msigdb.org/gsea/msigdb/cards/REACTOME_PENTOSE_PHOSPHATE_PATHWAY	DERA	PRPS2	AC010618.1	PGD	PRPS1	RPIA	G6PD	TKT	PGM2	RBKS	TALDO1	SHPK	RPE	PRPS1L1	RPEL1
REACTOME_MRNA_EDITING:_C_TO_U_CONVERSION	http://www.gsea-msigdb.org/gsea/msigdb/cards/REACTOME_MRNA_EDITING:_C_TO_U_CONVERSION	APOBEC3H	APOBEC1	APOBEC2	APOBEC3A	A1CF	APOBEC4	APOBEC3B	APOBEC3C
REACTOME_TRNA_PROCESSING	http://www.gsea-msigdb.org/gsea/msigdb/cards/REACTOME_TRNA_PROCESSING	ELAC2	NUP160	NSUN2	METTL1	TRIT1	TPR	NDC1	ADAT1	TRMT11	FTSJ1	NUP133	CPSF1	HSD17B10	TRNT1	NUP37	DDX1	SEH1L	RTRAF	TRMT6	PUS7	OSGEP	NUP50	AAAS	NUP188	RTCB	TRMU	KIAA0391	RAE1	CSTF2	NUP93	POP1	TRMT1	POP4	TRDMT1	NUP88	PUS3	NUP98	NUP107	THG1L	NUP155	THADA	NUP43	TRMT13	RPP40	NUP153	NUP85	TRMT5	NUP214
REACTOME_RRNA_PROCESSING	http://www.gsea-msigdb.org/gsea/msigdb/cards/REACTOME_RRNA_PROCESSING	LAS1L	ELAC2	TSR3	RPS20	UTP18	TFB1M	RPL26L1	MTREX	NOP58	RIOK2	RPL18	WDR3	WDR18	THUMPD1	RPL31	BUD23	HSD17B10	EXOSC7	EXOSC5	DIS3	RPS5	DIMT1	NOP14	XRN2	AC004086.1	RPLP0	PES1	SNU13	RPL3	KIAA0391	NOP56	RIOK3	ERI1	RPS16	FBL	RPS19	RPL18A	DDX49	RBM28	EXOSC3	RPL28	RPL19	FTSJ3	UTP6	RPL34	GAR1	RPS13	KRR1
REACTOME_EUKARYOTIC_TRANSLATION_INITIATION	http://www.gsea-msigdb.org/gsea/msigdb/cards/REACTOME_EUKARYOTIC_TRANSLATION_INITIATION	RPS20	RPL26L1	EIF4B	RPL18	PABPC1	EIF2B3	RPL31	RPS5	EIF3I	AC004086.1	RPLP0	EIF3L	RPL3	EIF3D	EIF5	EIF3J	EIF3E	RPS16	RPS19	RPL18A	EIF3B	EIF4H	EIF3A	RPL28	RPL19	RPL34	RPS13	EIF2B1	RPS12	RPL24	EIF4G1	EIF2B4	RPS15	RPL22	RPS25	EIF2B2	RPL21	RPL5	RPS10	RPL23	EIF2S2	RPS4Y1	RPL36	EIF2S3	EIF3G	RPL27	EIF2S1	RPS15A
REACTOME_RECYCLING_OF_EIF2:GDP	http://www.gsea-msigdb.org/gsea/msigdb/cards/REACTOME_RECYCLING_OF_EIF2:GDP	EIF2B3	EIF2B1	EIF2B4	EIF2B2	EIF2S2	EIF2S3	EIF2S1	EIF2B5
REACTOME_TRANSPORT_OF_NUCLEOTIDE_SUGARS	http://www.gsea-msigdb.org/gsea/msigdb/cards/REACTOME_TRANSPORT_OF_NUCLEOTIDE_SUGARS	SLC35A2	SLC35D1	SLC35A3	SLC35B3	SLC35D2	SLC35B2	SLC35A1	SLC35C1	SLC35B4
REACTOME_PYRIMIDINE_SALVAGE	http://www.gsea-msigdb.org/gsea/msigdb/cards/REACTOME_PYRIMIDINE_SALVAGE	UPP2	TYMP	PUDP	UCK1	UCK2	DCK	CDA	TK2	TK1	UPP1	UCKL1
REACTOME_RNA_POLYMERASE_I_TRANSCRIPTION_INITIATION	http://www.gsea-msigdb.org/gsea/msigdb/cards/REACTOME_RNA_POLYMERASE_I_TRANSCRIPTION_INITIATION	MNAT1	MTA3	ZNRD1	POLR1A	MBD3	RRN3	POLR2E	POLR2F	RBBP7	TAF1C	ERCC2	TWISTNB	UBTF	KAT2A	GTF2H1	GTF2H3	CHD4	TBP	KAT2B	TAF1B	HDAC1	CD3EAP	TTF1	POLR1B	CDK7	CCNH	POLR1E	TAF1A	GATAD2B	GTF2H2	POLR2K	MTA2	RBBP4	ERCC3	POLR2H	TAF1D	GATAD2A	CHD3	POLR1C	POLR2L	MTA1	POLR1D	HDAC2	EHMT2	GTF2H4	ERCC6	GTF2H5
REACTOME_RNA_POLYMERASE_I_PROMOTER_ESCAPE	http://www.gsea-msigdb.org/gsea/msigdb/cards/REACTOME_RNA_POLYMERASE_I_PROMOTER_ESCAPE	MNAT1	ZNRD1	POLR1A	RRN3	POLR2E	POLR2F	TAF1C	ERCC2	TWISTNB	H2AFV	UBTF	GTF2H1	GTF2H3	TBP	TAF1B	CD3EAP	CBX3	HIST1H2BJ	POLR1B	H3F3B	CDK7	CCNH	POLR1E	TAF1A	GTF2H2	HIST1H2BA	POLR2K	HIST1H2BD	HIST1H4H	H3F3A	ERCC3	POLR2H	H2AFZ	TAF1D	POLR1C	POLR2L	HIST1H2AC	HIST1H2BC	HIST2H3D	HIST2H2AC	HIST2H2BE	HIST1H2BL	POLR1D	H2AFX	HIST1H2AD	HIST3H2BB	HIST1H4C	HIST1H3J
REACTOME_RNA_POLYMERASE_II_TRANSCRIPTION_PRE_INITIATION_AND_PROMOTER_OPENING	http://www.gsea-msigdb.org/gsea/msigdb/cards/REACTOME_RNA_POLYMERASE_II_TRANSCRIPTION_PRE_INITIATION_AND_PROMOTER_OPENING	POLR2J	MNAT1	POLR2B	TAF2	TAF11	POLR2E	POLR2F	TAF7L	POLR2C	ERCC2	POLR2I	TAF6	GTF2H1	GTF2H3	TBP	TAF12	TAF1L	GTF2F1	TAF4	CDK7	CCNH	GTF2B	GTF2A2	TAF4B	POLR2D	GTF2H2	TAF1	POLR2K	TAF5	GTF2E1	ERCC3	POLR2H	GTF2A1	TAF3	TAF10	POLR2G	POLR2L	TAF7	POLR2A	TAF9B	GTF2F2	GTF2E2	TAF13	GTF2H4	TAF15	GTF2H5	TAF9
REACTOME_RNA_POLYMERASE_III_CHAIN_ELONGATION	http://www.gsea-msigdb.org/gsea/msigdb/cards/REACTOME_RNA_POLYMERASE_III_CHAIN_ELONGATION	POLR3B	POLR3E	POLR2E	POLR2F	POLR3H	POLR3G	POLR3GL	POLR3F	POLR2K	POLR3A	POLR3K	POLR2H	POLR3D	POLR1C	POLR2L	POLR3C	POLR1D	CRCP
REACTOME_RNA_POLYMERASE_II_TRANSCRIPTION_TERMINATION	http://www.gsea-msigdb.org/gsea/msigdb/cards/REACTOME_RNA_POLYMERASE_II_TRANSCRIPTION_TERMINATION	THOC3	ZC3H11A	U2AF2	CPSF1	THOC1	PAPOLA	SNRPD3	POLDIP3	THOC5	SRSF5	PABPN1	CSTF1	CSTF2	LUZP4	CASC3	MAGOHB	SRSF9	SRSF3	NCBP2	SRSF7	SRSF4	SRSF11	CPSF3	FYTTD1	DDX39A	SRSF6	UPF3B	THOC2	SYMPK	SNRPB	THOC6	SRRM1	SRSF1	WDR33	NCBP1	SNRPF	DHX38	EIF4A3	ZNF473	SNRPG	FIP1L1	CPSF7	LSM11	U2AF1	CHTOP	CPSF4	U2AF1L4	SRSF2
REACTOME_RNA_POLYMERASE_I_TRANSCRIPTION_TERMINATION	http://www.gsea-msigdb.org/gsea/msigdb/cards/REACTOME_RNA_POLYMERASE_I_TRANSCRIPTION_TERMINATION	MNAT1	ZNRD1	POLR1A	POLR2E	POLR2F	TAF1C	ERCC2	TWISTNB	UBTF	GTF2H1	GTF2H3	TBP	TAF1B	CD3EAP	TTF1	POLR1B	CDK7	CCNH	POLR1E	TAF1A	GTF2H2	POLR2K	ERCC3	POLR2H	TAF1D	POLR1C	CAVIN1	POLR2L	POLR1D	GTF2H4	GTF2H5
REACTOME_RNA_POLYMERASE_I_TRANSCRIPTION	http://www.gsea-msigdb.org/gsea/msigdb/cards/REACTOME_RNA_POLYMERASE_I_TRANSCRIPTION	MNAT1	MTA3	ZNRD1	POLR1A	MBD3	RRN3	POLR2E	POLR2F	RBBP7	MAPK3	TAF1C	ERCC2	TWISTNB	H2AFV	UBTF	KAT2A	GTF2H1	GTF2H3	CHD4	TBP	KAT2B	TAF1B	HDAC1	CD3EAP	CBX3	HIST1H2BJ	TTF1	POLR1B	H3F3B	MBD2	CDK7	CCNH	POLR1E	TAF1A	GATAD2B	GTF2H2	HIST1H2BA	POLR2K	MTA2	HIST1H2BD	HIST1H4H	RBBP4	H3F3A	ERCC3	POLR2H	H2AFZ	TAF1D	GATAD2A
REACTOME_DEATH_RECEPTOR_SIGNALLING	http://www.gsea-msigdb.org/gsea/msigdb/cards/REACTOME_DEATH_RECEPTOR_SIGNALLING	BAD	CASP10	CFLAR	SPPL2B	BIRC3	FAS	NSMAF	USP2	TRIO	RTN4R	ARHGEF5	TAB2	TRAF1	CASP8	NGFR	NGEF	TNFRSF1A	RHOA	ARHGEF10L	ARHGEF1	PSEN1	CYLD	PLEKHG2	RNF31	TAB1	SOS2	NFKBIA	XIAP	MCF2	FGD1	ARHGEF7	TRADD	SMPD3	RIPK2	IKBKB	TNFRSF10A	ARHGEF10	ARHGEF18	CLIP3	MAG	TAX1BP1	CASP2	MAPK8	YWHAE	NFKB1	ARHGEF17	BIRC2	MADD
REACTOME_DNA_DAMAGE_BYPASS	http://www.gsea-msigdb.org/gsea/msigdb/cards/REACTOME_DNA_DAMAGE_BYPASS	REV3L	SPRTN	RFC1	RFC2	POLD1	UFD1	RAD18	POLD3	RBX1	POLE2	POLI	USP10	RPA3	POLD2	RFC5	WDR48	POLE4	MAD2L2	RPA2	UBE2B	TRIM25	POLK	RPA1	PCNA	RFC3	REV1	CUL4A	DTL	RPS27A	POLE3	UBC	USP43	UBE2L6	CUL4B	USP1	RCHY1	RFC4	VCP	PCLAF	DDB1	UBB	POLH	POLD4	POLE	UBA7	NPLOC4	ISG15	UBA52
REACTOME_DEPURINATION	http://www.gsea-msigdb.org/gsea/msigdb/cards/REACTOME_DEPURINATION	AL096870.1	ACD	MPG	H2AFV	NEIL3	OGG1	HIST1H2BJ	POT1	TERF2	MUTYH	HIST1H2BA	TERF1	HIST1H2BD	HIST1H4H	H2AFZ	TERF2IP	HIST3H3	HIST1H2AC	HIST1H2BC	HIST2H2AC	HIST2H2BE	HIST1H2BL	H2AFX	HIST1H2AD	HIST3H2BB	HIST1H4C	HIST1H4J	HIST4H4	HIST1H2BK	HIST2H2AA3	HIST1H2BN	H2BFS	H2AFJ	HIST2H4B	HIST2H4A	HIST2H2AA4	HIST1H4K	HIST1H2BM	HIST1H2BG	H2AFB1	HIST1H2BE	HIST1H4F	HIST1H2BO	HIST1H4L	HIST1H2BH	HIST1H4I	HIST1H2AJ	HIST1H2BB
REACTOME_BASE_EXCISION_REPAIR_AP_SITE_FORMATION	http://www.gsea-msigdb.org/gsea/msigdb/cards/REACTOME_BASE_EXCISION_REPAIR_AP_SITE_FORMATION	NTHL1	UNG	AL096870.1	ACD	MPG	H2AFV	NEIL3	OGG1	SMUG1	HIST1H2BJ	POT1	MBD4	TERF2	MUTYH	TDG	NEIL1	HIST1H2BA	TERF1	NEIL2	HIST1H2BD	HIST1H4H	H2AFZ	TERF2IP	HIST3H3	HIST1H2AC	HIST1H2BC	HIST2H2AC	HIST2H2BE	HIST1H2BL	H2AFX	HIST1H2AD	HIST3H2BB	HIST1H4C	HIST1H4J	HIST4H4	HIST1H2BK	HIST2H2AA3	HIST1H2BN	H2BFS	H2AFJ	HIST2H4B	HIST2H4A	HIST2H2AA4	HIST1H4K	HIST1H2BM	HIST1H2BG	H2AFB1	HIST1H2BE
REACTOME_RESOLUTION_OF_ABASIC_SITES_AP_SITES	http://www.gsea-msigdb.org/gsea/msigdb/cards/REACTOME_RESOLUTION_OF_ABASIC_SITES_AP_SITES	LIG3	RFC1	PNKP	RFC2	POLD1	NTHL1	POLB	XRCC1	UNG	POLD3	POLE2	APEX1	MPG	LIG1	RPA3	POLD2	RFC5	OGG1	POLE4	ADPRHL2	RPA2	SMUG1	MBD4	PARP2	RPA1	PCNA	MUTYH	RFC3	TDG	NEIL1	PARP1	POLE3	NEIL2	RFC4	FEN1	POLD4	POLE	PARG
REACTOME_DNA_DAMAGE_REVERSAL	http://www.gsea-msigdb.org/gsea/msigdb/cards/REACTOME_DNA_DAMAGE_REVERSAL	ALKBH5	ASCC2	ASCC3	ASCC1	FTO	ALKBH3	MGMT	ALKBH2
REACTOME_RNA_POLYMERASE_III_TRANSCRIPTION_TERMINATION	http://www.gsea-msigdb.org/gsea/msigdb/cards/REACTOME_RNA_POLYMERASE_III_TRANSCRIPTION_TERMINATION	NFIX	POLR3B	POLR3E	POLR2E	POLR2F	POLR3H	POLR3G	POLR3GL	POLR3F	SSB	NFIC	POLR2K	NFIB	POLR3A	POLR3K	NFIA	POLR2H	POLR3D	POLR1C	POLR2L	POLR3C	POLR1D	CRCP
REACTOME_RNA_POLYMERASE_III_TRANSCRIPTION	http://www.gsea-msigdb.org/gsea/msigdb/cards/REACTOME_RNA_POLYMERASE_III_TRANSCRIPTION	NFIX	POLR3B	SNAPC1	POLR3E	GTF3C1	POLR2E	POLR2F	POLR3H	BRF2	SNAPC2	TBP	POLR3G	GTF3C2	GTF3C3	POLR3GL	GTF3A	GTF3C4	POLR3F	SSB	NFIC	POU2F1	BDP1	POLR2K	NFIB	GTF3C5	POLR3A	GTF3C6	POLR3K	NFIA	POLR2H	SNAPC3	SNAPC4	ZNF143	POLR3D	POLR1C	SNAPC5	POLR2L	BRF1	POLR3C	POLR1D	CRCP
REACTOME_GENE_EXPRESSION_TRANSCRIPTION	http://www.gsea-msigdb.org/gsea/msigdb/cards/REACTOME_GENE_EXPRESSION_TRANSCRIPTION	NFYA	CASP10	POLR2J	CREBBP	KMT2E	ZNF195	ITGAL	ITGA2B	ZNF263	DLX6	PAF1	TEAD3	PSMB1	JARID2	TFAP2B	TFAP2D	NFIX	MED24	BAZ1B	ZNF200	SCMH1	ELOA	BRCA1	NR1H4	PSMC4	POLR3B	MAMLD1	YAF2	BID	WWTR1	ZNF582	MNAT1	RUNX3	MRE11	ZNF839	SNAPC1	RRAGD	PHF20	NR1H3	FAS	POU2F2	NUP160	USP2	PSMA4	AIFM2	MED17	POLR2B	TPR
REACTOME_KETONE_BODY_METABOLISM	http://www.gsea-msigdb.org/gsea/msigdb/cards/REACTOME_KETONE_BODY_METABOLISM	ACAT1	AACS	OXCT1	ACSS3	HMGCL	HMGCS2	HMGCLL1	BDH1	BDH2	OXCT2
REACTOME_IRS_ACTIVATION	http://www.gsea-msigdb.org/gsea/msigdb/cards/REACTOME_IRS_ACTIVATION	GRB10	IRS1	INSR	IRS2	INS
REACTOME_CHK1_CHK2_CDS1_MEDIATED_INACTIVATION_OF_CYCLIN_B:CDK1_COMPLEX	http://www.gsea-msigdb.org/gsea/msigdb/cards/REACTOME_CHK1_CHK2_CDS1_MEDIATED_INACTIVATION_OF_CYCLIN_B:CDK1_COMPLEX	YWHAE	YWHAH	CCNB1	YWHAQ	CHEK1	CDC25C	YWHAZ	WEE1	YWHAB	YWHAG	CDK1	SFN	CHEK2
[truncated: 254 more rows]
[truncated: 1,438 more columns]

## Sheet: Supplementary table 7
Top50 genes in Sumsocre	Upregulated genes	Candidate genes
ABI2	A2M	CDC37
ARFIP2	ABI2	EIF2AK1
[truncated: 511 more rows]

## Sheet: Supplementary table 8
	Gene	Coef
[truncated: 14 more rows]

[truncated: 9 more sheets: RF, Supplementary table 10, Supplementary table 11, Supplementary table 12, Supplementary table 13, Supplementary table 14, Supplementary table 15, Supplementary table 16, Supplementary table 17]
